# Supplementary material for: A deep survey of alternative splicing in grape reveals changes in the splicing machinery related to tissue, stress condition and genotype
Source: BMC Plant Biol. 2014 Apr 17;14:99. doi: 10.1186/1471-2229-14-99 (PMC4108029; doi:10.1186/1471-2229-14-99)
Supplement: Additional file 1 — Excel, new gene set, tabular file with the new identified genes. [file 1471-2229-14-99-S1.xls]

## Sheet: Foglio1
GeneId	Chromosome	Start	End	Strand	Annotation	GOs/KEGG
VIT_201s0127g00926	chr1	8344693	8345316	-	uncharacterized protein loc100263706	GO:0015074 GO:0008270 GO:0046983 GO:0003676
VIT_200s2768g00005	chrUn	42850628	42850993	+	-	-
VIT_204s0023g03395	chr4	19938126	19938849	+	-	-
VIT_200s0370g00095	chrUn	26107666	26109122	+	alpha -glycosyltransferase family protein	GO:0001575 GO:0005795 GO:0050512 EC:2.4.1.228
VIT_201s0182g00040	chr1	13988164	14008041	+	o-fucosyltransferase-like protein	GO:0016757 GO:0035196 GO:0005794 GO:0009616 GO:0005739 GO:0009507 GO:0010267 GO:0010050
VIT_200s0316g00032	chrUn	22933134	22933691	+	leucine-rich repeat receptor protein kinase exs-like	GO:0032440 GO:0016310 GO:0005515 GO:0016301 EC:1.3.1.74 GO:0055114
VIT_219s0090g01510	chr19	7601640	7603102	+	glycosyl hydrolase and polygalacturonase domain-containing protein	GO:0005982 GO:0005985 GO:0019814 GO:0004650 GO:0003676 GO:0005618 GO:0045490 GO:0047911 EC:3.2.1.67 GO:0005576 EC:3.2.1.15 GO:0019863
VIT_209s0054g00105	chr9	20304549	20308146	+	lrr receptor-like serine threonine-protein kinase fls2-like	GO:0032440 GO:0016310 GO:0005515 GO:0016301 EC:1.3.1.74 GO:0055114
VIT_213s0047g00374	chr13	16353761	16354398	+	e3 ubiquitin-protein ligase upl2-like	GO:0005634 GO:0005829 GO:0016567 GO:0005739 EC:6.3.2.19 GO:0004842
VIT_205s0020g01385	chr5	3108689	3113761	+	pwwp domain-containing protein	EC:2.1.1.0 GO:0008168 GO:0032259 GO:0003676
VIT_206s0004g03610	chr6	4554280	4556058	+	-	-
VIT_200s0575g00005	chrUn	32145180	32145890	+	glutaredoxin	GO:0045892 GO:0009055 GO:0048653 GO:0015035 GO:0005634 GO:0048451 GO:0009862 GO:0009410 GO:0006118 GO:0005737 GO:0045454 EC:2.3.1.0 GO:0048453 GO:0005515 GO:0048448 GO:0016747 GO:0009617
VIT_218s0082g00027	chr18_random	3541977	3542700	-	pinus taeda anonymous locus 2_10390_01 genomic sequence	GO:0016020 GO:0016491
VIT_217s0000g09345	chr17	10925009	10928858	-	mms19 nucleotide excision repair protein	GO:0005524 GO:0009506 GO:0008601 GO:0007165 GO:0006355 GO:0006094 EC:3.6.1.3 GO:0005667 GO:0006200 GO:0007010 GO:0009941 GO:0008134 GO:0000159 GO:0006461 GO:0010498 GO:0016887
VIT_219s0027g01335	chr19	21333968	21335357	+	low quality protein: polygalacturonase-like	GO:0005982 GO:0005524 GO:0004829 EC:6.1.1.3 GO:0005985 GO:0006566 GO:0005737 GO:0004650 GO:0006563 GO:0005576 GO:0006544 GO:0006435 EC:3.2.1.15
VIT_207s0005g04276	chr7	7398741	7399067	+	phytanoyl- dioxygenase -like protein	GO:0016702 EC:1.13.11.0 GO:0048244 GO:0005886 EC:1.14.11.18
VIT_200s0271g00085	chrUn	20130551	20131300	+	transcription factor dysfunctional tapetum 1-like	GO:0006355 GO:0048658 GO:0046983
VIT_207s0031g02275	chr7	18396213	18398651	+	myb family transcription factor	GO:0005634 GO:0003677 GO:0000785 GO:0003682
VIT_202s0012g03225	chr2	11807119	11817685	+	chromosome transmission fidelity protein 18 homolog	GO:0005524 EC:3.6.1.15 GO:0007062 GO:0006261 GO:0017111 GO:0005657
VIT_216s0013g01066	chr16	6886780	6887426	+	cytochrome f	GO:0009055 GO:0009535 GO:0020037 GO:0031361 GO:0005506 GO:0006118 GO:0022900 GO:0005739 GO:0015979
VIT_215s0021g00565	chr15	10229588	10230663	+	type receptor kinase	GO:0005524 GO:0016998 GO:0006468 GO:0007169 GO:0008061 EC:2.7.10.1 GO:0071323 GO:0005886 GO:0004714
VIT_204s0023g02175	chr4	18654888	18661271	-	salicylate o-methyltransferase	GO:0016020 GO:0009611 GO:0052624 EC:2.1.1.141 GO:0080150 GO:0046686 GO:0006952 GO:0051707 GO:0032259 GO:0030795
VIT_214s0006g02595	chr14	20420002	20421070	+	protein	EC:2.7.11.0 GO:0004674 GO:0005524 GO:0030247 GO:0009069 GO:0006468
VIT_207s0104g01485	chr7	2486496	2487697	+	uncharacterized protein loc100257975	GO:0016020 GO:0008152 GO:0003824
VIT_215s0024g01105	chr15	2143284	2143568	+	f-box kelch-repeat protein skip4-like	GO:0009409
VIT_209s0054g01640	chr9	22644648	22644944	+	uncharacterized protein loc100251332	GO:0003677 GO:0046983
VIT_211s0016g04065	chr11	3325351	3326466	+	-	-
VIT_219s0093g00652	chr19	17994178	17995039	+	forkhead-associated domainand fha domain-containing protein	EC:2.1.1.0 GO:0005634 GO:0003723 GO:0006281 GO:0008168 GO:0006364 EC:3.6.1.0 GO:0008033 GO:0008081 GO:0016818 GO:0008270 GO:0016021 EC:3.1.4.0 GO:0032259
VIT_212s0034g00135	chr12	15573820	15574231	-	udp-glucose flavonoid 3-o-glucosyltransferase 6-like	GO:0080043 GO:0010294 GO:0016020 GO:0008152 GO:0080046 GO:0009651 GO:0009737
VIT_202s0033g00170	chr2	13760958	13761908	-	peroxidase 55	GO:0020037 GO:0005982 GO:0045330 GO:0005985 EC:1.11.1.7 GO:0055114 GO:0030599 GO:0006804 GO:0006979 GO:0046872 GO:0005618 EC:3.1.1.11 GO:0004601 GO:0005576 GO:0042545
VIT_200s0188g00222	chrUn	9575454	9576183	-	rho gtpase	GO:0000287 GO:0015074 GO:0009535 GO:0005524 GO:0043547 GO:0004672 GO:0016021 EC:3.6.3.1 GO:0007165 GO:0006468 GO:0015917 GO:0006812 GO:0005543 GO:0003676 GO:0003779 GO:0004012 GO:0005096
VIT_203s0017g01960	chr3	18415125	18415525	+	translation initiation factor	GO:0005840 GO:0006184 GO:0003924 GO:0003743 GO:0006446 GO:0005829 GO:0005525 GO:0005886
VIT_213s0143g00032	chr13_random	3103101	3106779	+	uncharacterized protein loc100854777	GO:0015074 GO:0003723 GO:0004523 EC:2.7.7.49 EC:3.1.26.4 GO:0003964 GO:0051252 GO:0006278
VIT_218s0082g00234	chr18_random	4937473	4939746	+	tmv resistance protein n-like	GO:0043531 GO:0005515 GO:0007165 GO:0006952 GO:0005622
VIT_200s0347g00045	chrUn	24826546	24827016	+	g-type lectin s-receptor-like serine threonine-protein kinase at1g11330-like	EC:2.7.11.0 GO:0004674 GO:0005524 GO:0009069 GO:0048544 GO:0005886 GO:0046777
VIT_203s0017g01591	chr3	17653079	17655497	+	uncharacterized protein loc100250179	GO:0009395 GO:0004143 GO:0043531 GO:0007205 GO:0046486 GO:0006952 EC:2.7.1.107
VIT_211s0016g01553	chr11	1253071	1253958	+	ankyrin repeat-containing protein at2g01680-like	GO:0005515
VIT_207s0005g04926	chr7	8169279	8170326	+	-	-
VIT_204s0008g01215	chr4	996291	996836	+	lob domain family protein	GO:0009536
VIT_201s0011g01025	chr1	908789	909533	-	ubiquitin carboxyl-terminal hydrolase 12-like	GO:0008233 EC:3.1.2.15 GO:0004221 GO:0003690 GO:0006511 GO:0005515 GO:0016579 GO:0006265
VIT_213s0067g03791	chr13	2122602	2126351	-	protein	GO:0016301
VIT_214s0060g01945	chr14	1561206	1562155	+	protein	GO:0005982 EC:3.1.1.11 GO:0004857 GO:0043086 GO:0005985 GO:0030599
VIT_218s0041g01310	chr18	25972659	25974524	-	tmv resistance protein n-like	GO:0043531 GO:0007165 GO:0006952 GO:0005622
VIT_218s0041g00605	chr18	25081402	25084411	-	probable peptide nitrate transporter at1g22540-like	GO:0006857 GO:0016021 GO:0009624 GO:0005886 GO:0005215
VIT_203s0114g00032	chr3_random	41608	41978	+	peptidase m1 family protein	GO:0048046 GO:0004222 GO:0019243 GO:0005773 EC:3.4.11.0 GO:0046686 GO:0004177 GO:0006508 GO:0005829 GO:0008270 GO:0009941 GO:0005886 EC:3.4.24.0 GO:0009570
VIT_218s0117g00625	chr18	24193562	24194821	+	low quality protein: laccase-14-like	GO:0046274 GO:0048046 GO:0052716 GO:0009809 GO:0005507 GO:0055114 GO:0046688
VIT_217s0000g06696	chr17	7262323	7264375	+	-	-
VIT_208s0058g00805	chr8	9966931	9968190	-	plac8 family protein	GO:0005634 GO:0005886
VIT_218s0001g03350	chr18	3269832	3281671	-	-	-
VIT_219s0027g00465	chr19	19314488	19314751	+	dna-dependent rna polymerase	GO:0005840 GO:0003677 EC:2.7.7.6 GO:0006351 GO:0003899 GO:0042254 GO:0005730 GO:0006412 GO:0006144 GO:0006206 GO:0005739 GO:0003735 GO:0019843
VIT_218s0082g00252	chr18_random	4960794	4961129	+	saur family protein	GO:0016310 GO:0005524 GO:0016301 GO:0009734 GO:0005516
VIT_203s0017g02146	chr3	18895415	18897105	+	udp-glucose flavonoid 3-o-glucosyltransferase 6-like	GO:0080043 GO:0010294 GO:0016020 GO:0008152 GO:0080046 GO:0009651 GO:0009737
VIT_213s0073g00186	chr13	13557259	13559151	+	tmv resistance protein n-like	GO:0043531 GO:0005515 GO:0006952
VIT_206s0004g05065	chr6	6008382	6008639	+	protein	GO:0005634 GO:0015824 GO:0048367
VIT_213s0019g01331	chr13	2955254	2956845	+	protein binding	GO:0046872
VIT_212s0028g02623	chr12	3392281	3393991	-	protein	GO:0005634
VIT_218s0111g00045	chr18_random	939150	939446	+	dna repair protein rad51-like 2	GO:0005634 GO:0003677 GO:0006281 GO:0005524 GO:0005737 GO:0000150 GO:0008094 GO:0006310
VIT_200s0445g00055	chrUn	29225387	29225799	+	-	-
VIT_213s0019g05285	chr13	7086198	7086908	-	mads box	GO:0003677 GO:0006355 GO:0046983 GO:0007264 GO:0005667 GO:0005525 GO:0003700 GO:0045449
VIT_207s0005g02185	chr7	4572869	4574267	-	werner syndrome-like exonuclease-like	GO:0004527
VIT_219s0014g05170	chr19	5444319	5447306	+	disease resistance protein at4g27190-like	GO:0043531 GO:0005524 EC:3.6.1.15 GO:0006952 GO:0017111
VIT_210s0003g03025	chr10	5157289	5157957	-	agamous-like mads-box protein agl62-like	GO:0005634 GO:0003677 GO:0006355 GO:0046983
VIT_217s0000g03425	chr17	3289985	3290370	+	hypothetical protein VITISV_012726 [Vitis vinifera]	GO:0003964 GO:0003723 EC:2.7.7.49 GO:0006278
VIT_210s0071g01215	chr10	18118167	18120407	+	uncharacterized protein loc100267967	GO:0015074 GO:0003779 GO:0003676
VIT_207s0095g00705	chr7	13390541	13392722	-	-	-
VIT_218s0041g00465	chr18	24941524	24944093	-	probable peptide nitrate transporter at1g22540	GO:0006857 GO:0016021 GO:0009624 GO:0005886 GO:0005215
VIT_200s0202g00035	chrUn	11646334	11648912	-	pentatricopeptide repeat-containing protein	GO:0032440 GO:0055085 EC:1.3.1.74 GO:0055114 GO:0008643 GO:0005509 GO:0016021 GO:0022891
VIT_204s0044g00330	chr4	21051496	21053877	+	auxin-induced protein 5ng4-like	GO:0016020
VIT_213s0019g00285	chr13	2386958	2388855	+	abc transporter b family member 20-like	GO:0010315 GO:0005634 GO:0055085 GO:0005524 GO:0048440 GO:0042626 GO:0010329 GO:0010048 GO:0010540 GO:0043481 GO:0006200 GO:0016021 GO:0005886 GO:0010541
VIT_216s0013g02165	chr16	10160672	10160893	-	-	-
VIT_206s0004g06445	chr6	7181272	7181751	+	cytochrome p450	GO:0009055 GO:0005783 GO:0020037 GO:0005506 EC:1.14.13.42 EC:1.14.13.68 GO:0006118 GO:0055114 GO:0047085 GO:0005739 GO:0006570 GO:0005886 GO:0050592
VIT_211s0103g00595	chr11	16716675	16719615	-	uncharacterized protein	GO:0005634 GO:0005886
VIT_213s0074g00735	chr13	9065232	9067678	-	histidine-containing phosphotransfer	GO:0032440 GO:0005634 GO:0080036 GO:0016023 EC:1.3.1.74 GO:0016049 GO:0055114 GO:0000160 GO:0051301 GO:0009553 GO:0009927
VIT_204s0008g04852	chr4	4303495	4304622	-	-	-
VIT_204s0008g01455	chr4	1201818	1202181	+	n6-adenosine-methyltransferase mt-a70-like protein	GO:0006396 GO:0016422 GO:0003723 GO:0005515 GO:0016607 EC:2.1.1.62 GO:0009793 GO:0080009 GO:0009507
VIT_212s0059g01515	chr12	6457610	6458568	+	long-chain acyl- synthetase	GO:0016020 GO:0005634 GO:0008756 GO:0016208 GO:0006744 GO:0090410 EC:6.2.1.26 GO:0090409 GO:0005829 GO:0005739
VIT_216s0039g01605	chr16	1220602	1221189	+	myb dna-binding domain superfamily protein	GO:0009611 GO:0005634 GO:0009733 GO:0003677 GO:0000785 GO:0009739 GO:0009753 GO:0009737 GO:0009751 GO:0003682 GO:0009651 GO:0009631
VIT_202s0025g02885	chr2	2474813	2477481	-	ring zinc finger domain superfamily protein	GO:0005515 GO:0008270
VIT_200s0397g00035	chrUn	27392438	27396589	-	lrr receptor-like serine threonine-protein kinase fls2-like	GO:0005515 GO:0008152 GO:0016491
VIT_203s0038g03545	chr3	2566856	2567955	+	dehydrin 3	GO:0009415 GO:0006950
VIT_200s0131g00318	chrUn	2837578	2840722	-	annexin d4-like	GO:0005544 GO:0009414 GO:0009409 GO:0005509 GO:0009651 GO:0009408 GO:0009737
VIT_215s0046g00882	chr15	17958272	17958757	+	hypothetical protein VITISV_000486 [Vitis vinifera]	GO:0003677 GO:0006355
VIT_201s0127g00635	chr1	7978069	7979217	-	f-box family protein	GO:0005515
VIT_218s0041g01776	chr18	26632986	26633564	+	src2 homolog	GO:0005515
VIT_210s0003g05103	chr10	9143101	9146282	+	wall-associated receptor kinase 2-like	EC:2.7.11.0 GO:0005524 GO:0030247 GO:0009069 GO:0006468 GO:0004713 GO:0004674 GO:0005515 GO:0005509
VIT_208s0032g00981	chr8	5061691	5064375	-	expp1 protein precursor	GO:0005576 GO:0005886
VIT_206s0009g03016	chr6	16059155	16059762	+	flavonoid 3 -hydroxylase 2-like	GO:0009055 GO:0016705 GO:0020037 GO:0005506 GO:0006118 GO:0004497 GO:0055114
VIT_210s0003g05755	chr10	10865066	10866230	+	saur family protein	GO:0009055 GO:0020037 GO:0005506 GO:0009734 GO:0006118 GO:0055114 GO:0016705 GO:0005739 GO:0005516
VIT_207s0031g00275	chr7	16510455	16510907	+	protein	GO:0015074 EC:2.3.1.144 GO:0047672 GO:0003676
VIT_216s0115g00376	chr16	4263302	4265338	+	-like helicase	GO:0006396 GO:0005524 GO:0000741 GO:0031011 GO:0009909 GO:0009640 GO:0032508 GO:0000085 GO:0005730 GO:0005515 GO:0005829 GO:2000072 GO:0010498 GO:0009507 GO:0048507 GO:0006094 GO:0010388 GO:0034968 GO:0001510 GO:0043141 GO:0006606 GO:0051604 GO:0007010 GO:0009560 GO:0005657
VIT_204s0069g00222	chr4	8130696	8132136	+	glutamate receptor -like	GO:0015074 GO:0009624 GO:0006811 GO:0005773 GO:0003676 GO:0035235 GO:0007268 GO:0005234 GO:0004970 GO:0008270 GO:0016021 GO:0030288
VIT_200s0131g00240	chrUn	2668877	2669700	-	blue copper protein	GO:0009055 GO:0005507 GO:0006118
VIT_212s0034g00512	chr12	16109720	16110902	+	-	-
VIT_209s0162g00040	chr9_random	84099	85334	+	fasciclin-like arabinogalactan protein	GO:0016126 GO:0009664 GO:0006084 GO:0016132 GO:0046658 GO:0009832 GO:0010075
VIT_218s0072g00375	chr18	19581500	19581868	+	protein	GO:2000008 GO:0080155 GO:0005576 GO:0005622 GO:0048240 GO:0031982
VIT_207s0129g00780	chr7	16006633	16007169	+	isoflavone 2 -hydroxylase	GO:0050832 GO:0009055 GO:0005783 GO:0020037 EC:1.14.13.89 GO:0005506 GO:0006118 GO:0033773 GO:0042742 GO:0009759 GO:0055114 GO:0080167 GO:0005886 GO:0052544 GO:0002213
VIT_219s0014g05135	chr19	5418165	5421617	-	disease resistance protein at4g27190-like	GO:0043531 GO:0005524 EC:3.6.1.15 GO:0006952 GO:0017111
VIT_208s0032g00496	chr8	3761167	3764954	-	c2 domain-containing protein	GO:0005783 GO:0016567 GO:0009909 GO:0050826 GO:0009640 GO:0010182 GO:0010228 GO:0010014 GO:0005515 GO:0005829 GO:0005886 GO:0009944 GO:0005634 GO:0009506 GO:0009855 GO:0009845 GO:0010075 GO:0019915 GO:0016757 GO:0010162 GO:0009793
VIT_214s0083g00825	chr14	23031661	23033680	+	-	-
VIT_201s0010g04015	chr1	21569819	21570154	+	protein	GO:0009507
VIT_200s0193g00165	chrUn	10522062	10522439	+	transcriptional activator demeter	GO:0003906 GO:0006284 GO:0006349 GO:0080111 GO:0031936 GO:0006306 GO:0043078 EC:4.2.99.18 GO:0005515 GO:0019104 GO:0051539 GO:0004519 GO:0009793
VIT_214s0083g00974	chr14	23224736	23227455	-	-	-
VIT_212s0034g02553	chr12	19027234	19027920	+	mitogen-activated protein kinase kinase kinase 2-like	GO:0004709 GO:0005524 GO:0009738 GO:0009414 GO:0009069 GO:0007178 GO:0042538 GO:0009723 GO:0004713 GO:0008081 EC:2.7.11.25 EC:3.1.4.0 GO:0000186 GO:0006629
VIT_200s0144g00265	chrUn	3563593	3570267	-	receptor-like protein	GO:0015074 GO:0005515 GO:0008270 GO:0003676 GO:0016491
VIT_212s0028g03277	chr12	4015839	4021634	+	phospholipid-translocating atpase	GO:0000287 EC:3.6.3.1 GO:0005634 GO:0008152 GO:0005524 GO:0015662 GO:0009506 GO:0015917 GO:0006812 GO:0005802 GO:0005768 GO:0005794 GO:0016021 GO:0004012
VIT_201s0010g03165	chr1	20337002	20339375	-	lrr receptor-like serine threonine-protein kinase fls2-like	GO:0032440 GO:0016310 GO:0005515 GO:0016301 EC:1.3.1.74 GO:0055114
VIT_217s0000g09495	chr17	11169994	11172109	+	serine-threonine protein plant-	GO:0004713 GO:0005524 GO:0016998 GO:0006468
VIT_205s0020g01815	chr5	3537331	3538059	-	hypothetical protein MTR_4g118830 [Medicago truncatula]	GO:0046983
VIT_208s0058g00295	chr8	9152183	9153987	-	gras family transcription factor	GO:0006355
VIT_217s0000g10015	chr17	12115233	12115778	-	uncharacterized protein loc100258741	GO:0004252 GO:0003723 GO:0003677 GO:0006281 GO:0005622 EC:2.7.7.49 GO:0003964 EC:3.4.21.0 GO:0006508 GO:0004519 GO:0006278
VIT_217s0000g07135	chr17	7908220	7909212	-	mads-box transcription factor	GO:0005634 GO:0003677 GO:0006355 GO:0046983
VIT_212s0057g01005	chr12	9703372	9706225	+	uncharacterized protein loc100251126	GO:0005634 GO:0006355 GO:0046982 GO:0043565
VIT_201s0010g02336	chr1	19365408	19366095	+	anthranilate n-benzoyltransferase	GO:0015074 EC:2.3.1.0 GO:0008270 GO:0016747 GO:0003676
VIT_205s0051g00920	chr5	12252832	12259774	-	-	-
VIT_206s0009g02843	chr6	15721231	15721638	-	low quality protein: phenylalanine n-monooxygenase-like	GO:0016709 GO:0009055 GO:0020037 GO:0005506 GO:0019761 GO:0006118 GO:0055114 EC:1.14.13.0
VIT_200s0525g00055	chrUn	31246436	31248120	-	-	-
VIT_207s0095g00195	chr7	12597220	12598906	+	g-type lectin s-receptor-like serine threonine-protein kinase at1g67520-like	EC:2.7.11.0 GO:0004674 GO:0005524 GO:0009069 GO:0006468
VIT_202s0033g00470	chr2	14367386	14371353	-	myosin family protein with dil domain	GO:0030048 GO:0005783 GO:0005524 GO:0003774 GO:0030742 GO:0060151 GO:0005777 EC:2.1.1.14 GO:0048767 GO:0008234 GO:0016021 GO:0005886 GO:0017137 GO:0009086 GO:0005992 GO:0030036 GO:0051646 GO:0003779 GO:0051645 GO:0006508 GO:0016459 GO:0005794 GO:0005525 GO:0003871
VIT_216s0013g00025	chr16	4718766	4719215	+	uncharacterized protein loc100852902	GO:0006869
VIT_213s0047g00535	chr13	16877290	16877637	+	transcription factor tcp19	GO:1900056 GO:0008361 GO:0006355 GO:0048364 GO:0005667 GO:0031347 GO:0003700 GO:0045449
VIT_200s0226g00045	chrUn	14804204	14809293	-	probable disease resistance protein rdl6 rf9-like	GO:0043531 GO:0005524 EC:3.6.1.15 GO:0006952 GO:0017111
VIT_203s0017g00005	chr3	14023457	14023663	+	ankyrin repeat-containing protein at3g12360-like	GO:0008270 GO:0003676
VIT_219s0015g01546	chr19	10015288	10018128	+	udp-arabinose 4-epimerase	GO:0009738 GO:0032580 GO:0033358 GO:0035556 GO:0009723 GO:0050373 GO:0000166 GO:0016021 GO:0005739 GO:0003978 GO:0009832 GO:0045227 EC:5.1.3.5 GO:0052542 GO:0006865 EC:5.1.3.2 GO:0019567 GO:0006012 GO:0050662
VIT_201s0010g00595	chr1	15641154	15641354	+	sulfite reductase-like partial	GO:0016020 GO:0006833 GO:0003677 GO:0048046 GO:0006096 GO:0006275 GO:0019424 GO:0006972 GO:0005507 GO:0005829 GO:0009651 GO:0051539 GO:0050311 GO:0009941 GO:0019419 GO:0045892 GO:0016126 GO:0020037 GO:0009409 EC:1.8.7.1 GO:0019761 GO:0007030 GO:1900160 GO:0042644 GO:0046686 GO:0009684 GO:0019344 GO:0010319 EC:1.8.99.1 GO:0016002
VIT_201s0011g04472	chr1	4058813	4059949	-	f-box family protein	GO:0005515
VIT_203s0017g01992	chr3	18479253	18480290	+	udp-glucose flavonoid 3-o-glucosyltransferase 6-like	GO:0080043 GO:0010294 GO:0016020 GO:0008152 GO:0080046 GO:0009651 GO:0009737
VIT_207s0141g00421	chr7	251511	251852	+	ubiquitin carboxyl-terminal hydrolase	GO:0008060 GO:0032312 GO:0015074 GO:0005634 GO:0004843 GO:0005982 EC:3.1.2.15 GO:0004221 GO:0005985 GO:0003676 GO:0006511 GO:0016157 GO:0016579 GO:0008270 EC:2.4.1.13
VIT_200s0984g00005	chrUn	37278195	37278987	-	cdpk-related kinase	EC:2.7.11.0 GO:0004674 GO:0005524 GO:0005509 GO:0009069 GO:0006468
VIT_217s0053g01000	chr17	16807176	16807610	-	integrator complex subunit	GO:0005634
VIT_214s0060g02510	chr14	2246690	2248219	+	uncharacterized protein loc100257890	GO:0015074 GO:0003676
VIT_219s0015g01576	chr19	10123603	10123974	+	u-box domain-containing protein 43-like	GO:0000151 GO:0008270 GO:0016567 EC:6.3.2.19 GO:0004842
VIT_213s0067g03815	chr13	2152279	2159758	-	protein	GO:0008152 GO:0009987
VIT_206s0009g00040	chr6	9610607	9612049	+	chromosome transmission fidelity protein 18 homolog	GO:0005634 GO:0005524 GO:0007062 GO:0006261 EC:3.6.1.3 GO:0005657 GO:0016887
VIT_214s0036g01250	chr14	12230043	12230744	+	plant adhesion molecule 1	GO:0005097 GO:0005634 GO:0032851 GO:0005737
VIT_206s0009g03595	chr6	16884027	16890713	-	protein	GO:0004713 EC:2.7.11.0 GO:0005524 GO:0004674 GO:0009069 GO:0006468
VIT_210s0003g05205	chr10	9656452	9659387	+	wall-associated receptor kinase 5-like	EC:2.7.11.0 GO:0005524 GO:0030247 GO:0009069 GO:0006468 GO:0004713 GO:0004674 GO:0005515 GO:0005509
VIT_207s0161g00008	chr7_random	1119436	1119918	-	uncharacterized protein loc100257233	GO:0005634 GO:0003677 GO:0006355
VIT_210s0092g00615	chr10	12271819	12272064	-	uncharacterized protein	GO:0005634 GO:0006914
VIT_207s0031g01835	chr7	17943086	17946754	-	zinc finger protein	GO:0003677 GO:0008270 GO:0006950 GO:0016740
VIT_218s0001g15035	chr18	13055543	13072700	-	dead-box atp-dependent rna helicase 29-like	GO:0005634 GO:0003723 GO:0005524 GO:0008026
VIT_201s0010g01225	chr1	16995220	16995636	+	-	-
VIT_207s0095g00785	chr7	13693530	13694550	+	-	-
VIT_200s0366g00015	chrUn	25826992	25827848	-	-	-
VIT_213s0067g01168	chr13	650002	650724	-	-	-
VIT_210s0003g02385	chr10	4290956	4292790	-	protein srg1	EC:1.14.11.0 GO:0016706 GO:0055114
VIT_209s0054g01495	chr9	22396972	22397241	+	phosphoribosylformylglycinamidine synthase	GO:0004642 GO:0005524 EC:6.3.5.3 GO:0006189 GO:0055046 GO:0006144 GO:0005739 GO:0016740 GO:0009570
VIT_206s0004g00332	chr6	458828	459556	+	serine-threonine protein plant-	GO:0032440 GO:0016310 GO:0007165 GO:0016301 EC:1.3.1.74 GO:0055114 GO:0005515 GO:0006952 GO:0031323
VIT_203s0038g02600	chr3	1807914	1808417	-	fad nad -binding oxidoreductase family protein	GO:0050832 GO:0010583 GO:0009407 GO:0004497 GO:0055114
VIT_203s0017g00773	chr3	15765863	15776616	-	diacylglycerol kinase iota-like	GO:0009395 GO:0043531 GO:0004143 GO:0007205 GO:0046486 GO:0006952
VIT_209s0054g00202	chr9	20422793	20425248	+	lrr receptor-like serine threonine-protein kinase fls2-like	GO:0032440 GO:0016310 GO:0005515 GO:0016301 EC:1.3.1.74 GO:0055114
VIT_206s0004g05055	chr6	5995738	5996455	+	-	-
VIT_214s0081g00225	chr14	7905923	7906537	+	-	-
VIT_210s0003g04254	chr10	7229799	7230137	-	protein	GO:0007623 GO:0005634 EC:3.1.3.0 GO:0016311 GO:0016791 GO:0048767
VIT_203s0017g00890	chr3	16109795	16110979	+	uncharacterized protein loc100852897	GO:0043531 GO:0006952
VIT_213s0019g02295	chr13	3566706	3567164	+	receptor-like protein kinase anxur1-like	GO:0090404 EC:2.7.11.0 GO:0004715 GO:0016324 GO:0005524 GO:0009069 GO:0006468 GO:0009860 GO:0004674 EC:2.7.10.2
VIT_213s0073g00192	chr13	13561238	13562745	+	hypothetical protein VITISV_004612 [Vitis vinifera]	GO:0007165 GO:0005622
VIT_202s0012g02645	chr2	10263150	10263368	+	pectinesterase inhibitor	GO:0005982 EC:3.1.1.11 GO:0004857 GO:0043086 GO:0005985 GO:0030599
VIT_213s0147g00130	chr13	11145844	11147548	+	---NA---	GO:0006508 GO:0004185
VIT_205s0102g00890	chr5	22855350	22858499	+	uncharacterized protein loc100259295	GO:0043531 GO:0006952
VIT_206s0009g01566	chr6	13410470	13411620	+	far1-related protein	GO:0005634 GO:0006635 GO:0009506 GO:0016558 GO:0008270 GO:0009639
VIT_214s0030g00525	chr14	4503527	4504021	+	cc-nbs resistance protein	GO:0043531 GO:0005524 EC:3.6.1.15 GO:0006952 GO:0017111
VIT_200s0211g00155	chrUn	12989243	12990035	+	cysteine-rich receptor-like protein kinase	GO:0004709 GO:0004715 GO:0005524 GO:0009069 GO:0007178 GO:0030246 EC:2.7.11.25 EC:2.7.10.2 GO:0000186
VIT_202s0109g00384	chr2	13151987	13152881	+	agamous-like mads-box protein agl80-like	GO:0005634 GO:0003677 GO:0006355 GO:0046983
VIT_213s0019g01366	chr13	2975783	2977243	+	-	-
VIT_213s0067g01162	chr13	648234	648542	-	transcription factor hbp-	GO:0080167
VIT_219s0177g00285	chr19	6135227	6137647	-	f-box lrr-repeat protein	GO:0005515 GO:0003824
VIT_208s0007g05685	chr8	19606645	19609731	+	protein	GO:0015074 GO:0003676
VIT_210s0003g05096	chr10	9115697	9116233	+	-	-
VIT_218s0001g01446	chr18	2011398	2011876	-	-	-
VIT_212s0055g00010	chr12	12569666	12569917	+	-	-
VIT_205s0094g00966	chr5	24301525	24302944	-	ras-related protein ric1	GO:0016787 GO:0007264 GO:0016023 GO:0005525 GO:0015031 GO:0005886 GO:0005773
VIT_205s0102g00875	chr5	22825061	22833813	+	disease resistance protein at1g59780-like	GO:0043531 GO:0005524 EC:3.6.1.15 GO:0006952 GO:0017111
VIT_200s2787g00005	chrUn	42898735	42900084	+	transposase dde domain protein	GO:0007608 GO:0003677 GO:0004803 GO:0004984 GO:0006313 GO:0004930 GO:0000150 GO:0016021 GO:0005886 GO:0007187
VIT_206s0004g02595	chr6	3147434	3149091	-	type receptor kinase	GO:0004713 GO:0005524 GO:0016998 GO:0006468
VIT_201s0011g04041	chr1	3687234	3691202	-	transcription factor pif3	GO:0046983
VIT_205s0062g01395	chr5	20264460	20265658	+	f-box kelch-repeat protein	GO:0016787
VIT_202s0087g00592	chr2	18006303	18007015	-	-	-
VIT_216s0022g00546	chr16	11693051	11693600	-	ribosome-binding factor a	GO:0003723 GO:0009116 GO:0009113 GO:0004044 EC:2.4.2.14 GO:0006364 GO:0045893 GO:0010228 GO:0006541 GO:0006536 GO:0048481 GO:0016226 GO:0010027 GO:0009793 GO:0009507
VIT_212s0121g00020	chr12	11481431	11482812	+	tubulin-specific chaperone c-like	GO:0000902 GO:0000226 GO:0000910 GO:0007021 GO:0009536
VIT_201s0010g03086	chr1	20119054	20121611	-	beta-xylosidase alpha-l-arabinofuranosidase 1-like	EC:3.2.1.37 GO:0045493 GO:0046556 GO:0048046 EC:3.2.1.21 GO:0005982 EC:3.2.1.55 GO:0005985 GO:0016023 GO:0009117 GO:0005578 GO:0008422 GO:0005618 GO:0009044
VIT_206s0004g07385	chr6	8142808	8143567	+	pyrabactin resistance 1-like 5	GO:0010427 GO:0005634 GO:0009738 GO:0005515 GO:0004872 GO:0005737
VIT_212s0059g02085	chr12	6873001	6873516	+	cytochrome p450	GO:0009055 GO:0020037 GO:0005506 GO:0006118 GO:0019825 GO:0055114 EC:1.14.13.87 GO:0033771 GO:0005576
VIT_201s0010g02345	chr1	19398553	19400486	+	anthranilate n-benzoyltransferase	GO:0009821 EC:2.3.1.150 GO:0047180 GO:0042967
VIT_207s0005g04840	chr7	8105826	8106863	+	mitogen-activated protein kinase kinase kinase anp1-like	EC:3.4.23.0 GO:0004709 GO:0005524 GO:0009069 GO:0007178 GO:0004190 GO:0004713 GO:0006508 GO:0008081 EC:2.7.11.25 EC:3.1.4.0 GO:0006629 GO:0000186
VIT_219s0027g01745	chr19	22034763	22036193	-	probable disease resistance protein at5g63020-like	GO:0043531 GO:0005524 EC:3.6.1.15 GO:0006952 GO:0017111
VIT_200s0228g00005	chrUn	15190762	15191798	+	ankyrin repeat-containing protein at3g12360-like	GO:0005515
VIT_203s0097g00640	chr3	11174057	11174815	+	-	-
VIT_200s0181g00195	chrUn	7852201	7853147	-	f-box family protein	GO:0016829 GO:0005515 GO:0016787 EC:2.7.1.26 GO:0009231 GO:0008531
VIT_210s0071g00365	chr10	16696250	16697106	+	-	-
VIT_204s0044g00014	chr4	20651984	20652613	+	cryptochrome 2	GO:0009882 GO:0005524 GO:0006338 GO:0009414 GO:0010118 GO:0003913 GO:0009911 GO:0005634 GO:0007165 GO:0006281 GO:0018298 GO:0042803 GO:0005773 GO:0010075 GO:0010617 GO:0009638 GO:0042744
VIT_208s0040g02003	chr8	13087804	13088631	+	fasciclin-like arabinogalactan protein 11-like	GO:0005886
VIT_209s0096g00740	chr9	12278030	12278818	-	probable disease resistance protein at5g63020-like	GO:0015074 GO:0005524 EC:3.6.1.15 GO:0003676 GO:0043531 GO:0006952 GO:0017111 GO:0008270
VIT_212s0059g00825	chr12	5628498	5629433	+	-	-
VIT_214s0066g02525	chr14	28693368	28697002	-	ubiquitin carboxyl-terminal hydrolase-related protein	GO:0005515 GO:0016787 GO:0008270 GO:0005622
VIT_200s0288g00006	chrUn	21676181	21678050	+	hypothetical protein VITISV_038488 [Vitis vinifera]	GO:0006457
VIT_206s0004g00405	chr6	536697	538371	+	uncharacterized protein	GO:0005634 GO:0006661
VIT_204s0079g00405	chr4	10849360	10849905	+	seed maturation protein	GO:0005634
VIT_200s0204g00175	chrUn	12265012	12266395	-	protein	GO:0005515
VIT_200s0174g00156	chrUn	6986364	6989946	-	probable transcription factor 21-like	GO:0005667 GO:0006355 GO:0043565 GO:0045449 GO:0003700
VIT_213s0106g00023	chr13	9287654	9288651	+	disease resistance protein at3g14460-like	GO:0043531 EC:2.7.11.0 GO:0004674 GO:0005524 GO:0006952 GO:0009069 GO:0006468
VIT_215s0107g00355	chr15	8582885	8583891	-	uncharacterized protein loc100265636	GO:0009395 GO:0004143 GO:0043531 GO:0007205 GO:0046486 GO:0006952 EC:2.7.1.107
VIT_202s0033g00623	chr2	15063250	15064326	-	-	-
VIT_211s0037g01324	chr11	10714125	10721442	-	serine threonine protein phosphatase 6 regulatory ankyrin repeat subunit a	GO:0005515
VIT_206s0004g01841	chr6	2270737	2271376	+	-	-
VIT_200s1526g00005	chrUn	39408318	39409367	+	lrr receptor-like serine threonine-protein kinase fls2-like	GO:0032440 GO:0016310 GO:0005515 GO:0016301 EC:1.3.1.74 GO:0055114
VIT_219s0015g01475	chr19	9840065	9840929	+	-	-
VIT_205s0102g01062	chr5	23146813	23150034	+	uncharacterized protein loc100259295	GO:0043531 GO:0006952
VIT_215s0046g00845	chr15	17923624	17924844	+	cleavage and polyadenylation specificity factor subunit 1-like	GO:0006397 GO:0005634 GO:0003723 GO:0009909 GO:0016570 GO:0005515 GO:0005829 GO:0008270 GO:0048449
VIT_206s0004g00875	chr6	990697	992277	+	protein	GO:0016023 GO:0005773
VIT_219s0014g05265	chr19	5626270	5626835	-	-	-
VIT_218s0072g00246	chr18	19370366	19370914	+	invertase pectin methylesterase inhibitor family protein	GO:0043231 GO:0005982 EC:3.1.1.11 GO:0004857 GO:0043086 GO:0005985 GO:0044444 GO:0030599
VIT_204s0043g00910	chr4	15440742	15441925	-	tyrosine decarboxylase	EC:4.1.1.28 GO:0006558 GO:0006547 EC:4.1.1.25 GO:0042432 GO:0009821 GO:0006568 GO:0004837 GO:0004058 GO:0030170 GO:0006570
VIT_200s0230g00166	chrUn	15714488	15715417	+	protein	GO:0009611 GO:0005643 GO:0009506 GO:0009620 GO:0006094 GO:0008565 GO:0009753 GO:0005488 GO:0006886 GO:0018149 GO:0005829 GO:0009695 GO:0007010 GO:0010498
VIT_213s0019g02865	chr13	4070814	4071464	-	golgin candidate 5	GO:0005634 GO:0006944 GO:0003676 GO:0000911 GO:0003779 GO:0048193 GO:0005794 GO:0008270 GO:0005576
VIT_210s0092g00495	chr10	12064277	12064717	+	cytochrome p450 71d10-like	GO:0009055 GO:0020037 GO:0005506 EC:1.14.13.42 EC:1.14.13.68 GO:0006118 GO:0055114 GO:0047085 GO:0006570 GO:0050592
VIT_207s0104g01376	chr7	2395869	2396865	-	nac domain protein	GO:0003677
VIT_217s0000g04916	chr17	5334714	5341030	-	uncharacterized protein loc100259948	GO:0031048 GO:0008233 GO:0010150 GO:0009909 GO:0006275 GO:0042023 GO:0050826 GO:0007067 GO:0010228 GO:0010332 GO:0006302 GO:0007131 GO:0042138 GO:0005515 GO:0032204 GO:0016572 GO:0007129 GO:0051225 GO:0010072 GO:0010389 GO:0006508 GO:0045595 GO:0006396 GO:0016567 GO:0051322 GO:0042742 GO:0051567 GO:0009640 GO:0045893 GO:0010182 GO:0000911 GO:0009880 GO:0019762 GO:0009960 GO:0007623 GO:0005634 GO:…
VIT_206s0004g06993	chr6	7722427	7723857	+	protein	GO:0009555 GO:0042221 GO:0045893 GO:0046983 GO:0005667 GO:0043565 GO:0003700 GO:0045449
VIT_209s0018g02040	chr9	19729879	19734153	-	vacuolar glucose transporter	GO:0008643 GO:0055085 GO:0016021 GO:0022891
VIT_212s0121g00206	chr12	12070241	12070705	+	mms19 nucleotide excision repair protein	GO:0005643 GO:0006913 GO:0000910 GO:0007017 GO:0017056
VIT_202s0025g01055	chr2	1042027	1044051	+	ap2 erf domain-containing transcription factor	GO:0003677 GO:0048825 GO:0006355 GO:0048364 GO:0042991 GO:0005515 GO:0005667 GO:0045449 GO:0003700
VIT_213s0064g01455	chr13	23318603	23322202	+	-	-
VIT_213s0047g01225	chr13	18332622	18333479	+	ankyrin repeat-containing protein at3g12360-like	GO:0015074 GO:0003676
VIT_200s0425g00035	chrUn	28663310	28664223	+	probable receptor-like protein kinase at1g67000-like	EC:2.7.11.0 GO:0004674 GO:0005524 GO:0030247 GO:0009069 GO:0006468
VIT_219s0014g02806	chr19	2881587	2882066	-	pinus taeda anonymous locus 0_4329_01 genomic sequence	GO:0009535 GO:0005515 GO:0010200 GO:0009416 GO:0009299 GO:0008270 GO:0031351
VIT_217s0000g04585	chr17	4806535	4807901	-	strictosidine synthase	GO:0009611 GO:0009753 EC:4.3.3.2 GO:0005773 GO:0016844 GO:0009505 GO:0042432 GO:0016114 GO:0005886
VIT_204s0008g00915	chr4	794454	795061	+	receptor-like protein kinase hsl1-like	EC:2.7.11.0 GO:0004674 GO:0005524 GO:0009069 GO:0016021 GO:0006468 GO:0005886
VIT_217s0000g09895	chr17	11852067	11853547	+	probable udp-n-acetylglucosamine--peptide n-acetylglucosaminyltransferase spindly-like	GO:0005515 GO:0016757 GO:0000956
VIT_207s0031g00903	chr7	17095711	17096367	+	-	-
VIT_219s0027g00042	chr19	18219094	18221860	-	calcium-transporting atpase chloroplastic-like	GO:0070588 GO:0003677 GO:0005524 EC:3.6.3.8 GO:0016529 GO:0006754 GO:0003682 GO:0008270 GO:0016021 GO:0005516 GO:0005886 GO:0005634 GO:0005992 GO:0005388 GO:0000785 GO:0009706
VIT_212s0035g00006	chr12	19142321	19142715	-	-	-
VIT_200s0131g00186	chrUn	2572590	2572877	+	blue copper protein	GO:0009055 GO:0005507 GO:0006118
VIT_219s0027g01542	chr19	21722700	21725005	-	probable disease resistance protein at5g63020	GO:0043531 GO:0005524 EC:3.6.1.15 GO:0006952 GO:0017111
VIT_216s0039g02782	chr16	3212610	3213020	+	-	-
VIT_213s0019g01372	chr13	2979960	2980718	+	protein binding	GO:0047134 GO:0008270 GO:0035556 GO:0055114 EC:1.8.1.8
VIT_200s1267g00005	chrUn	38192403	38192866	+	uncharacterized protein at4g22758	GO:0005634 GO:0006914
VIT_205s0165g00263	chr5	21733178	21733936	-	ankyrin repeat-containing protein at3g12360-like	GO:0005515
VIT_202s0033g00075	chr2	13457243	13458117	+	histone acetyltransferase	GO:0004402 GO:0006355 GO:0042967 GO:0016573 EC:2.3.1.48 GO:0005667 GO:0003712 GO:0008270 GO:0000123 GO:0045449
VIT_218s0082g00135	chr18_random	4580035	4580620	+	phosphoenolpyruvate carboxykinase	GO:0016020 GO:0009817 GO:0016310 GO:0003677 GO:0005524 GO:0009965 GO:0006099 GO:0005730 GO:0005829 GO:0004612 GO:0016036 GO:0016301 GO:0006094 GO:0046686 GO:0015976 EC:4.1.1.49
VIT_218s0001g06881	chr18	5130183	5131977	+	-	-
VIT_218s0001g08785	chr18	7283207	7284254	-	-	-
VIT_200s0276g00085	chrUn	20729690	20730563	+	-	-
VIT_213s0139g00473	chr13	20866227	20866785	+	blue copper protein	GO:0009055 GO:0005507 GO:0006118
VIT_207s0095g00005	chr7	12245921	12246938	+	-	-
VIT_207s0005g04395	chr7	7482072	7489697	-	heme oxygenase- multi-helical protein	GO:0005829 GO:0005739 GO:0009507
VIT_205s0029g00536	chr5	15355968	15356897	+	amino acid transporter	GO:0016021 GO:0003333 GO:0015171
VIT_215s0021g00420	chr15	9918659	9919291	+	f-box kelch-repeat protein skip11-like	GO:0042406 GO:0006623 GO:0005829 GO:0016567 GO:0006888 GO:0005777 EC:6.3.2.19 GO:0004842
VIT_200s0131g00040	chrUn	2237041	2237370	+	annexin d4-like	GO:0005544 GO:0009414 GO:0009409 GO:0005509 GO:0009651 GO:0009408 GO:0009737
VIT_206s0009g00020	chr6	9600611	9602228	+	chromosome transmission fidelity protein 18 homolog	GO:0005524 EC:3.6.1.15 GO:0007062 GO:0017111
VIT_219s0014g02063	chr19	2219868	2220300	+	udp-glycosyltransferase 79b9-like	EC:2.4.1.0 GO:0008152 GO:0016758 GO:0008270 GO:0003676
VIT_209s0002g02743	chr9	2477864	2478488	+	protein	GO:0005618 GO:0005730 GO:0005829 GO:0008565 GO:0005635 GO:0006606 GO:0005488 GO:0048471
VIT_218s0111g00018	chr18_random	829691	830187	+	dna repair protein rad51-like 2	GO:0005634 GO:0003677 GO:0006281 GO:0005524 GO:0005737 GO:0000150 GO:0008094 GO:0006310
VIT_213s0139g00464	chr13	20819070	20819504	+	blue copper protein	GO:0009055 GO:0005507 GO:0006118
VIT_213s0019g03335	chr13	4384748	4386502	+	-	-
VIT_215s0021g01946	chr15	12661645	12663766	+	-	-
VIT_205s0020g01046	chr5	2823195	2823892	-	agamous-like mads-box protein agl80-like	GO:0005634 GO:0003677 GO:0006355 GO:0046983
VIT_207s0161g00016	chr7_random	1194303	1197587	-	ankyrin repeat-containing protein at3g12360-like	GO:0005515
VIT_205s0124g00605	chr5	21200556	21201419	+	-	-
VIT_219s0014g04165	chr19	4457082	4458630	+	protein	EC:2.7.11.0 GO:0004674 GO:0005524 GO:0009069 GO:0006468 GO:0048544
VIT_200s0380g00006	chrUn	26607965	26608505	+	blue copper protein	GO:0009055 GO:0005507 GO:0006118
VIT_203s0091g01135	chr3	7744837	7745157	+	zinc finger	GO:0009741 GO:0010200 GO:0008270 GO:0016874 GO:0009737
VIT_204s0023g02205	chr4	18682663	18683058	+	-	-
VIT_209s0054g00196	chr9	20413535	20414597	+	lrr receptor-like serine threonine-protein kinase fls2-like	GO:0032440 GO:0016310 GO:0005515 GO:0016301 EC:1.3.1.74 GO:0055114
VIT_212s0134g00530	chr12	8156908	8157971	-	tryptophan decarboxylase	EC:4.1.1.28 GO:0006558 GO:0006547 EC:4.1.1.25 GO:0042432 GO:0009821 GO:0006568 GO:0004837 GO:0004058 GO:0030170 GO:0006570
VIT_207s0005g04830	chr7	8087930	8088409	+	mitogen-activated protein kinase kinase kinase anp1-like	GO:0005524 EC:2.7.11.25 GO:0016021 EC:3.1.4.0 GO:0000186 EC:3.4.23.0 GO:0055085 GO:0004709 GO:0009069 GO:0007178 GO:0006811 EC:2.7.11.12 GO:0004190 GO:0006508 GO:0008081 GO:0005216 GO:0004692 GO:0006629
VIT_205s0077g01075	chr5	837761	838597	+	plant invertase pectin methylesterase inhibitor domain-containing protein	GO:0005982 EC:3.1.1.11 GO:0004857 GO:0043086 GO:0005985 GO:0030599
VIT_213s0073g00505	chr13	14345720	14347425	+	serine threonine-protein phosphatase bsl3	GO:0008287 GO:0005634 GO:0005506 GO:0005829 GO:0006470 GO:0005886 GO:0004722 GO:0030145 GO:0003676
VIT_202s0012g01835	chr2	8272022	8272510	-	udp-glycosyltransferase 87a2-like	EC:2.4.1.0 GO:0008152 GO:0016758
VIT_205s0049g02103	chr5	9738203	9739345	+	f-box protein	GO:1901700 GO:0044763 GO:0005515
VIT_208s0007g04405	chr8	18362316	18362840	-	protein pelota homolog	GO:0044763
VIT_209s0002g01780	chr9	1591416	1597926	-	single myb histone	GO:0005634 GO:0009733 GO:0003677 GO:0006334 GO:0009753 GO:0009723 GO:0009751 GO:0046686 GO:0003682 GO:0009651 GO:0000786
VIT_201s0010g02285	chr1	19242156	19244752	-	cytochrome p450	GO:0009055 GO:0005783 GO:0020037 GO:0031090 GO:0005506 EC:1.14.13.42 GO:0044425 EC:1.14.13.68 GO:0006118 GO:0055114 GO:0047085 GO:0006570 GO:0050592
VIT_216s0039g01761	chr16	1601861	1603695	-	transcription factor myb39-like	GO:0009751 GO:0003677 GO:0009733 GO:0000785 GO:0003682 GO:0009753 GO:0009737
VIT_200s0264g00015	chrUn	18986721	18987890	-	receptor-like protein kinase theseus 1-like	GO:0005524 GO:0015706 GO:0009791 EC:2.7.10.2 GO:0005886 GO:0009507 GO:0050832 GO:0004715 EC:2.7.11.0 GO:0009069 GO:0009742 GO:0010167 GO:0046777 GO:0004674 GO:0051510 GO:0002213
VIT_209s0002g05053	chr9	4691340	4692026	-	-	-
VIT_213s0084g00200	chr13	18964869	18966553	+	-	-
VIT_213s0084g00350	chr13	19147839	19149998	+	disease resistance protein at3g14460-like	GO:0043531 GO:0005515 GO:0006952
VIT_203s0063g02385	chr3	5617580	5618858	+	-	-
VIT_201s0011g05035	chr1	4702203	4703602	+	-	-
VIT_216s0022g00100	chr16	10794566	10796599	+	lrr receptor-like serine threonine-protein kinase gso1-like	EC:2.7.11.0 GO:0005524 GO:0009069 GO:0006468 EC:2.7.10.0 GO:0004713 GO:0004674 GO:0005515 GO:0048544 GO:0016021
VIT_200s0226g00105	chrUn	14882120	14882769	-	ran gtpase binding	GO:0010413 GO:0005938 GO:0009888 GO:0032065 GO:0003682 GO:0008270 GO:0045492 GO:0005886 GO:0033044 GO:0005634 GO:0000785 GO:0010638 GO:0005543 GO:0009887 GO:0008536 GO:0009630 GO:0000956
VIT_215s0024g00725	chr15	1272894	1280118	+	ankyrin repeat-containing protein at3g12360-like	GO:0005515
VIT_208s0007g04145	chr8	18138722	18139132	-	auxin-induced protein 6b	GO:0005634 GO:0009734 GO:0005516 GO:0005739
VIT_219s0027g00565	chr19	19597761	19598009	-	udp-glycosyltransferase 83a1	GO:0005634 GO:0047213 GO:0009813 EC:2.4.1.115
VIT_205s0062g01125	chr5	19800408	19802942	+	protein	GO:0016772 GO:0006629
VIT_204s0079g00125	chr4	10284415	10284903	-	-	-
VIT_208s0058g00064	chr8	8549249	8550936	+	leucine-rich repeat receptor protein kinase exs-like	GO:0032440 GO:0016310 GO:0005515 GO:0016301 EC:1.3.1.74 GO:0055114
VIT_209s0018g00134	chr9	15624447	15626381	+	importin subunit alpha-1	GO:0005618 GO:0005730 GO:0005509 GO:0005829 GO:0008565 GO:0005635 GO:0006606
VIT_213s0074g00506	chr13	8424236	8425089	-	uncharacterized protein	GO:0005634 GO:0003677 GO:0006355
VIT_200s0188g00226	chrUn	9596517	9597146	+	wd40 and beach domain-containing protein	GO:0007165 GO:0005739 GO:0016023
VIT_213s0158g00205	chr13	21095441	21100395	+	disease resistance protein at3g14460-like	GO:0043531 GO:0006952
VIT_201s0026g00005	chr1	8398596	8398912	+	domon and dopamine beta-monooxygenase n-terminal domain-containing partial	GO:0016020 GO:0008535 GO:0004497
VIT_214s0108g00425	chr14	29188296	29188934	+	-	-
VIT_209s0096g00885	chr9	12595475	12598453	+	probable disease resistance rpp8-like protein 2-like	GO:0043531 GO:0005524 EC:3.6.1.15 GO:0006952 GO:0017111
VIT_212s0034g00573	chr12	16251921	16252399	+	histone acetyltransferase	GO:0044260 GO:0046872 GO:0044238
VIT_210s0003g05333	chr10	9871118	9872779	-	pentatricopeptide repeat-containing	GO:0031425 GO:0009507
VIT_209s0070g00405	chr9	13610610	13613297	+	myb-like hth transcriptional regulator family protein	GO:0003677 GO:0000785 GO:0003682
VIT_212s0099g00008	chr12_random	382167	383569	+	eukaryotic translation initiation factor 4g-like	GO:0016070 GO:0003723 GO:0005694 EC:2.7.7.49 GO:0003916 GO:0003964 GO:0008270 GO:0006278 GO:0006265
VIT_200s0145g00085	chrUn	4275658	4276131	+	translational initiation factor 1	GO:0005840 GO:0006446 GO:0003743 GO:0005739 GO:0009507
VIT_200s0701g00015	chrUn	34443999	34444441	+	hypothetical protein VITISV_040317 [Vitis vinifera]	EC:2.7.11.0 GO:0004674 GO:0005524 GO:0009069 GO:0016021 GO:0006468
VIT_216s0013g01164	chr16	7266119	7266514	+	probable -trehalose-phosphate synthase	EC:2.4.1.15 GO:0004805 EC:3.1.3.12 GO:0005982 GO:0005992 GO:0003825 GO:0005985
VIT_215s0024g01480	chr15	2959474	2960538	+	60s ribosomal protein l5	GO:0015074 GO:0022625 GO:0008097 GO:0009965 GO:0005773 GO:0009955 GO:0042254 GO:0008283 GO:0005730 GO:0006412 GO:0008270 GO:0003735 GO:0005886 GO:0010015 GO:0009507
VIT_202s0025g04525	chr2	4039588	4042145	+	nuclear rna polymerase d1a	GO:0003677 GO:0000418 GO:0031048 GO:0010495 GO:0009616 GO:0051567 GO:0010267 GO:0005730 GO:0005515 GO:0005507 GO:0006144 GO:0006354 GO:0008270 GO:0006206 EC:2.7.7.6 GO:0035196 GO:0007267 GO:0006306 GO:0003899 GO:0006346 GO:0048038 GO:0009308
VIT_219s0014g03884	chr19	4074317	4074610	+	swi2 snf2-like protein	GO:0006344 GO:0003677 GO:0031048 GO:0005524 GO:0006349 GO:0005515 GO:0008283 GO:0044030 GO:0009294 GO:0016572 GO:0000786 GO:0005634 GO:0016246 GO:0090241 GO:0032197 GO:0051574 GO:0004003 GO:0006346 GO:0006200 GO:0016740 GO:0005657
VIT_214s0060g02465	chr14	2082594	2083691	+	protein	GO:0015074 GO:0003676
VIT_211s0016g02495	chr11	1999330	2000061	+	-	-
VIT_201s0155g00032	chr1_random	459498	459902	+	dolichyl-diphosphooligosaccharide--protein glycosyltransferase subunit stt3-like	GO:0018279 GO:0008250 GO:0004579 GO:0016021 GO:0009536 GO:0005886 EC:2.4.1.119
VIT_205s0124g00697	chr5	21305229	21308572	-	ankyrin repeat-containing protein at3g12360-like	GO:0005515
VIT_206s0009g03735	chr6	16998467	16999699	+	pinus taeda anonymous locus cl305contig1_05 genomic sequence	EC:1.8.1.4 GO:0048046 GO:0004148 GO:0005524 GO:0006096 GO:0050660 GO:0009416 GO:0006118 GO:0045454 GO:0006099 GO:0005747 GO:0005507 GO:0006544 GO:0008270 GO:0009507 GO:0006094 GO:0006566 GO:0006563 GO:0050897 GO:0046686
VIT_205s0165g00080	chr5	21478697	21480967	-	ankyrin repeat-containing protein at3g12360-like	GO:0005515
VIT_204s0069g00585	chr4	8516604	8517115	+	protein	EC:3.1.3.16 GO:0006397 GO:0005634 GO:0004721 GO:0006470 GO:0005739 GO:0009507
VIT_216s0115g00435	chr16	4474350	4477726	+	ribosome biogenesis protein wdr12 homolog	GO:0080008 GO:0009506 GO:0005834 GO:0006626 GO:0005515 GO:0005730 GO:0000166 GO:0001510 GO:0005829 GO:0006606 GO:0051604 GO:0000478
VIT_214s0006g02646	chr14	20615162	20617514	+	ser thr protein kinase	EC:2.7.11.0 GO:0005524 GO:0004715 GO:0030247 GO:0009069 GO:0006468 GO:0004674 EC:2.7.10.2
VIT_213s0019g01305	chr13	2919378	2920613	+	-	-
VIT_208s0007g05616	chr8	19510316	19512582	+	protein	GO:0015074 GO:0003676
VIT_201s0011g01015	chr1	895877	896612	+	disease resistance protein rpm1-like	EC:3.1.3.16 GO:0043531 GO:0006952 GO:0004721 GO:0006470
VIT_209s0002g01165	chr9	898189	898687	-	-	-
VIT_218s0001g15183	chr18	13293650	13293913	+	enhancer of polycomb-like protein	GO:0005667 GO:0032777 GO:0006355 GO:0045449 GO:0003700
VIT_219s0015g02670	chr19	12939415	12941378	+	armadillo beta-catenin-like repeat-containing protein	GO:0005737 GO:0016874
VIT_208s0040g01425	chr8	12551523	12553207	-	-	-
VIT_214s0081g00466	chr14	8440838	8441121	-	phosphoinositide phosphatase-like protein	GO:0010413 GO:0045492 GO:0071555 GO:0009832 GO:0009826 GO:0005634 GO:0032957 GO:0010090 GO:0045010 GO:0007155 GO:0046855 GO:0048765 GO:0005794 GO:0043813 GO:0006487 GO:0004439 EC:3.1.3.36
VIT_205s0102g01066	chr5	23169578	23172944	+	uncharacterized protein loc100852873	GO:0043531 GO:0006952
VIT_219s0027g01546	chr19	21747383	21753106	-	probable disease resistance protein at5g63020-like	GO:0043531 GO:0006952
VIT_210s0116g01735	chr10	1013317	1014414	-	atp synthase gamma chloroplastic-like isoform 1	GO:0009657 GO:0009106 GO:0009773 GO:0009072 GO:0000023 GO:0006733 GO:0009965 GO:0045893 GO:0006119 GO:0006636 GO:0009544 GO:0010207 GO:0009941 GO:0015995 GO:0046933 GO:0046961 GO:0043085 GO:0045261 GO:0009772 GO:0006546 GO:0030154 GO:0006766 GO:0030234 GO:0019288 GO:0006364 GO:0035304 GO:0015986 GO:0019252 GO:0009108 GO:0019344 GO:0009695 GO:0019748
VIT_200s0227g00120	chrUn	15069525	15070874	+	histone deacetylase	GO:0005634 GO:0008270 GO:0005737
VIT_204s0043g00255	chr4	13339644	13341675	+	cysteine-rich repeat secretory protein 3-like	GO:0010497 GO:0009505 GO:0009506 GO:0046739
VIT_214s0030g01425	chr14	6022283	6022759	+	uncharacterized n-acetyltransferase p20-like	GO:0016020 GO:0042967 GO:0008080
VIT_214s0068g00615	chr14	24340632	24342170	-	-	-
VIT_211s0016g02820	chr11	2260338	2277870	+	uncharacterized protein loc100797714	GO:0016020 GO:0006486 GO:0009506 GO:0005576 GO:0005739 GO:0005773
VIT_214s0030g02285	chr14	7472718	7479370	+	pentatricopeptide repeat-containing protein	EC:2.1.1.0 GO:0008168 GO:0005739 GO:0032259 GO:0031425 GO:0009507 GO:0003676
VIT_212s0178g00145	chr12	8595797	8596930	-	disease resistance protein	GO:0009395 GO:0007205 GO:0046486 EC:3.1.3.16 GO:0043531 GO:0004143 GO:0006952 GO:0004721 GO:0006470 EC:2.7.1.107
VIT_210s0003g04813	chr10	8562759	8563103	+	dna repair and recombination protein rad54-like	GO:0015074 GO:0003677 GO:0005524 GO:0006260 GO:0009616 GO:0004386 GO:0055114 GO:0051567 GO:0010267 GO:0008283 GO:0016021 GO:0008270 GO:0010050 GO:0016491 GO:0050832 GO:0005634 GO:0006342 EC:2.7.11.0 GO:0035196 GO:0009069 GO:0007267 GO:0006468 GO:0006306 GO:0004674
VIT_202s0025g01854	chr2	1719586	1719975	+	cellulose synthase-like protein g3-like	GO:0016760 GO:0006011 GO:0005982 GO:0016021 GO:0030244 GO:0005985 EC:2.4.1.12
VIT_205s0020g00175	chr5	2051895	2053448	-	-	-
VIT_207s0005g05686	chr7	9965656	9965937	+	pentatricopeptide repeat-containing protein at5g40405-like	GO:0015074 GO:0005524 EC:3.6.1.3 GO:0003676 GO:0006200 GO:0005739 GO:0005886 GO:0016887
VIT_214s0108g00475	chr14	29243774	29247526	-	uncharacterized protein	GO:0009220 GO:0006606
VIT_213s0047g00371	chr13	16317739	16318936	+	3-hydroxyisobutyryl- hydrolase 1	GO:0016123 GO:0009733 GO:0005506 GO:0009409 GO:0010291 GO:0016119 GO:0006574 GO:0006635 GO:0019482 GO:0006552 GO:0006633 EC:3.1.2.4 GO:0006550 GO:0003860 GO:0009507
VIT_217s0000g00905	chr17	599565	602468	-	protein	GO:0048653 GO:0001709 GO:0005515 GO:0005576 GO:0005739 GO:0009408
VIT_207s0095g00340	chr7	12738284	12741157	+	g-type lectin s-receptor-like serine threonine-protein kinase at1g67520-like	GO:0004713 EC:2.7.11.0 GO:0004674 GO:0005524 GO:0009069 GO:0006468
VIT_204s0044g00065	chr4	20747921	20750374	+	pentatricopeptide repeat-containing protein	GO:0005515
VIT_217s0000g00143	chr17	64743	65102	-	atp synthase cf1 alpha subunit	GO:0045261 GO:0009535 GO:0005524 GO:0042777 GO:0006119 GO:0015991 GO:0005739 GO:0046961 GO:0046933
VIT_219s0093g00065	chr19	16450467	16451676	-	dead-box atp-dependent rna helicase 38-like	GO:0009644 GO:0006457 GO:0005524 GO:0010286 GO:0003724 GO:0005635 GO:0009409 GO:0042542 GO:0009737 GO:0008186 GO:0008026 GO:0003676 GO:0016973 GO:0005829 GO:0051604 GO:0005886
VIT_200s0174g00153	chrUn	6970899	6974808	-	transcription factor 21	GO:0005667 GO:0042221 GO:0006355 GO:0043565 GO:0045449 GO:0003700 GO:0046983
VIT_212s0055g01255	chr12	15204754	15205113	+	kinase family protein	GO:0005634 GO:0007018 GO:0005874 GO:0005524 GO:0006355 GO:0009069 GO:0009734 GO:0006468 EC:2.7.11.17 GO:0046983 GO:0005875 GO:0004683 GO:0003777
VIT_205s0029g00575	chr5	15499214	15500198	+	-	-
VIT_202s0033g00915	chr2	15799248	15800254	-	bifunctional nitrilase nitrile hydratase nit4b	GO:0006807 GO:0016810
VIT_204s0023g02338	chr4	18876547	18877079	+	protein	GO:0016310 GO:0046872 GO:0005524 GO:0035299 EC:2.7.1.158 GO:0030001
VIT_219s0093g00420	chr19	17241144	17243366	+	f-box lrr-repeat protein	GO:0005515 GO:0048513
VIT_209s0002g08645	chr9	9855527	9855971	+	flotillin-like protein	GO:0005901 GO:0009877 GO:0016324 GO:0051819 GO:0048364 GO:0005773
VIT_214s0006g02764	chr14	20833085	20834280	+	uncharacterized protein loc100852612	GO:0005667 GO:0006355 GO:0008270 GO:0045449 GO:0003700 GO:0003676
VIT_212s0134g00335	chr12	7908342	7908993	-	g-type lectin s-receptor-like serine threonine-protein kinase at4g03230-like	EC:2.7.11.0 GO:0004715 GO:0005524 GO:0030247 GO:0009069 GO:0006468 GO:0003676 GO:0004674 GO:0008270 GO:0048544 EC:2.7.10.2
VIT_202s0025g01235	chr2	1201600	1202851	+	-	-
VIT_215s0045g00635	chr15	5598557	5598841	+	dna (cytosine-5)-methyltransferase cmt2-like	GO:0005840 GO:0006396 EC:2.1.1.0 GO:0003677 GO:0003723 GO:0008168 EC:2.7.7.49 GO:0000139 GO:0003964 GO:0042254 GO:0000166 GO:0016021 GO:0003735 GO:0005351 GO:0006306 GO:0008643 GO:0006412 GO:0006278
VIT_208s0032g00220	chr8	3248665	3250531	-	uncharacterized methyltransferase chloroplastic-like	EC:2.1.1.0 GO:0010287 GO:0008168 GO:0032259
VIT_205s0165g00311	chr5	21828324	21828799	+	dnaj homolog subfamily c member 13-like	GO:0016020 GO:0006810 GO:0009630 GO:0031072 GO:0006950 GO:0006996 GO:0005773
VIT_214s0083g01195	chr14	23594041	23597086	-	feronia receptor-like kinase	GO:0010483 GO:0006833 GO:0005524 GO:0006096 GO:0043680 GO:0010193 GO:0048767 GO:0006972 GO:0048193 GO:0009791 EC:2.7.11.25 GO:0009651 EC:2.7.10.2 GO:0005886 GO:0000186 GO:0000902 GO:0050832 GO:0004709 GO:0009506 GO:0004715 GO:0009069 GO:0007178 GO:0007030 GO:0009266 GO:0046777 GO:0046686 GO:0030244
VIT_214s0128g00995	chr14	3525603	3526169	+	ubiquitin-conjugating enzyme	GO:0009733 GO:0005524 GO:0009790 GO:0016567 EC:6.3.2.19 GO:0004842 GO:0006301
VIT_212s0034g02075	chr12	18275494	18282752	+	tetratricopeptide repeat domain-containing protein	GO:0005515
VIT_215s0048g01605	chr15	15760510	15761917	-	cytochrome p450 76c4	GO:0009055 GO:0020037 GO:0005506 GO:0006118 GO:0019825 GO:0055114 GO:0016705 GO:0004497
VIT_202s0033g00615	chr2	15027967	15028609	+	glutathione s-transferase	GO:0004364 GO:0006749 GO:0009407 GO:0006803 GO:0016023 EC:2.5.1.18
VIT_215s0024g01996	chr15	4409341	4409553	+	suppressor-like protein	GO:0008152 GO:0003824
VIT_218s0041g02315	chr18	27421750	27424327	+	e3 ubiquitin-protein ligase upl2-like	EC:2.7.11.0 GO:0005524 GO:0009069 GO:0006468 GO:0016567 GO:0005622 GO:0004842 GO:0003779 GO:0004674 EC:6.3.2.19
VIT_213s0123g00040	chr13_random	2225358	2227835	+	myrcene chloroplastic	GO:0000287 GO:0052578 GO:0080015 GO:0016099 EC:4.2.3.16 EC:4.2.3.20 GO:0050551 GO:0005829 GO:0009611 EC:4.2.3.14 GO:0016106 GO:0009753 GO:0034768 GO:0050552 GO:0034002 EC:4.2.3.15 GO:0050550 GO:0043693 GO:0009625
VIT_207s0005g05365	chr7	9383583	9385035	+	serine threonine protein	EC:2.7.11.0 GO:0004674 GO:0005524 GO:0009069 GO:0006468
VIT_215s0021g00125	chr15	9394801	9396594	+	probable disease resistance protein at1g58602-like	GO:0043531 GO:0006952
VIT_211s0052g00615	chr11	18084069	18084485	+	trna rrna methyltransferase family protein	GO:0006396 GO:0003723 GO:0008173 EC:2.7.7.49 GO:0003964 GO:0001510 GO:0006278 GO:0009507
VIT_208s0007g05622	chr8	19521526	19525631	+	protein	GO:0015074 GO:0003676
VIT_201s0026g01375	chr1	10334309	10334740	+	protein	GO:0042318 GO:0045439 EC:5.1.1.17 GO:0030170 GO:0005737
VIT_207s0191g00160	chr7	14894977	14895747	-	uncharacterized protein	GO:0005634 GO:0038032 GO:0005829 GO:0005739
VIT_210s0003g04505	chr10	7869331	7869760	+	-	-
VIT_200s0214g00005	chrUn	13285525	13285953	+	fibrillarin 2	GO:0030515 EC:2.1.1.0 GO:0008168 GO:0016592 GO:0009220 GO:0006364 GO:0008033 GO:0005730 GO:0001510 GO:0006164
VIT_209s0054g00725	chr9	21564822	21566121	-	-	-
VIT_206s0009g02895	chr6	15917614	15918021	-	low quality protein: phenylalanine n-monooxygenase-like	GO:0016709 GO:0009055 GO:0020037 GO:0005506 GO:0019761 GO:0006118 GO:0055114 EC:1.14.13.0
VIT_208s0040g00742	chr8	11698586	11699560	-	protein	GO:0005622 GO:0008270 GO:0003676
VIT_208s0007g03575	chr8	17497886	17500278	+	cox viia-like protein	GO:0009055 GO:0045277 GO:0006123 GO:0004129 GO:0006118 EC:1.9.3.1 GO:0005774 GO:0006623 GO:0005886 GO:0015992 GO:0005746
VIT_204s0023g03275	chr4	19817571	19818134	+	-	-
VIT_212s0121g00055	chr12	11580095	11582361	+	laccase family protein diphenol oxidase family protein	GO:0046274 GO:0048046 GO:0052716 GO:0005507 GO:0055114
VIT_201s0011g01755	chr1	1558076	1559052	+	digestive organ expansion factor-like protein	GO:0005730 GO:0009790 GO:0006606 GO:0009536 GO:0009553 GO:0005739 GO:0009303
VIT_210s0042g00740	chr10	13986622	13986969	+	nucleotide binding	GO:0005634 GO:0000166 GO:0009220 GO:0009909 GO:0000478
VIT_215s0021g02842	chr15	13875458	13875809	+	low quality protein: pathogenesis-related protein 5-like	GO:0009055 GO:0048046 GO:0020037 GO:0005506 GO:0006118 GO:0009627 GO:0010224 GO:0055114 GO:0005773 GO:0046686 GO:0016705 GO:0005618 GO:0004497 GO:0031540 GO:0009615
VIT_217s0053g00583	chr17	15548670	15549128	+	cullin 3-like protein	GO:0010413 GO:0031625 GO:0010228 GO:0019005 GO:0009911 GO:0000911 GO:0006511 GO:0009880 GO:0045492 GO:0071555 GO:0009960 GO:0010090 GO:0010431 GO:0045010 GO:0010072 GO:0007155 GO:0048765 GO:0007062 GO:0009639 GO:0045595
VIT_205s0020g01795	chr5	3517311	3518397	-	-	-
VIT_212s0035g01045	chr12	20803836	20804869	+	-	-
VIT_210s0003g05695	chr10	10638208	10638900	-	zinc finger	GO:0005515 GO:0008270
VIT_207s0031g02930	chr7	19616930	19630457	-	ammonium transporter amt2	GO:0008519 GO:0072488 GO:0016021
VIT_208s0058g01325	chr8	10785319	10785669	-	-	-
VIT_218s0111g00081	chr18_random	255635	255853	+	pentatricopeptide repeat-containing protein chloroplastic-like	GO:0005739 GO:0031425 GO:0009507
VIT_218s0111g00036	chr18_random	922571	923855	+	phenylalanine ammonia-lyase	GO:0045548 GO:0009821 EC:4.3.1.5 GO:0009800 GO:0006570 GO:0005737 GO:0006559
VIT_200s1045g00015	chrUn	37566560	37570309	-	hypothetical protein VITISV_039435 [Vitis vinifera]	GO:0003723
VIT_213s0047g00405	chr13	16523511	16528079	-	u-box domain-containing protein	GO:0000287 GO:0006457 EC:3.6.3.1 GO:0005643 GO:0005524 GO:0015662 GO:0015917 GO:0006812 GO:0006913 GO:0004012 GO:0017056 GO:0044183 GO:0009570
VIT_204s0044g00755	chr4	21878379	21878750	-	breast cancer protein 2 like 2a	GO:0048314 GO:0005634 GO:0003723 EC:2.7.7.49 GO:0007090 GO:0003964 GO:0003697 GO:0005515 GO:0031347 GO:0005739 GO:0000724 GO:0006278 GO:0009793
VIT_218s0164g00005	chr18	18076976	18078402	+	cadmium zinc-transporting partial	EC:3.6.3.5 GO:0005524 GO:0006878 GO:0006829 EC:3.6.3.8 GO:0016529 GO:0006825 GO:0009636 GO:0006754 GO:0016021 EC:3.6.3.4 GO:0009941 GO:0005886 GO:0055069 GO:0004008 GO:0005388 GO:0015633 GO:0006816 GO:0015434 GO:0046872 GO:0016463 GO:0006200 GO:0015691 GO:0009642 EC:3.6.3.46
VIT_211s0052g00893	chr11	18526181	18527217	+	protein	GO:0008202 GO:0005634 GO:0008142
VIT_200s0620g00025	chrUn	33095749	33101859	+	pentatricopeptide repeat-containing	GO:0009536 GO:0005739
VIT_211s0149g00370	chr11	7274150	7274458	+	gns1 sur4 membrane family protein	GO:0016021
VIT_214s0036g00066	chr14	9456806	9460883	+	disease resistance protein at4g27190-like	GO:0005524 EC:3.6.1.15 GO:0043531 EC:3.1.3.16 GO:0006952 GO:0004721 GO:0017111 GO:0006470
VIT_216s0013g01965	chr16	9325767	9326189	+	-	-
VIT_215s0024g01215	chr15	2323119	2324429	+	duf246 domain-containing protein at1g04910-like	GO:0016757 GO:0048765 GO:0005524 GO:0005794 GO:0004386 GO:0009507 GO:0003676
VIT_211s0037g01135	chr11	10229868	10230344	-	uncharacterized protein loc100264483	GO:0015074 EC:2.7.11.0 GO:0005524 GO:0009069 GO:0006468 GO:0003676 GO:0004674 GO:0008270
VIT_203s0017g01996	chr3	18509235	18510662	+	udp-glucose flavonoid 3-o-glucosyltransferase 6	GO:0080043 GO:0010294 GO:0016020 GO:0008152 GO:0080046 GO:0009651 GO:0009737
VIT_205s0136g00285	chr5	13658538	13670535	+	vesicle-associated membrane synaptobrevin 7b	GO:0006406 GO:0009733 GO:0005783 GO:0072661 GO:0019898 GO:0009909 GO:0016570 GO:0005515 GO:0048453 GO:0005829 GO:0016021 GO:0005886 GO:0010498 GO:0009507 GO:0031965 GO:0009504 GO:0009506 GO:0006094 GO:0048451 GO:0010074 GO:0009920 GO:0005768 GO:0005774 GO:0006606 GO:0007010 GO:0006888 GO:0005525
VIT_206s0004g03315	chr6	4145155	4146503	+	nac domain ipr003441	GO:0003677 GO:0006355
VIT_214s0108g01185	chr14	29794399	29796745	-	pentatricopeptide repeat-containing protein	GO:0005739 GO:0031425 GO:0009507
VIT_216s0115g00415	chr16	4406293	4407303	+	myosin-j heavy chain-like	GO:0030048 GO:0005783 GO:0005524 GO:0003774 GO:0030742 GO:0060151 GO:0005777 EC:2.1.1.14 GO:0048767 GO:0008234 GO:0016021 GO:0005886 GO:0017137 GO:0009086 GO:0030036 GO:0051646 GO:0003779 GO:0051645 GO:0006508 GO:0016459 GO:0005794 GO:0005525 GO:0003871
VIT_207s0005g02645	chr7	4959802	4961028	-	soluble diacylglycerol acyltransferase	GO:0005829 GO:0004144 GO:0042967 GO:0019432 EC:2.3.1.20
VIT_206s0061g00335	chr6	17724609	17725356	+	-	-
VIT_209s0002g01965	chr9	1766430	1766840	+	-	-
VIT_201s0010g03124	chr1	20205024	20205497	-	lrr receptor-like serine threonine-protein kinase fls2-like	GO:0032440 GO:0016310 GO:0016301 EC:1.3.1.74 GO:0055114
VIT_211s0149g00078	chr11	6786902	6822821	+	uncharacterized protein	GO:0005634 GO:0007165 GO:0005829 GO:0019344 GO:0005886 GO:0035091
VIT_211s0037g00805	chr11	9360689	9368047	+	uncharacterized protein loc100853391	GO:0005515 GO:0008270
VIT_200s0194g00155	chrUn	10653093	10654951	-	agenet domain-containing protein bromo-adjacent homology domain-containing protein	GO:0005634 GO:0003723 GO:0003677 GO:0006487 GO:0000956
VIT_214s0066g02613	chr14	28781914	28782471	+	-	-
VIT_217s0000g05305	chr17	5799375	5800133	+	pinus taeda anonymous locus 2_7298_01 genomic sequence	GO:0005515 GO:0008270
VIT_208s0032g00480	chr8	3686152	3687082	+	cytosolic glyceraldehyde-3-phosphate dehydrogenase	GO:0003866 GO:0016042 GO:0009423 GO:0006571 GO:0005524 GO:0046486 GO:0000162 GO:0004386 GO:0055114 GO:0004806 GO:0016620 GO:0009094 EC:1.2.1.0 GO:0003676 EC:2.5.1.19 EC:3.1.1.3
VIT_200s0761g00005	chrUn	35128950	35130052	-	ankyrin repeat-containing protein at3g12360-like	GO:0005515
VIT_201s0011g06165	chr1	5972402	5975687	-	bahd family clade v	GO:0044763 GO:0005634 GO:0016132 EC:2.3.1.144 GO:0047672 GO:0044767 GO:0003996
VIT_218s0164g00115	chr18	18364207	18365185	-	uncharacterized protein loc100259948	GO:0031048 GO:0008233 GO:0010150 GO:0009909 GO:0006275 GO:0042023 GO:0050826 GO:0007067 GO:0010228 GO:0010332 GO:0006302 GO:0007131 GO:0042138 GO:0005515 GO:0032204 GO:0016572 GO:0007129 GO:0051225 GO:0010072 GO:0010389 GO:0006508 GO:0045595 GO:0006396 GO:0016567 GO:0051322 GO:0042742 GO:0051567 GO:0009640 GO:0045893 GO:0010182 GO:0000911 GO:0009880 GO:0019762 GO:0009960 GO:0007623 GO:0005634 GO:…
VIT_215s0024g00460	chr15	682893	683601	+	disease resistance protein rga3-like	EC:3.1.3.16 GO:0043531 GO:0006952 GO:0004721 GO:0006470
VIT_212s0059g00345	chr12	5190578	5191345	+	transcription initiation factor tfiid subunit 6-like	GO:0005840 GO:0005634 GO:0046982 GO:0051090 GO:0009860 GO:0006352 GO:0003743 GO:0006446
VIT_200s0854g00045	chrUn	36154986	36156036	-	-	-
VIT_204s0044g01345	chr4	22891204	22891509	+	gdp-mannose transporter gonst1-like	GO:0005634
VIT_200s0254g00025	chrUn	17972024	17972466	+	homeobox-leucine zipper protein hat14-like	GO:0005667 GO:0006355 GO:0043565 GO:0045449 GO:0003700
VIT_204s0008g04195	chr4	3527647	3537506	+	nucleic acid binding protein	GO:0005634 GO:0006333 GO:0003677 GO:0000166 GO:0008270
VIT_201s0010g01370	chr1	17280358	17283351	-	ankyrin repeat-containing protein at3g12360-like	GO:0005515
VIT_213s0047g01205	chr13	18268804	18269094	+	ribonuclease ii-like protein	GO:0004252 GO:0003723 GO:0000175 GO:0009658 GO:0006364 EC:3.4.21.0 GO:0006508 GO:0008859 EC:3.1.13.1 GO:0016021 GO:0051252 GO:0005739 GO:0005886 GO:0009507
VIT_219s0093g00250	chr19	16715010	16715412	+	ubiquitin-like protein smt3	GO:0031386 GO:0005634 GO:0016925 GO:0016462 GO:0009408 GO:0005737
VIT_205s0077g00756	chr5	569846	570611	+	-	-
VIT_219s0177g00366	chr19	6210099	6210900	+	transmembrane protein 45b-like	GO:0005634 GO:0016021
VIT_211s0149g00055	chr11	6742161	6742793	+	hexose transporter	GO:0032440 GO:0055085 GO:0005351 EC:1.3.1.74 GO:0055114 GO:0008643 GO:0016021 GO:0005886
VIT_219s0085g00795	chr19	23243553	23245828	+	zip transporter	GO:0032440 GO:0010043 GO:0016023 EC:1.3.1.74 GO:0055114 GO:0005385 GO:0016021 GO:0008270 GO:0005739 GO:0005886 GO:0071577
VIT_215s0046g03326	chr15	19936849	19939623	+	-	-
VIT_205s0165g00135	chr5	21572582	21574794	-	ankyrin repeat-containing protein at3g12360-like	GO:0005515
VIT_215s0045g01403	chr15	7319535	7320260	+	gc-rich sequence dna-binding factor 1-like	GO:0003677 GO:0005643 GO:0030130 GO:0042023 GO:0016192 GO:0006635 GO:0009524 GO:0017148 GO:0005667 GO:0005829 GO:0008270 GO:0016558 GO:0030371 GO:0003700 GO:0045892 GO:0030132 GO:0006913 GO:0017056 GO:0045449 GO:0006445 GO:0008284
VIT_216s0013g01196	chr16	7379141	7379565	+	cleavage and polyadenylation specificity factor subunit 1-like	GO:0005634 GO:0003723 GO:0009909 GO:0006378 GO:0016570 GO:0005515 GO:0005829 GO:0008270 GO:0006379 GO:0048449
VIT_217s0000g10025	chr17	12148577	12149054	-	callose synthase 10	GO:0009846 GO:0005982 GO:0052543 EC:2.4.1.34 GO:0006944 GO:0010332 GO:0010014 GO:0080092 GO:0006075 GO:0007131 GO:0042138 GO:0000148 GO:0032204 GO:0007129 GO:0009506 GO:0055047 GO:0043247 GO:0005985 GO:0010090 GO:0045010 GO:0009556 GO:0007155 GO:0009887 GO:0048765 GO:0007062 GO:0003843 GO:0005794 GO:0045132
VIT_206s0004g04605	chr6	5578759	5580904	+	abscisic acid receptor pyr1	GO:0080163 GO:0010427 GO:0005634 GO:0009738 GO:0006284 GO:0004872 GO:0006184 GO:0042803 GO:0010029 GO:0003924 GO:0016788 GO:0051258 GO:0043234 GO:0005525
VIT_214s0036g00600	chr14	10570290	10570820	+	ethylene-insensitive protein 2-like	GO:0016020 GO:0003677 GO:0010150 GO:0042742 GO:0009723 GO:0002237 GO:0009926 GO:0009651 GO:0052544 GO:0009789 GO:0050832 GO:0005634 GO:0009753 GO:0009408 GO:0048765 GO:0001736 GO:0010119 GO:0031348 GO:0005215
VIT_214s0006g02495	chr14	20145443	20146033	-	pectinesterase inhibitor	GO:0005982 EC:3.1.1.11 GO:0004857 GO:0043086 GO:0005985 GO:0030599
VIT_210s0003g04411	chr10	7641021	7641560	-	uncharacterized protein loc100258741	GO:0004252 GO:0003723 GO:0003677 GO:0006281 GO:0005622 EC:2.7.7.49 GO:0003964 EC:3.4.21.0 GO:0006508 GO:0004519 GO:0006278
VIT_200s0482g00015	chrUn	30254042	30258586	+	serine threonine-protein kinase atr-like	GO:0010044 GO:0032504 GO:0005634 GO:0016310 EC:2.7.11.0 GO:0005524 GO:0006281 GO:0009069 GO:0010332 GO:0007126 GO:0004674 GO:0007004 GO:0032204 GO:0009536
VIT_218s0157g00035	chr18	18746412	18747996	+	feronia receptor-like kinase	GO:0009856 EC:2.7.11.0 GO:0005524 GO:0009069 GO:0006468 GO:0016023 GO:0004674 GO:0007275 GO:0005886
VIT_216s0013g01976	chr16	9490757	9491823	+	c2h2-like zinc finger protein	GO:0008152 GO:0005622 GO:0008270
VIT_209s0054g00214	chr9	20484070	20486127	+	lrr receptor-like serine threonine-protein kinase fls2-like	GO:0032440 GO:0016310 GO:0005515 GO:0016301 EC:1.3.1.74 GO:0055114
VIT_211s0065g00873	chr11	14867043	14867466	+	-	-
VIT_208s0007g08453	chr8	21802649	21804462	-	nac domain ipr003441	GO:0003677 GO:0009414 GO:0006355 GO:1901701 GO:0009753 GO:0009266 GO:0009737 GO:0005515 GO:0005667 GO:0045449 GO:0009755 GO:0003700
VIT_214s0006g01925	chr14	18615480	18616465	-	uncharacterized protein	GO:0050832 GO:0009507
VIT_201s0011g01475	chr1	1270107	1271150	+	-	-
VIT_211s0065g00175	chr11	13679632	13680678	-	-	-
VIT_215s0046g00774	chr15	17727656	17728237	-	hypothetical protein VITISV_015729 [Vitis vinifera]	GO:0005634 GO:0003677 GO:0006355
VIT_200s0316g00026	chrUn	22911594	22914320	+	lrr receptor-like serine threonine-protein kinase fls2-like	GO:0005515
VIT_200s0266g00035	chrUn	19372933	19373887	+	( )-nerolidol synthase chloroplastic-like	GO:0000287 GO:0034007 EC:4.2.3.25 GO:0010333 GO:0043693
VIT_213s0106g00026	chr13	9290029	9290871	+	-	-
VIT_211s0206g00175		0	0
VIT_215s0046g03332	chr15	19947987	19948928	+	atp synthase cf1 alpha subunit	GO:0045261 GO:0009535 GO:0005524 GO:0042777 GO:0006119 GO:0015991 GO:0005739 GO:0046961 GO:0046933
VIT_217s0000g09435	chr17	11103746	11104243	+	pentatricopeptide repeat-containing protein	GO:0050832 GO:0009651 GO:0009749 GO:0005739 GO:0009451 GO:0009507 GO:0009737
VIT_219s0015g01543	chr19	9993889	9997376	-	nbs-lrr resistance protein	GO:0043531 GO:0005524 EC:3.6.1.15 GO:0006952 GO:0017111
VIT_212s0099g00016	chr12_random	384661	384933	+	-	-
VIT_200s0429g00025	chrUn	28758968	28759951	-	cysteine-rich receptor-like protein kinase	EC:2.7.11.0 GO:0004674 GO:0005524 GO:0009069 GO:0006468
VIT_215s0046g00766	chr15	17707889	17708863	-	b3 domain-containing protein	GO:0005634 GO:0003677 GO:0006355
VIT_203s0110g00305	chr3	13183156	13183722	-	copper transporter	GO:0035434 GO:0016021 GO:0005375
VIT_204s0023g01715	chr4	18281631	18282627	-	-	-
VIT_200s0625g00045	chrUn	33170046	33170577	-	abc transporter g family member 11-like	GO:0016020 GO:0015748 GO:0005524 GO:0015416 GO:0006200 EC:3.6.3.28 GO:0015716
VIT_219s0140g00255	chr19	15831870	15832690	+	virus-specific-signaling-pathway regulated protein	GO:0003964 GO:0003723 EC:2.7.7.49 GO:0006278
VIT_206s0004g04485	chr6	5441370	5442775	-	wox2 protein	GO:0048513 GO:0006355 GO:0009880 GO:0005667 GO:0043565 GO:0003700 GO:0045449 GO:0009793
VIT_200s0347g00096	chrUn	24874784	24876106	+	g-type lectin s-receptor-like serine threonine-protein kinase at1g11330-like	EC:2.7.11.0 GO:0004674 GO:0005524 GO:0009069 GO:0048544 GO:0005886 GO:0046777
VIT_200s0230g00120	chrUn	15676934	15677308	+	serine threonine-protein kinase cbk1-like	GO:0005634 GO:0007165 GO:0005524 EC:2.7.11.13 GO:0009069 GO:0006468 GO:0004697
VIT_201s0011g01985	chr1	1700112	1700771	+	-	-
VIT_200s0184g00104	chrUn	8501570	8503010	+	uncharacterized protein loc100257233	GO:0003677 GO:0006355
VIT_200s0160g00275	chrUn	5329176	5330021	+	ran-binding protein 1 homolog c-like	GO:0006406 GO:0006396 GO:0005634 GO:0008536 GO:0022402 GO:0000060
VIT_200s0245g00075	chrUn	17038830	17041499	+	-	-
VIT_201s0010g03285	chr1	20583256	20586175	-	lrr receptor-like serine threonine-protein kinase fls2-like	GO:0008152 GO:0003824
VIT_217s0000g00395	chr17	281813	282633	+	homeobox-leucine zipper protein hat14-like	GO:0005667 GO:0006355 GO:0043565 GO:0045449 GO:0003700
VIT_200s2410g00005	chrUn	41852380	41854377	-	gpi ethanolamine phosphate transferase 2-like	GO:0008152 GO:0016740
VIT_214s0006g02915	chr14	21150321	21151313	+	lipid-transfer protein dir1-like	GO:0006869
VIT_207s0005g03075	chr7	5908305	5909422	-	-	-
VIT_200s0131g00025	chrUn	2211674	2214648	+	annexin d4-like	GO:0005544 GO:0009414 GO:0009409 GO:0005509 GO:0009651 GO:0009408 GO:0009737
VIT_200s0815g00005	chrUn	35675013	35675918	+	blue copper protein	GO:0009055 GO:0005507 GO:0006118
VIT_205s0136g00220	chr5	13536527	13538043	+	-	-
VIT_209s0002g05145	chr9	4839031	4839752	-	abc transporter	GO:0015748 GO:0005524 GO:0015416 GO:0019243 EC:3.6.3.28 GO:0006200 GO:0009536 GO:0005886 GO:0015716
VIT_205s0094g00670	chr5	24011602	24012812	+	peroxisomal -dienoyl- reductase	EC:1.3.1.34 GO:0005777 GO:0008670 GO:0005774 GO:0006635 GO:0005829 GO:0000166 GO:0005886
VIT_218s0001g11645	chr18	9928956	9931544	+	tpr domain containing protein	GO:0044260 GO:0040029 GO:0005515 GO:0016458 GO:0007275 GO:0044238
VIT_202s0012g02835	chr2	10872241	10872519	+	pentatricopeptide repeat-containing	GO:0003723
VIT_203s0063g01365	chr3	4813385	4815195	+	atp binding	GO:0031224 GO:0004713 GO:0005524 GO:0005618 GO:0006468 GO:0050896 GO:0005886
VIT_218s0001g11355	chr18	9665816	9667257	+	auxin response factor	GO:0005634 GO:0003677 GO:0006355
VIT_219s0027g01515	chr19	21661036	21661353	+	disease resistance protein rga4-like	GO:0043531 GO:0005982 GO:0006952 GO:0005576 GO:0005985 GO:0004650 EC:3.2.1.15
VIT_216s0013g02204	chr16	10304227	10306926	-	armadillo beta-catenin-like repeat and c2 domain-containing protein	GO:0009536 GO:0005488 GO:0005886 GO:0016874
VIT_210s0003g01575	chr10	2967731	2968834	-	-	-
VIT_202s0012g02495	chr2	9543466	9546309	+	probable pectinesterase 29-like	GO:0034755 GO:0005982 GO:0045330 GO:0005985 GO:0016023 GO:0030599 GO:0005381 GO:0005618 EC:3.1.1.11 GO:0016021 GO:0042545
VIT_217s0053g00470	chr17	15229266	15230462	+	-	-
VIT_219s0027g00960	chr19	20467437	20467804	-	ankyrin repeat-containing	GO:0005737
VIT_215s0046g00876	chr15	17956299	17956784	+	hypothetical protein VITISV_000486 [Vitis vinifera]	GO:0005634 GO:0003677 GO:0006355
VIT_204s0043g01022	chr4	15699468	15703881	-	kinase family protein	GO:0004713 GO:0005524 GO:0006468 EC:2.7.10.0
VIT_217s0000g06699	chr17	7269914	7271213	+	transducin wd40 domain-containing protein	GO:0003779 GO:0030833 GO:0005856
VIT_217s0000g04933	chr17	5380078	5381457	+	sulfotransferase 17-like	GO:0006790 GO:0080118 EC:2.8.2.4 GO:0008209 GO:0004027 EC:2.8.2.2 GO:0009751 GO:0006952 GO:0016131 GO:0004304 GO:0009735 GO:0009651 GO:0008210
VIT_206s0004g02583	chr6	3109413	3110141	-	-	-
VIT_213s0175g00185	chr13	15204421	15205824	+	neutral alpha-glucosidase ab	GO:0005783 GO:0009826 EC:3.2.1.20 GO:0042742 EC:3.2.1.84 GO:0046686 GO:0030246 GO:0032450 GO:0030244 GO:0033919 GO:0009507
VIT_200s1195g00005	chrUn	37744901	37749037	-	-	-
VIT_203s0017g02083	chr3	18644861	18645262	-	cysteinyl-trna synthetase-like	GO:0004817 GO:0005524 EC:6.1.1.16 GO:0046686 GO:0006534 GO:0006423 GO:0005829 GO:0005739 GO:0009507
VIT_214s0036g00225	chr14	9696320	9696664	+	disease resistance protein at4g27190-like	GO:0005524 EC:3.6.1.15 GO:0043531 EC:3.1.3.16 GO:0006952 GO:0004721 GO:0017111 GO:0006470
VIT_208s0007g04555	chr8	18469028	18470581	+	at1g04360	GO:0005515 GO:0008270
VIT_212s0121g00293	chr12	12317513	12318939	+	small subunit processome component-like protein	GO:0005524 GO:0005794 GO:0006200 EC:3.6.1.3 GO:0016887
VIT_213s0074g00675	chr13	8858714	8858983	+	uncharacterized protein loc100267656	GO:0005622 GO:0008270
VIT_216s0013g01248	chr16	7476313	7476651	+	pentatricopeptide repeat-containing protein	GO:0015074 GO:0005524 EC:3.6.1.3 GO:0003676 GO:0006200 GO:0005739 GO:0005886 GO:0016887
VIT_217s0000g07110	chr17	7860745	7862745	-	udp-glycosyltransferase 83a1	GO:0047213 GO:0009813 EC:2.4.1.115
VIT_205s0029g00385	chr5	14988895	14989197	-	pentatricopeptide repeat-containing protein	GO:0009220 GO:0005739
VIT_212s0035g01326	chr12	21183625	21184643	+	disease resistance protein rps2	GO:0005524 GO:0007165 EC:3.6.1.15 GO:0015935 GO:0048583 GO:1901700 GO:0043531 GO:0012501 GO:0010033 GO:0017111 GO:0044238 GO:0009536 GO:1901576 GO:0044249 GO:0045087 GO:0009617
VIT_206s0009g01554	chr6	13346709	13347095	+	photosystem ii protein d1	GO:0009772 GO:0009535 GO:0009523 GO:0005506 GO:0045156 GO:0006118 GO:0009635 GO:0042170 GO:0030076 GO:0016021 GO:0016491
VIT_207s0129g00795	chr7	16010958	16011386	+	isoflavone 2 -hydroxylase	GO:0050832 GO:0009055 GO:0005783 GO:0020037 GO:0005506 GO:0006118 GO:0042742 GO:0009759 GO:0055114 GO:0016705 GO:0080167 GO:0004497 GO:0005886 GO:0002213 GO:0052544
VIT_214s0036g01186	chr14	12040506	12041535	+	uncharacterized protein	GO:0003006 GO:0030154 GO:0050793 GO:0048731
VIT_204s0023g02334	chr4	18846024	18848191	+	tm-1 protein	GO:0008152 GO:0003824
VIT_209s0002g07675	chr9	7870661	7872270	+	leucine-rich repeat receptor protein kinase exs-like	GO:0009507
VIT_213s0074g00531	chr13	8463531	8464832	+	-	-
VIT_217s0000g04393	chr17	4601342	4602226	-	protein	EC:2.7.11.0 GO:0005524 GO:0030247 GO:0009069 GO:0071944 GO:0006468 GO:0004674 GO:0016021 GO:0010038
VIT_215s0048g01025	chr15	15155184	15156278	-	sensor histidine	GO:0003677 GO:0016310 GO:0009873 GO:0010150 GO:0006355 GO:0035556 GO:0080022 GO:0009736 GO:0006635 GO:0010380 GO:0005515 GO:0005667 GO:0003682 GO:0016558 GO:0000156 GO:0003700 GO:0048831 GO:0000785 GO:0016301 GO:0010043 GO:0010029 GO:0031537 GO:0006487 GO:0010119 GO:0045449
VIT_205s0049g01465	chr5	8792523	8793864	+	mads-box transcription factor	GO:0005634 GO:0003677 GO:0006355 GO:0046983
VIT_205s0020g01043	chr5	2819956	2820663	-	agamous-like mads-box protein agl80-like	GO:0005634 GO:0003677 GO:0006355 GO:0046983
VIT_209s0002g05056	chr9	4701281	4702311	+	disease resistance protein rps5-like	GO:0043531 GO:0005524 EC:3.6.1.15 GO:0006952 GO:0017111
VIT_200s0846g00005	chrUn	36036177	36037303	+	-	-
VIT_200s0323g00076	chrUn	23342347	23342961	+	21 kda protein	GO:0005982 EC:3.1.1.11 GO:0004857 GO:0043086 GO:0005985 GO:0030599
VIT_218s0041g01960	chr18	27027226	27030397	+	-	-
VIT_212s0028g00565	chr12	1144652	1151115	-	proton pump interactor 1	GO:0006820 GO:0005783 GO:0031090 GO:0042802 GO:0043269 GO:0006886 GO:0015672 GO:0009941 GO:0071705 GO:0005886
VIT_205s0077g00195	chr5	99415	104892	-	uncharacterized protein	GO:0009507
VIT_213s0019g03900	chr13	5133962	5152821	+	nucleolar complex protein 2 homolog	GO:0020037 GO:0005834 GO:0009220 GO:0010582 EC:1.11.1.7 GO:0055114 GO:0010228 GO:0006804 GO:0006979 GO:0046872 GO:0048188 GO:0004601 GO:0001510 GO:0000166 GO:0005829
VIT_201s0010g03296	chr1	20621692	20624024	-	lrr receptor-like serine threonine-protein kinase fls2-like	GO:0005515 GO:0008152 GO:0016491
VIT_206s0004g01575	chr6	1973480	1974616	-	glutathione s-	GO:0004462 GO:0006090 GO:0005975 GO:0016740 EC:4.4.1.5
VIT_200s0187g00005	chrUn	8981859	8982309	-	6-phosphofructokinase 2-like	GO:0016310 GO:0003872 GO:0005524 GO:0006094 GO:0006000 GO:0006096 GO:0005945 GO:0006098 GO:0006013 GO:0006002 EC:2.7.1.11 GO:0009536 GO:0006012
VIT_205s0077g00325	chr5	188189	189148	+	-	-
VIT_207s0185g00120	chr7	14242370	14242841	+	4-methyl-5(b-hydroxyethyl)-thiazole monophosphate biosynthesis	GO:0046482 GO:0006486 GO:0009506 GO:0005774 GO:0046686 GO:0005829 GO:0046685 GO:0005886 GO:0009570
VIT_207s0031g00883	chr7	17042328	17042642	+	-	-
VIT_218s0122g01465	chr18	1035544	1035813	+	pentatricopeptide repeat-containing protein	GO:0043231 GO:0044444
VIT_216s0022g00170	chr16	10972341	10972712	+	lrr receptor-like serine threonine-protein kinase gso1-like	EC:2.7.11.0 GO:0005524 GO:0009069 GO:0006468 EC:3.1.3.16 GO:0004674 GO:0004721 GO:0048544 GO:0006470
VIT_207s0005g01865	chr7	4323447	4324945	+	pentatricopeptide repeat-containing protein at5g66520-like	GO:0031425 GO:0009507
VIT_210s0003g05121	chr10	9196414	9204109	+	wall-associated receptor kinase 2-like	EC:2.7.11.0 GO:0005524 GO:0030247 GO:0009069 GO:0006468 GO:0004713 GO:0004674 GO:0005515 GO:0005509
VIT_214s0083g01225	chr14	23656647	23658815	-	receptor-like protein kinase feronia-like	EC:2.7.11.0 GO:0004674 GO:0005524 GO:0004715 GO:0009069 GO:0006468 EC:2.7.10.2
VIT_206s0004g05763	chr6	6517024	6517765	-	copper transporter	GO:0015678 GO:0048235 GO:0016021 GO:0046658 GO:0048364 GO:0005773 GO:0015089
VIT_200s0275g00020	chrUn	20472580	20472924	+	threonine synthase	GO:0042816 GO:0004795 GO:0009088 GO:0006563 GO:0005829 GO:0006544 GO:0030170 GO:0009570 EC:4.2.3.1
VIT_209s0054g00199	chr9	20417298	20418950	+	lrr receptor-like serine threonine-protein kinase fls2-like	GO:0032440 GO:0016310 GO:0005515 GO:0016301 EC:1.3.1.74 GO:0055114
VIT_215s0021g00205	chr15	9530879	9532251	-	disease resistance protein rpp13	GO:0043531 GO:0006952
VIT_212s0035g01605	chr12	21573954	21574445	+	cc-nbs resistance protein	GO:0043531 GO:0005524 EC:3.6.1.15 GO:0006952 GO:0017111
VIT_215s0024g01369	chr15	2716347	2718710	-	glutathione s-	GO:0004462 GO:0006090 GO:0005975 GO:0016740 EC:4.4.1.5
VIT_218s0076g00275	chr18	15998867	15999377	+	transcription factor myb1r1-like	GO:0003677 GO:0000785 GO:0003682 GO:0008270
VIT_207s0130g00165	chr7	20440379	20441500	+	-	-
VIT_213s0073g00525	chr13	14370852	14371157	+	xylem serine proteinase 1	GO:0004252 EC:3.4.21.0 GO:0006508 GO:0042802 GO:0043086 GO:0005576
VIT_214s0030g00185	chr14	3981071	3982318	-	f-box protein family-like	GO:0005515
VIT_201s0026g01425	chr1	10398353	10398955	+	protein	GO:0005773
VIT_209s0002g06202	chr9	6090824	6094052	+	probable disease resistance protein at5g63020-like	GO:0005524 EC:3.6.1.15 GO:0009816 EC:3.1.3.16 GO:0043531 GO:0009626 GO:0005515 GO:0004721 GO:0017111 GO:0006470
VIT_205s0029g00674	chr5	15795791	15799924	+	beta galactosidase 9	GO:0048046 GO:0003723 GO:0046486 GO:0016023 EC:2.7.7.49 GO:0006687 GO:0003964 GO:0009341 GO:0005829 GO:0006027 GO:0005886 GO:0005774 GO:0009505 GO:0043169 GO:0030246 GO:0004565 EC:3.2.1.23 GO:0006012 GO:0006278
VIT_204s0079g00180	chr4	10406062	10406889	+	hypothetical protein VITISV_031905 [Vitis vinifera]	GO:0003677 GO:0006355
VIT_210s0071g01085	chr10	17850040	17851267	+	ubiquitin carboxyl-terminal hydrolase 12-like	GO:0008233 EC:3.1.2.15 GO:0004221 GO:0003690 GO:0006511 GO:0005515 GO:0016579 GO:0006265
VIT_210s0003g04545	chr10	7997036	8000078	+	leucine-rich repeat receptor protein kinase exs-like	EC:2.7.11.0 GO:0005524 GO:0048658 GO:0009069 GO:0006468 GO:0016023 GO:0032940 GO:0009556 GO:0009554 GO:0005515 GO:0004674 GO:0016021
VIT_205s0029g00804	chr5	16059569	16059991	+	chromatin remodeling complex subunit	GO:0022403 GO:0050794 GO:0015074 GO:0003677 GO:0005982 GO:0005524 GO:0009414 GO:0004386 EC:2.4.1.34 GO:0006075 GO:0070647 GO:0009651 GO:0000148 GO:0051276 GO:0005985 GO:0009408 GO:0003843
VIT_201s0011g04193	chr1	3806860	3815280	-	type b response regulator	GO:0003677 GO:0000785 GO:0006355 GO:0035556 GO:0000160 GO:0003682 GO:0000156 GO:0045449
VIT_218s0001g10595	chr18	8900835	8901104	+	protein	GO:0005509
VIT_213s0067g02181	chr13	1229240	1230125	-	wound-induced protein 1-like	GO:0009620 GO:0006950 GO:0007568
VIT_208s0058g01435	chr8	10893445	10894240	+	-	-
VIT_216s0039g02786	chr16	3272035	3272268	-	hooker s evening primrose chloroplast hypothetical kda protein in ycf9-trns intergenic region	GO:0006508 GO:0004222 GO:0008270 EC:3.4.24.0 GO:0009507
VIT_218s0041g01910	chr18	26948961	26954668	-	potassium channel kor2-like	GO:0009414 GO:0005506 GO:0006355 GO:0006118 GO:0035064 GO:0055114 GO:0016705 GO:0008270 GO:0008076 GO:0016568 GO:0009055 GO:0015271 GO:0020037 GO:0005634 GO:0009409 GO:0034765 GO:0009753 GO:0009737 GO:0004497 GO:0071805
VIT_216s0039g01725	chr16	1371466	1372265	-	myb domain protein 51	GO:0033554 GO:0003677 GO:0018130 GO:0044711 GO:0042742 GO:0003682 GO:0031347 GO:0045087 GO:0033993 GO:0007165 GO:0070727 GO:0000785 GO:0044271 GO:0019438 GO:0009753 GO:0009751 GO:1901362 GO:0043436
VIT_203s0114g00016	chr3_random	5483	5830	+	villin 4	GO:0051015 GO:0051764 GO:0005829 GO:0016482 GO:0030042 GO:0048767 GO:0009737 GO:0051014
VIT_212s0035g00325	chr12	19623436	19623771	-	defective in exine formation protein	GO:0016020 GO:0005783 GO:0005509 GO:0005576 GO:0010208
VIT_213s0123g00008	chr13_random	1975194	1975661	+	calcium-binding pollen allergen	GO:0005509
VIT_204s0008g07160	chr4	7351419	7351667	+	protein	EC:3.4.23.0 GO:0003677 GO:0048046 GO:0006508 GO:0005739 GO:0004190
VIT_216s0039g00295	chr16	150132	150527	+	probable -trehalose-phosphate synthase	EC:2.4.1.15 GO:0004805 EC:3.1.3.12 GO:0005982 GO:0005992 GO:0003825 GO:0005985
VIT_200s0469g00055	chrUn	29859273	29860524	-	cellulose synthase-like protein e6-like	GO:0005783 GO:0006011 GO:0005982 GO:0005985 EC:2.4.1.12 GO:0016760 GO:0030244 GO:0016021 GO:0005886
VIT_215s0021g01942	chr15	12643528	12644370	+	-	-
VIT_200s0202g00025	chrUn	11617615	11619264	+	ankyrin repeat-containing protein at3g12360-like	GO:0005515
VIT_218s0126g00007	chr18_random	2804594	2807820	-	-	-
VIT_215s0048g00075	chr15	14046431	14047027	-	nucleotidyltransferase family protein	GO:0003887 GO:0006260 EC:2.7.7.7 GO:0042575 GO:0009793
VIT_203s0038g03485	chr3	2524184	2524597	+	-	-
VIT_205s0029g01105	chr5	16945687	16946112	+	tyrosine dopa decarboxylase	GO:0016831 EC:4.1.1.0 GO:0006520 GO:0030170
VIT_213s0143g00024	chr13_random	2950160	2952729	+	hexose transporter	GO:0032440 GO:0008643 GO:0055085 GO:0016021 EC:1.3.1.74 GO:0055114 GO:0022891
VIT_211s0016g03926	chr11	3202822	3204402	+	atp-dependent rna helicase chl1	GO:0000166 GO:0003676 GO:0008026
VIT_200s0183g00005	chrUn	7989929	7990521	-	-trehalose-phosphate synthase	EC:2.4.1.15 GO:0005982 GO:0005992 GO:0005985 GO:0004805 EC:3.1.3.12 GO:0003825 GO:0005739
VIT_203s0088g01212	chr3	9481051	9482088	+	autophagy-related protein	GO:0007275 GO:0006914 GO:0044238 GO:0044464 GO:0071704
VIT_218s0111g00027	chr18_random	865367	867201	+	laccase-14-like	GO:0046274 GO:0048046 GO:0052716 GO:0009809 GO:0005507 GO:0055114 GO:0046688
VIT_216s0300g00014	chr16_random	282440	285820	+	pleckstrin homology domain-containing	GO:0009535 GO:0003677 GO:0007165 GO:0000785 GO:0043547 GO:0005543 GO:0005515 GO:0003682 GO:0005886 GO:0005096
VIT_200s0323g00073	chrUn	23337155	23338011	+	pyruvate orthophosphate dikinase	GO:0004676 GO:0005524 GO:0009416 EC:2.7.9.1 GO:0005829 GO:0045860 GO:0005886 GO:0008610 GO:0005634 GO:0006090 GO:0009069 GO:0035091 GO:0019252 GO:0015976 GO:0046872 GO:0050242 GO:0015979 GO:0009570
VIT_200s0131g00183	chrUn	2563511	2563866	+	blue copper protein	GO:0009055 GO:0005507 GO:0006118
VIT_202s0012g02510	chr2	9955491	9956335	-	protein	GO:0005515 GO:0008270 GO:0003676
VIT_216s0013g00076	chr16	4817803	4818756	+	germin-like protein 2-1-like	GO:0031012 GO:0048046 GO:0045735 GO:0005618 GO:0009651 GO:0030145
VIT_205s0029g00960	chr5	16478013	16481142	+	lrr receptor-like serine threonine-protein kinase fls2-like	GO:0005515
VIT_200s0976g00006	chrUn	37223428	37224163	+	-	-
VIT_200s0181g00006	chrUn	7621110	7622191	+	domain containing protein	GO:0016998
VIT_213s0139g00462	chr13	20810094	20810591	+	blue copper protein	GO:0009055 GO:0005507 GO:0006118
VIT_219s0085g01070	chr19	23650465	23650794	+	general transcription factor 3c polypeptide 3-like	GO:0003964 GO:0003723 GO:0008270 GO:0050896 EC:2.7.7.49 GO:0006278
VIT_212s0121g00325	chr12	12432533	12432913	+	-	-
VIT_209s0018g00142	chr9	15698423	15698899	+	tm-1 protein	GO:0008152 GO:0003824
VIT_213s0064g01520	chr13	23425194	23428513	-	low quality protein: beta-glucosidase 12-like	GO:0008422 GO:0043169 EC:3.2.1.21 GO:0005975 GO:0050535 EC:3.2.1.149
VIT_219s0027g01720	chr19	21981775	21982173	-	disease resistance protein rps5-like	GO:0015074 GO:0005524 EC:3.6.1.15 GO:0003676 GO:0043531 GO:0006952 GO:0017111 GO:0008270
VIT_209s0002g06455	chr9	6404580	6405958	+	f-box protein fbw2-like	GO:0005515
VIT_213s0139g00476	chr13	20875978	20876717	+	blue copper protein	GO:0009055 GO:0005507 GO:0006118
VIT_207s0031g00902	chr7	17089085	17090368	+	-	-
VIT_205s0029g00926	chr5	16361197	16363842	+	lrr receptor-like serine threonine-protein kinase gso2-like	GO:0005515
VIT_218s0086g00546	chr18	17844111	17844998	+	pinus taeda anonymous locus 2_10390_01 genomic sequence	GO:0016020 GO:0016491
VIT_213s0047g00822	chr13	17507774	17509156	+	nadh dehydrogenase subunit 9	GO:0006744 GO:0009579 GO:0050897 GO:0005747 GO:0006120 EC:1.6.5.3 GO:0008270 GO:0009853 GO:0015992 GO:0006814 GO:0005886 GO:0008137
VIT_214s0066g02313	chr14	28503950	28504634	+	multidrug pheromone mdr abc transporter family	GO:0010315 GO:0005524 GO:0048440 GO:0010329 GO:0010048 GO:0010540 EC:3.6.3.44 GO:0043481 GO:0006200 GO:0016021 GO:0008559 GO:0005886 GO:0006855 GO:0010541
VIT_205s0020g01395	chr5	3121352	3125131	+	pwwp domain-containing protein	GO:0016740 GO:0009536
VIT_217s0000g08415	chr17	9612383	9612664	+	-	-
VIT_219s0014g04176	chr19	4484086	4485070	+	g-type lectin s-receptor-like serine threonine-protein kinase at4g27290-like	EC:2.7.11.0 GO:0004674 GO:0005524 GO:0009069 GO:0006468 GO:0048544
VIT_202s0154g00555	chr2	5332263	5333212	+	-	-
VIT_219s0015g02415	chr19	12248937	12249798	+	receptor-like serine threonine-protein kinase sd1-8-like	GO:0015074 EC:2.7.11.0 GO:0005524 GO:0009069 GO:0006468 GO:0003676 GO:0004674 GO:0048544
VIT_207s0185g00100	chr7	14199252	14199518	+	abhydrolase domain-containing protein fam108c1-like	GO:0016787 GO:0007275 GO:0005886
VIT_219s0015g02955	chr19	13656601	13658056	+	cc-nbs-lrr resistance protein	GO:0043531 GO:0006952
VIT_210s0003g04110	chr10	6983372	6998248	-	plastid transcriptionally active 12	GO:0009508 GO:0005634 GO:0008283 GO:0042793 GO:0045893 GO:0009507
VIT_217s0000g06965	chr17	7666323	7667420	+	-	-
VIT_214s0060g02612	chr14	2391260	2391682	+	upf0481 protein at3g47200-like	GO:0015074 GO:0003676
VIT_214s0060g02596	chr14	2364418	2364955	+	protein	GO:0015074 GO:0003676
VIT_200s0369g00025	chrUn	26025141	26026295	-	-	-
VIT_204s0044g00305	chr4	21004227	21005979	-	thaumatin-like protein	GO:0048653 GO:0009664 GO:0005576 GO:0051707 GO:0031225 GO:0042545 GO:0010075
VIT_215s0048g02336	chr15	16492191	16493199	+	protein nac 014	GO:0003677 GO:0044699 GO:0005515 GO:0006952 GO:0006355
VIT_212s0121g00155	chr12	11985094	11988521	+	nbs-lrr disease resistance protein	GO:0009395 GO:0043231 GO:0007205 GO:0046486 GO:0004143 GO:0043531 GO:0006952 EC:2.7.1.107 GO:0044444
VIT_214s0068g02305	chr14	25878224	25878769	+	chloride channel protein clc-a	GO:0016049 GO:0030003 GO:0009671 GO:0030243 GO:0015706 GO:0009705 GO:0005515 GO:0006821 GO:0006826 GO:0016021 GO:0009832 GO:0010106 GO:0055085 GO:0005634 GO:0005247 GO:0010167 GO:0006857 GO:0070838
VIT_215s0048g03005	chr15	17095045	17096659	-	uncharacterized protein	GO:0000151 GO:0016567 EC:6.3.2.19 GO:0004842
VIT_209s0002g08695	chr9	9942564	9943107	+	protein	GO:0044699 GO:0050896
VIT_218s0072g01095	chr18	20701222	20703355	-	kinesin-like protein kif22-like	GO:0007018 GO:0003677 GO:0006281 GO:0005524 GO:0005874 GO:0009909 GO:0006275 GO:0016570 GO:0005875 GO:0010389 GO:0005794 GO:0003777 GO:0048449 GO:0009507
VIT_210s0092g00365	chr10	11926367	11926725	+	-	-
VIT_215s0046g00764	chr15	17704147	17706138	-	hypothetical protein VITISV_015728 [Vitis vinifera]	GO:0005634 GO:0003677 GO:0006355
VIT_207s0031g02055	chr7	18210074	18211271	+	-	-
VIT_213s0112g00072	chr13_random	118212	120122	-	low quality protein: myrcene chloroplastic-like	GO:0000287 GO:0052578 GO:0080015 GO:0016099 EC:4.2.3.16 EC:4.2.3.20 GO:0050551 GO:0005829 GO:0009611 EC:4.2.3.14 GO:0016106 GO:0009753 GO:0034768 GO:0050552 GO:0034002 EC:4.2.3.15 GO:0050550 GO:0043693 GO:0009625
VIT_218s0072g00244	chr18	19358276	19358836	+	invertase pectin methylesterase inhibitor family protein	GO:0005982 EC:3.1.1.11 GO:0004857 GO:0043086 GO:0005985 GO:0030599
VIT_216s0013g01440	chr16	8170265	8170588	+	sodium-bile acid	GO:0016020 GO:0008508 GO:0015721 GO:0006814
VIT_216s0013g00144	chr16	4931926	4932336	+	-	-
VIT_205s0077g00753	chr5	566044	567006	-	-	-
VIT_200s0279g00105	chrUn	20816851	20817231	+	atp binding	GO:0005773 GO:0010075
VIT_210s0003g03125	chr10	5261271	5264354	-	cytochrome b561-related protein	GO:0005524 GO:0006184 GO:0005737 GO:0030001 GO:0042803 GO:0003924 GO:0016530 GO:0016021 GO:0004497 GO:0016151 GO:0009507
VIT_210s0003g01125	chr10	2504243	2505225	-	protein	GO:0010150 GO:0008219 GO:0003676 GO:0009693 GO:0005730 GO:0006952 GO:0030529 GO:0000166
VIT_214s0006g01975	chr14	18826264	18828845	-	uncharacterized protein loc100256951	GO:0016020 GO:0006531 GO:0005524 GO:0055114 GO:0006522 GO:0008234 GO:0006508 EC:6.1.1.7 GO:0008270 GO:0005198 GO:0006419 GO:0015031 GO:0009507 GO:0004813 GO:0016491
VIT_204s0008g03235	chr4	2673301	2673845	+	uncharacterized protein	GO:0005739
VIT_202s0025g02725	chr2	2359720	2360871	-	-	-
VIT_200s0259g00025	chrUn	18375095	18375515	-	-	-
VIT_209s0054g01295	chr9	22236816	22237238	+	-	-
VIT_216s0013g01450	chr16	8177641	8178663	+	subtilisin-like protease sdd1-like	GO:0004252 GO:0032440 EC:3.4.21.0 GO:0006508 GO:0042802 GO:0043086 EC:1.3.1.74 GO:0055114
VIT_202s0033g01375	chr2	16888529	16890976	-	pentatricopeptide repeat-containing protein mitochondrial-like	GO:0003964 GO:0003723 GO:0005515 EC:2.7.7.49 GO:0006278
VIT_217s0053g00420	chr17	15096296	15097430	+	uv-induced protein uvi31	GO:0019243 GO:0010228 GO:0016226 GO:0048481 GO:0009073 GO:0005739 GO:0008047 GO:0009793 GO:0043085 GO:0010027 GO:0009570
VIT_208s0040g02595	chr8	13637065	13639318	-	-	-
VIT_200s1542g00025	chrUn	39477164	39478330	+	probable receptor-like protein kinase at5g24010-like	EC:2.7.11.0 GO:0004674 GO:0005524 GO:0004715 GO:0009069 GO:0006468 EC:2.7.10.2
VIT_204s0044g00175	chr4	20883021	20884154	+	uncharacterized protein	GO:2000008 GO:0080155 GO:0005576 GO:0005622 GO:0048240 GO:0031982
VIT_206s0009g00520	chr6	11137090	11138395	+	uncharacterized protein loc100255444	GO:0000287 EC:3.6.3.1 GO:0005643 GO:0005524 GO:0015917 GO:0006812 GO:0006913 GO:0017056 GO:0004012
VIT_200s0193g00096	chrUn	10421338	10421722	-	ankyrin repeat-containing protein at3g12360-like	GO:0005515
VIT_212s0057g00660	chr12	9294133	9296032	+	-	-
VIT_208s0007g07925	chr8	21339773	21342690	-	ap2 domain-containing transcription factor	GO:0003677 GO:0006355 GO:0051302 GO:0048364 GO:0007389 GO:0019827 GO:0005667 GO:0045449 GO:0003700
VIT_204s0043g00745	chr4	14878117	14878374	+	bifunctional protein aas	GO:0016020 GO:0020037 EC:1.11.1.6 GO:0015947 GO:0055114 GO:0006979 GO:0006804 GO:0004096 GO:0006568 GO:0016740
VIT_214s0128g00046	chr14	2633671	2634828	+	-	-
VIT_206s0061g00475	chr6	17946095	17947336	+	self-incompatibility protein	GO:0000166 GO:0003676
VIT_210s0092g00186	chr10	11443272	11443994	+	-	-
VIT_205s0051g00035	chr5	10157537	10157869	+	-	-
VIT_202s0033g01315	chr2	16738095	16740568	-	amino acid permease-like protein	GO:0016126 GO:0015846 GO:0046520 GO:0006812 GO:0015293 GO:0015203 GO:0016021 GO:0003333 GO:0015326 GO:0005886
VIT_200s0131g00254	chrUn	2720826	2721722	-	blue copper protein	GO:0009055 GO:0005507 GO:0006118
VIT_214s0060g02636	chr14	2436404	2438223	+	uncharacterized protein loc100257890	GO:0015074 GO:0003676
VIT_200s0131g00230	chrUn	2663667	2665402	+	annexin d4-like	GO:0005544 GO:0009414 GO:0009409 GO:0009408 GO:0003676 GO:0009737 GO:0005509 GO:0009651 GO:0008270
VIT_209s0002g00481	chr9	361694	362842	+	harpin-induced protein	GO:0005886
VIT_214s0006g02555	chr14	20323725	20324438	+	probable non-specific lipid-transfer protein akcs9-like	GO:0006869
VIT_215s0046g00823	chr15	17845663	17846129	+	b3 domain-containing protein	GO:0005634 GO:0003677 GO:0006355
VIT_211s0037g00505	chr11	8332028	8332570	+	-	-
VIT_211s0016g03923	chr11	3196791	3198228	+	-	-
VIT_200s1795g00005	chrUn	40405789	40406868	-	protein	EC:2.7.11.0 GO:0005524 GO:0016998 EC:3.2.1.14 GO:0009069 GO:0006468 GO:0043169 GO:0006032 GO:0004674 GO:0004568 GO:0005975
VIT_203s0063g01485	chr3	4933087	4933515	+	low quality protein: cytochrome p450 82c2-like	GO:0009055 GO:0016705 GO:0020037 GO:0005506 GO:0006118 GO:0004497 GO:0055114
VIT_201s0026g00022	chr1	8618469	8619492	+	dna binding	GO:0015074 GO:0008270 GO:0046983 GO:0003676
VIT_200s0332g00045	chrUn	23691572	23694840	-	nadh dehydrogenase subunit 6	GO:0006744 GO:0005747 GO:0006120 GO:0016021 EC:1.6.5.3 GO:0008137 GO:0006814 GO:0015992
VIT_219s0014g01055	chr19	1106292	1123837	+	(-)-germacrene d synthase	GO:0000287 GO:0034004 GO:0052577 GO:0016114 EC:4.2.3.22 GO:0005737 GO:0033383
VIT_210s0003g03020	chr10	5135521	5136105	+	agamous-like mads-box protein agl62-like	GO:0005634 GO:0003677 GO:0006355 GO:0046983
VIT_201s0155g00016	chr1_random	341518	342015	-	ap-2 complex subunit mu	GO:0005982 GO:0005985 GO:0030131 GO:0030599 GO:0016192 GO:0006886 GO:0030132 GO:0004857
VIT_213s0067g02041	chr13	1146189	1147772	-	pra1 family protein b1	GO:0005768 GO:0005783 GO:0005794 GO:0005829 GO:0005802 GO:0016192
VIT_219s0027g01005	chr19	20502477	20506725	-	-	-
VIT_211s0037g01326	chr11	10744451	10744825	+	e3 ubiquitin-protein ligase atl4-like	GO:0005634 GO:0005515 GO:0008270 GO:0016567 EC:6.3.2.19 GO:0004842
VIT_203s0088g00265	chr3	8259911	8260584	-	-	-
VIT_215s0024g01624	chr15	3333807	3335066	+	-	-
VIT_214s0060g00075	chr14	72190	73588	+	uncharacterized protein	GO:0005739
VIT_218s0001g05595	chr18	4388066	4388338	+	-	-
VIT_206s0004g04733	chr6	5668044	5668984	+	c3hc4-type ring zinc finger	GO:0005515 GO:0008270
VIT_219s0015g01946	chr19	10897106	10897651	-	embryogenesis-associated protein emb8-like	GO:0004091 EC:3.1.1.1
VIT_219s0027g01155	chr19	21018784	21021207	-	pentatricopeptide repeat-containing protein	GO:0007165 GO:0008601 GO:0000159 GO:0005680
VIT_218s0072g00685	chr18	19916064	19916425	-	hypothetical protein VITISV_021706 [Vitis vinifera]	GO:0000785 GO:0003682
VIT_214s0006g03035	chr14	21428508	21428756	+	predicted protein [Populus trichocarpa]	GO:0008270 GO:0003676
VIT_211s0118g00431	chr11	6161461	6161829	-	-	-
VIT_218s0082g00261	chr18_random	5014700	5016880	+	-	-
VIT_216s0022g00595	chr16	11882759	11884120	+	uncharacterized protein loc100265757	GO:0043229 GO:0044444
VIT_215s0107g00540	chr15	9008590	9009006	+	lrr receptor-like serine threonine-protein kinase rpk2-like	GO:0003922 GO:0009846 GO:0048653 GO:0005524 GO:0009414 GO:0051260 GO:0055114 GO:0010152 GO:0007169 GO:0048508 GO:0006177 GO:0006144 GO:0016021 GO:0010073 GO:0005886 GO:0016491 EC:2.7.11.0 GO:0009409 GO:0009069 GO:0006468 EC:6.3.5.2 GO:0006536 GO:0004674 GO:0009945 GO:0009942 GO:0009808
VIT_219s0027g01345	chr19	21354653	21355030	+	receptor-like protein clavata2	GO:0016020 GO:0016310 GO:0040008 GO:0009909 GO:0009965 GO:0055114 GO:0016570 GO:0010014 GO:0048481 GO:0010073 GO:0032440 GO:0033612 GO:0007165 GO:0009855 GO:0016301 EC:1.3.1.74 GO:0048449
VIT_210s0116g01322	chr10	683267	684439	-	-	-
VIT_212s0134g00243	chr12	7773613	7776683	-	g-type lectin s-receptor-like serine threonine-protein kinase at4g03230-like	EC:2.7.11.0 GO:0004674 GO:0005524 GO:0030247 GO:0009069 GO:0006468 GO:0048544
VIT_216s0013g00720	chr16	6086291	6088767	-	disease resistance protein rps5-like	GO:0043531 GO:0005524 EC:3.6.1.15 GO:0006952 GO:0017111
VIT_200s0316g00045	chrUn	22969076	22972805	-	lrr receptor-like serine threonine-protein kinase fls2-like	GO:0032440 GO:0016310 GO:0005515 GO:0016301 EC:1.3.1.74 GO:0055114
VIT_213s0084g00035	chr13	18524495	18525421	-	protein	GO:0008270 GO:0005622 GO:0016491
VIT_212s0034g01383	chr12	17390031	17390420	+	atp binding	GO:0006810 GO:0005643 GO:0004712 EC:2.7.11.0 GO:0005524 GO:0009069 GO:0006468 EC:2.7.112.1 GO:0004674 GO:0005829 GO:0005886
VIT_211s0065g00110	chr11	13327103	13327459	+	-	-
VIT_216s0300g00007	chr16_random	274479	275721	+	villin 4	GO:0051015 GO:0051764 GO:0005829 GO:0016482 GO:0030042 GO:0048767 GO:0009737 GO:0051014
VIT_210s0003g04743	chr10	8449156	8450320	+	tropine dehydrogenase	GO:0000023 GO:0019252 GO:0006098 GO:0046686 GO:0000166 GO:0050356 GO:0080167 GO:0009821 EC:1.1.1.206 GO:0043085
VIT_207s0095g00650	chr7	13335850	13336296	+	polyadenylate-binding protein 2	GO:0003723 GO:0046686 GO:0000166 GO:0009651
VIT_211s0065g00076	chr11	13267009	13270058	+	hypothetical protein VITISV_001876 [Vitis vinifera]	GO:0015074 GO:0003779 GO:0003676
VIT_203s0088g00770	chr3	8966562	8967065	-	pathogenesis-related protein 1	GO:0005576
VIT_210s0042g01326	chr10	15407293	15412821	+	transmembrane protein 56	GO:0003964 GO:0003723 GO:0016021 EC:2.7.7.49 GO:0006278
VIT_214s0006g00695	chr14	15240765	15241187	+	uncharacterized protein	GO:0006406 GO:0010074 GO:0009909 GO:0009560
VIT_205s0102g01055	chr5	23128696	23131619	+	uncharacterized protein loc100852897	GO:0043531 GO:0006952 GO:0017111
VIT_205s0020g02095	chr5	3837917	3838288	+	-	-
VIT_210s0003g01355	chr10	2706318	2709985	-	f-box leucine rich repeat	GO:0005634 GO:0009414 GO:0010016 GO:0009416 GO:0007568 GO:0009926 GO:0000151 GO:0009934
VIT_216s0050g00455	chr16	17271662	17278279	+	rna polymerase iii subunit rpc82 family protein	GO:0003899 GO:0003677 EC:2.7.7.6 GO:0005730 GO:0006144 GO:0006206 GO:0006351
VIT_200s1506g00005	chrUn	39323600	39325183	-	enhancer of mrna-decapping protein 4-like	GO:0005634 GO:0071365 GO:0031087 GO:0010071 GO:0042803 GO:0009965 GO:0000932 GO:0010072 GO:0005829 GO:0000166
VIT_216s0013g00175	chr16	5059641	5060051	+	-	-
VIT_203s0017g00656	chr3	15476934	15478198	-	protein	GO:0009821 EC:2.3.1.150 GO:0047180 GO:0042967
VIT_216s0013g00495	chr16	5662178	5665385	-	structural maintenance of chromosomes protein 6-like	GO:0030915 GO:0043687 GO:0016020 GO:0016310 GO:0031048 GO:0005524 GO:0009555 GO:0009616 GO:0016444 GO:0006275 GO:0051567 GO:0045893 GO:0010267 GO:0000160 GO:0048453 GO:0033044 GO:0009365 GO:0005634 GO:0035196 GO:0010165 GO:0048451 GO:0007267 GO:0006306 GO:0000155 GO:0006346 GO:0007062 GO:0006261 GO:0000724 GO:0051726 GO:0045132
VIT_206s0004g01325	chr6	1575118	1575420	+	iq calmodulin-binding motif family protein	GO:0006457 GO:0005783 GO:0009506 GO:0034620 GO:0070417 GO:0034605 GO:0005829 GO:0046685 GO:0005516 GO:0005886 GO:0009507
VIT_200s0353g00055	chrUn	25188025	25189174	+	protein	EC:2.7.11.0 GO:0005524 GO:0004715 GO:0009069 GO:0046777 GO:0030246 GO:0004674 GO:0048544 EC:2.7.10.2 GO:0005886
VIT_209s0002g09085	chr9	10668319	10669433	-	-	-
VIT_219s0015g01954	chr19	10961785	10962069	+	cytochrome p450	GO:0009055 GO:0020037 GO:0009813 GO:0005506 GO:0006118 GO:0055114 GO:0019825 GO:0048316 GO:0016711 EC:1.14.13.21 GO:0009507
VIT_203s0038g03756	chr3	2746826	2748763	-	-	-
VIT_217s0053g00995	chr17	16798840	16799694	-	uncharacterized protein loc100253534	GO:0005634 GO:0005737
VIT_211s0037g00666	chr11	8754873	8755219	+	elicitor like protein	GO:0005783
VIT_200s1631g00005	chrUn	39860566	39861102	+	n-myristoyl transferase	GO:0042967 GO:0004379
VIT_218s0111g00072	chr18_random	1248730	1249593	+	zinc finger a20 and an1 domain-containing stress-associated protein 5-like	GO:0005634 GO:0003677 GO:0006007 GO:0009414 GO:0008270 GO:0051865 EC:6.3.2.19 GO:0004842
VIT_201s0010g03225	chr1	20478419	20480761	-	lrr receptor-like serine threonine-protein kinase fls2-like	GO:0032440 GO:0016310 GO:0005515 GO:0016301 EC:1.3.1.74 GO:0055114
VIT_201s0010g03082	chr1	20103530	20106213	-	lrr receptor-like serine threonine-protein kinase fls2-like	GO:0032440 GO:0016310 GO:0005515 GO:0016301 EC:1.3.1.74 GO:0055114
VIT_213s0106g00346	chr13	9949109	9951732	+	gdsl esterase lipase at5g03610-like	GO:0016788 GO:0006629
VIT_206s0004g02346	chr6	2783467	2784913	+	nac domain ipr003441	GO:0006865 GO:0003677 GO:0010260 GO:0006355
VIT_203s0017g01834	chr3	18084538	18087084	-	nbs-lrr disease resistance protein	GO:0009395 GO:0004143 GO:0043531 GO:0007205 GO:0046486 GO:0006952 EC:2.7.1.107
VIT_215s0046g02760	chr15	19504579	19507362	-	probable disease resistance protein at1g58602-like	GO:0043531 GO:0006952
VIT_203s0063g02375	chr3	5608901	5610203	+	-	-
VIT_205s0020g01575	chr5	3274582	3274803	+	probable beta- -galactosyltransferase 14-like	GO:0006486 GO:0005794 GO:0016021 GO:0008378
VIT_208s0032g00815	chr8	4407183	4407443	+	g-type lectin s-receptor-like serine threonine-protein kinase sd2-5-like	EC:2.7.11.0 GO:0004674 GO:0005524 GO:0009069 GO:0006468
VIT_205s0049g01250	chr5	8455201	8455791	+	hypothetical protein VITISV_014305 [Vitis vinifera]	GO:0005622 GO:0008270
VIT_201s0011g05082	chr1	4736713	4737019	+	major latex	GO:0006952 GO:0009507 GO:0009607
VIT_201s0010g03996	chr1	21536566	21536901	+	protein	GO:0009507
VIT_200s0636g00005	chrUn	33306541	33324948	+	-	-
VIT_206s0009g01235	chr6	12896323	12896928	-	src2 homolog	GO:0005515
VIT_210s0003g04295	chr10	7389473	7390726	+	sodium-bile acid	GO:0016020 GO:0008508 GO:0015721 GO:0006814
VIT_208s0007g08510	chr8	21908824	21911156	-	pentatricopeptide repeat-containing protein	GO:0046872 GO:0010305 GO:0030001 GO:0010588 GO:0048366 GO:0010087
VIT_219s0090g00895	chr19	6950438	6951232	-	-	-
VIT_217s0000g02085	chr17	1691102	1692698	+	-	-
VIT_205s0165g00266	chr5	21768556	21770737	-	ankyrin repeat-containing protein at3g12360-like	GO:0005515
VIT_211s0065g00965	chr11	15035885	15036130	+	-	-
VIT_213s0019g00105	chr13	2310376	2311432	+	-	-
VIT_218s0164g00135	chr18	18427934	18428170	+	pectate lyase	GO:0016020 GO:0005856 EC:4.2.2.2 GO:0030570 GO:0006909
VIT_217s0000g04203	chr17	4465400	4466574	+	protein	GO:0048046 GO:0007165 GO:0005102
VIT_212s0057g01515	chr12	10251461	10252419	-	-	-
VIT_209s0018g00150	chr9	15737103	15740673	+	probable -trehalose-phosphate synthase	EC:2.4.1.15 GO:0004805 EC:3.1.3.12 GO:0005982 GO:0005992 GO:0003825 GO:0005985
VIT_212s0059g02675	chr12	7381525	7383758	+	mads-box transcription factor	GO:0032440 GO:0003677 GO:0006355 EC:1.3.1.74 GO:0009860 GO:0055114 GO:0046983 GO:0005667 GO:0009827 GO:0045449 GO:0010584 GO:0003700
VIT_209s0002g04916	chr9	4516115	4516327	+	unnamed protein product [Vitis vinifera]	GO:0043531 GO:0006952
VIT_210s0092g00275	chr10	11702932	11704289	+	cadmium zinc-transporting partial	EC:3.6.3.5 GO:0005524 GO:0006878 GO:0006829 EC:3.6.3.8 GO:0016529 GO:0006825 GO:0009636 GO:0006754 GO:0016021 EC:3.6.3.4 GO:0009941 GO:0005886 GO:0055069 GO:0004008 GO:0005388 GO:0015633 GO:0006816 GO:0015434 GO:0046872 GO:0016463 GO:0006200 GO:0015691 GO:0009642 EC:3.6.3.46
VIT_212s0057g00745	chr12	9353589	9354162	-	serine-threonine protein plant-	GO:0016020 GO:0032440 GO:0016310 GO:0015662 GO:0005524 GO:0016301 GO:0006812 EC:1.3.1.74 GO:0055114 GO:0046872
VIT_213s0064g01010	chr13	22887493	22890596	+	protein	GO:0006661 GO:0016023
VIT_214s0036g00985	chr14	11458426	11459982	+	myosin-like protein xig	GO:0030048 GO:0005524 GO:0003774 GO:0030742 GO:0060151 GO:0005777 EC:2.1.1.14 GO:0048767 GO:0016021 GO:0017137 GO:0009086 GO:0030036 GO:0051646 GO:0003779 GO:0051645 GO:0016459 GO:0005525 GO:0003871
VIT_200s0188g00085	chrUn	9447988	9448368	+	transcriptional activator demeter-like	GO:0005634 GO:0003677 GO:0003906 GO:0006284 GO:0031936 GO:0080111 GO:0006306 EC:4.2.99.18 GO:0005515 GO:0051539 GO:0019104 GO:0004519
VIT_205s0029g00355	chr5	14920111	14925399	+	rapid alkalinization factor preproprotein	GO:0048046 GO:0007165 GO:0007267 GO:0004871
VIT_216s0039g02781	chr16	3199283	3200692	+	-	-
VIT_217s0053g00555	chr17	15489892	15491275	-	-	-
VIT_206s0004g03925	chr6	4855681	4858011	+	protein	GO:0016310 GO:0016301
VIT_214s0006g02785	chr14	20890035	20891150	+	cysteine-rich receptor-like protein kinase 29-like	GO:0044699 EC:2.7.11.0 GO:0005524 GO:0004674 GO:0009069 GO:0006468 GO:0050896
VIT_201s0011g03755	chr1	3401745	3403323	+	-	-
VIT_200s0397g00055	chrUn	27427152	27429215	-	lrr receptor-like serine threonine-protein kinase fls2-like	GO:0015074 GO:0032440 GO:0016310 GO:0016301 EC:1.3.1.74 GO:0055114 GO:0003676 GO:0005515 GO:0008270
VIT_200s0269g00135	chrUn	19830000	19832599	-	pentatricopeptide repeat-containing protein	GO:0055085 GO:0006284 GO:0008643 GO:0016829 GO:0005509 GO:0051539 GO:0016021 GO:0004519 GO:0022891
VIT_216s0300g00021	chr16_random	295009	298137	+	peptidase m1 family protein	GO:0048046 GO:0004222 GO:0019243 GO:0005773 EC:3.4.11.0 GO:0046686 GO:0004177 GO:0006508 GO:0005829 GO:0008270 GO:0009941 GO:0005886 EC:3.4.24.0 GO:0009570
VIT_200s0408g00005	chrUn	27877948	27878302	-	-	-
VIT_208s0007g05895	chr8	19760574	19761602	+	f-box family protein	GO:0015074 GO:0005515 GO:0003676
VIT_206s0009g02805	chr6	15666626	15666868	+	flavonoid 3 -hydroxylase	GO:0009055 GO:0016705 GO:0020037 GO:0005506 GO:0006118 GO:0004497 GO:0055114
VIT_204s0044g00612	chr4	21501186	21504309	+	-	-
VIT_201s0010g01245	chr1	17065146	17066010	+	delta -sterol reductase-like	GO:0008762 EC:1.1.1.158 GO:0009826 GO:0016132 EC:1.3.1.72 GO:0050660 GO:0009416 GO:0055114 GO:0005773 GO:0050614 GO:0006040 GO:0016021 GO:0005516 GO:0005886
VIT_213s0074g00503	chr13	8418509	8419258	-	b3 domain-containing protein	GO:0006351
VIT_213s0047g00735	chr13	17290161	17290379	+	low quality protein: bifunctional dihydroflavonol 4-reductase flavanone 4-reductase-like	GO:0015074 GO:0006694 GO:0008209 EC:1.1.1.145 GO:0055114 GO:0003676 GO:0000166 GO:0003854 GO:0008270 GO:0008210 GO:0008207 GO:0005886 GO:0050662
VIT_200s0193g00144	chrUn	10485524	10485876	+	-	-
VIT_200s0670g00015	chrUn	33951481	33952000	+	n-acetylglutamate synthase	GO:0004042 GO:0000051 EC:2.3.1.1 GO:0006526 GO:0042967 GO:0005737
VIT_216s0039g01762	chr16	1606168	1613487	-	myb-related protein myb4-like	GO:0003677 GO:0000785 GO:0003682
VIT_216s0098g01805	chr16	21872503	21876327	+	gamma-irradiation and mitomycin c induced 1	GO:0003677 GO:0003723 GO:0005524 EC:2.7.7.49 GO:0010332 GO:0003964 GO:0000724 GO:0006278
VIT_203s0017g00060	chr3	14071920	14072550	+	-	-
VIT_216s0039g01763	chr16	1621715	1622277	-	r2r3-myb transcription factor	GO:0009751 GO:0003677 GO:0009733 GO:0000785 GO:0003682 GO:0009737
VIT_216s0013g00165	chr16	5043655	5044065	+	-	-
VIT_211s0037g00170	chr11	7878113	7879202	-	26s proteasome non-atpase regulatory subunit 9	GO:0043248 GO:0043161 GO:0042023 GO:0005838 GO:0051788 GO:0035556 GO:0051510
VIT_215s0046g00770	chr15	17718528	17719034	+	uncharacterized protein	GO:0005634 GO:0003677 GO:0006355
VIT_201s0010g00905	chr1	16286269	16286567	+	heavy metal p-type atpase	GO:0004008 GO:0005524 GO:0010273 GO:0010043 GO:0060003 GO:0006754 GO:0005507 GO:0016021 EC:3.6.3.4 GO:0005886
VIT_214s0060g02588	chr14	2354414	2361554	+	protein	GO:0015074 GO:0003676
VIT_219s0014g03891	chr19	4082678	4082962	-	long-chain-alcohol oxidase fao4a-like	GO:0046577 EC:1.1.3.20 GO:0050660 GO:0055114
VIT_217s0000g01915	chr17	1493259	1493556	-	-	-
VIT_212s0034g01265	chr12	17276418	17280557	+	tmv resistance protein n-like	GO:0043531 GO:0007165 GO:0006952 GO:0005622
VIT_210s0003g05126	chr10	9265944	9266930	+	cytochrome p450 83b1-like	GO:0005783 GO:0005506 GO:0006118 GO:0000162 GO:0055114 GO:0009759 GO:0009641 GO:0005739 GO:0005886 GO:0010114 GO:0052544 GO:0050592 GO:0009055 GO:0020037 EC:1.14.13.42 EC:1.14.13.68 GO:0047085 EC:1.14.14.1 GO:0009682 GO:0009684 GO:0070330 GO:0006570
VIT_206s0004g01595	chr6	1997586	2002165	-	peptide nitrate transporter at2g37900-like	GO:0016020 GO:0006810 GO:0003677 GO:0044464 GO:0005215
VIT_202s0087g00480	chr2	17868123	17868566	-	ctd-phosphatase-like protein	GO:0008287 GO:0005634 GO:0005515 GO:0006470 GO:0008420 GO:0009536
VIT_209s0018g00126	chr9	15554086	15556614	+	transcriptional activator demeter-like	GO:0005634 GO:0003677 GO:0003906 GO:0006284 GO:0031936 GO:0080111 GO:0006306 EC:4.2.99.18 GO:0005515 GO:0005509 GO:0051539 GO:0019104 GO:0004519
VIT_210s0003g04397	chr10	7614495	7615017	+	abc transporter c family member 2-like	GO:0005524 EC:3.6.3.16 GO:0055114 EC:3.6.3.44 GO:0046685 GO:0016021 GO:0005886 GO:0032440 GO:0071994 GO:0071992 GO:0006812 EC:1.3.1.74 GO:0005774 GO:0015446 GO:0015700 GO:0006200 GO:0008559 GO:0000325 GO:0006855
VIT_202s0025g01605	chr2	1547287	1548848	+	h(\+)-transporting atpase plant fungi plasma membrane	EC:3.6.3.6 GO:0005524 GO:0006754 GO:0006119 GO:0046872 GO:0009651 GO:0016021 GO:0006200 GO:0008553 GO:0015992 GO:0005886
VIT_218s0082g00081	chr18_random	4181176	4182031	+	protein	GO:0009535 GO:0016226 GO:0009073 GO:0009941
VIT_212s0028g03046	chr12	3787087	3788585	-	homeobox-leucine zipper protein hat5	GO:0009637 GO:0000976 GO:0010167 GO:0042803 GO:0009965 GO:0045893 GO:0010228 GO:0015706 GO:0009630 GO:0005667 GO:0009646 GO:0009651 GO:0015996 GO:0045449 GO:0003700
VIT_200s0199g00245	chrUn	11273402	11274123	+	uncharacterized protein	GO:0005739
VIT_204s0008g00585	chr4	507908	528453	-	glycine-rich protein	GO:0016020 GO:0006486 GO:0009506 GO:0005576 GO:0009507 GO:0005773
VIT_214s0030g00494	chr14	4391226	4393845	+	disease resistance protein at4g27190-like	GO:0043531 GO:0005524 EC:3.6.1.15 GO:0006952 GO:0017111
VIT_216s0039g02603	chr16	2893184	2895918	+	udp-n-acetylmuramoylalanine-d-glutamate ligase	GO:0003677 GO:0005524 GO:0004386 GO:0005737 GO:0006541 GO:0009252 GO:0008270 GO:0046901 GO:0046656 EC:6.3.2.9 GO:0008360 EC:6.3.2.17 GO:0006536 GO:0004326 GO:0051301 GO:0008764 GO:0007049
VIT_210s0116g00741	chr10	334923	336658	-	f-box family protein	GO:0044763 GO:1901360 GO:0005515 GO:0016787 GO:0034641 GO:0046483
VIT_200s0188g00046	chrUn	9409923	9410279	+	phosphatidylinositol 4-kinase type 2-beta	GO:0016310 EC:2.7.1.0 GO:0016301 GO:0043424 GO:0016773 GO:0009536
VIT_205s0077g00656	chr5	476921	477430	+	pectinesterase inhibitor	GO:0005982 GO:0005618 EC:3.1.1.11 GO:0004857 GO:0043086 GO:0005985 GO:0030599
VIT_202s0025g03846	chr2	3372330	3372990	+	-	-
VIT_212s0034g00596	chr12	16252769	16255190	+	e3 ubiquitin protein ligase	GO:0015074 GO:0000287 EC:3.6.3.1 GO:0005524 GO:0015917 GO:0006468 GO:0006812 GO:0003676 GO:0004672 GO:0016021 GO:0004012
VIT_214s0036g00620	chr14	10578550	10579281	+	ethylene-insensitive protein 2-like	GO:0016020 GO:0003677 GO:0010150 GO:0042742 GO:0009723 GO:0002237 GO:0009926 GO:0009651 GO:0052544 GO:0009789 GO:0050832 GO:0005634 GO:0009753 GO:0009408 GO:0048765 GO:0001736 GO:0010119 GO:0031348 GO:0005215
VIT_205s0020g01643	chr5	3350939	3353391	-	uncharacterized protein loc100245862	GO:0016020
VIT_210s0003g03702	chr10	6231298	6232167	-	at3g62130-like protein	GO:0042318 GO:0046482 GO:0045439 GO:0009610 GO:0006569 GO:0009684 GO:0019344 EC:5.1.1.17 GO:0030170
VIT_219s0027g00665	chr19	19839036	19839533	+	ap-2 complex subunit mu	GO:0030125 GO:0005982 GO:0005985 GO:0030131 GO:0030599 GO:0016192 GO:0006886 GO:0030132 GO:0005829 GO:0004857
VIT_214s0068g02262	chr14	25850822	25851335	+	chloride channel protein clc-a	GO:0016049 GO:0030003 GO:0009671 GO:0030243 GO:0015706 GO:0009705 GO:0005515 GO:0006821 GO:0006826 GO:0016021 GO:0009832 GO:0010106 GO:0055085 GO:0005634 GO:0005247 GO:0010167 GO:0006857 GO:0070838
VIT_216s0115g00455	chr16	4503496	4505228	+	-	-
VIT_216s0013g01645	chr16	8501929	8503556	-	kinesin-like protein kif22-like	GO:0007018 GO:0003677 GO:0006281 GO:0005524 GO:0005874 GO:0009909 GO:0006275 GO:0016570 GO:0005875 GO:0010389 GO:0005794 GO:0003777 GO:0048449 GO:0009507
VIT_204s0023g02336	chr4	18868963	18869621	+	protein	GO:0042742 GO:0004722 GO:0006687 GO:0008287 EC:3.1.4.12 GO:0005509 GO:0007264 GO:0004767 GO:0006470 GO:0005525 GO:0005739 GO:0005886 GO:0015031
VIT_216s0115g00494	chr16	4581586	4583381	-	protein	GO:0009611 GO:0005643 GO:0009506 GO:0009620 GO:0006094 GO:0008565 GO:0009753 GO:0005488 GO:0006886 GO:0018149 GO:0005829 GO:0009695 GO:0007010 GO:0010498
VIT_219s0015g00600	chr19	8679825	8684912	-	nicotinamide mononucleotide adenylyltransferase	GO:0006769 GO:0000309 GO:0005634 EC:2.7.7.18 GO:0019357 GO:0009555 GO:0009860 EC:2.7.7.1 GO:0005739 GO:0004515 GO:0009435
VIT_206s0009g01085	chr6	12533509	12539002	+	double-stranded rna binding protein	GO:0005634 GO:0005515 GO:0035196 GO:0060145 GO:0070919 GO:0003725 GO:0010267
VIT_201s0010g01135	chr1	16750830	16751702	+	cytosolic malate dehydrogenase	GO:0006833 GO:0048046 GO:0006096 GO:0006972 GO:0000166 GO:0005829 GO:0009651 EC:1.1.1.37 GO:0005886 GO:0005634 GO:0006090 GO:0009506 GO:0019643 GO:0006094 GO:0044262 GO:0007030 GO:0010043 GO:0009266 GO:0006108 GO:0005774 GO:0046686 GO:0005794 GO:0046487 GO:0030060 GO:0009570
VIT_215s0046g00826	chr15	17854009	17854452	+	uncharacterized protein	GO:0005634 GO:0003677 GO:0006355
VIT_201s0010g03055	chr1	20066363	20067504	-	-	-
VIT_205s0029g00802	chr5	16056155	16057254	+	5-enolpyruvylshikimate-3-phosphate synthase	GO:0003866 GO:0009094 GO:0009423 GO:0006571 GO:0033587 GO:0000162 GO:0018920 GO:0009635 GO:0006886 EC:2.5.1.19 GO:0030127 GO:0008270 GO:0006888 GO:0009507
VIT_216s0013g00148	chr16	4981333	4981770	+	-	-
VIT_208s0007g08456	chr8	21808491	21810184	-	nac domain ipr003441	GO:0005634 GO:0003677 GO:0006355
VIT_213s0106g00565	chr13	10225718	10227565	+	-	-
VIT_210s0071g00355	chr10	16669506	16670362	+	-	-
VIT_208s0007g02655	chr8	16758824	16759501	-	transmembrane protein 184c-like	GO:0016020
VIT_208s0007g05664	chr8	19564026	19564427	+	protein	GO:0015074 GO:0003676
VIT_205s0029g01555	chr5	17875097	17880575	+	serine-threonine protein plant-	GO:0016020 GO:0050794 GO:0051716 GO:0005524 GO:0009069 GO:0006468 GO:0004713 GO:0005515 GO:0004674 GO:0006955
VIT_204s0069g00166	chr4	8016608	8017344	+	glutamate receptor -like	GO:0016020 GO:0035235 GO:0007268 GO:0004970 GO:0005234 GO:0006811
VIT_216s0196g00014	chr16_random	152323	155137	-	protein	GO:0009611 GO:0005643 GO:0009506 GO:0009620 GO:0006094 GO:0008565 GO:0009753 GO:0005488 GO:0018149 GO:0005829 GO:0009695 GO:0007010 GO:0000059 GO:0010498 GO:0009507
VIT_200s0131g00195	chrUn	2612505	2613446	+	cysteine-rich receptor-like protein kinase	EC:2.7.11.0 GO:0004674 GO:0005524 GO:0009069 GO:0006468
VIT_200s1499g00005	chrUn	39293234	39299144	-	gras family transcription factor	GO:0003677 GO:0003723 GO:0006281 GO:0006355 GO:0005622 EC:2.7.7.49 GO:0003964 GO:0004519 GO:0006278
VIT_207s0031g02890	chr7	19573383	19574547	+	-	-
VIT_201s0137g00585	chr1	7070775	7072372	-	uncharacterized protein	GO:0009410 GO:0016567 GO:0009909 GO:0009845 GO:0050826 GO:0009640 GO:0010182 GO:0010228 GO:0009933 GO:0019915 GO:0048522 GO:0006312 GO:0010162 GO:0009560 GO:0009793
VIT_200s0399g00040	chrUn	27543580	27544250	+	alternative oxidase	GO:0009644 GO:0045892 GO:0005740 GO:0007585 GO:0006118 GO:0009579 GO:0009658 GO:0009266 GO:0022900 GO:0046872 GO:0016021 GO:0070469 GO:0016117 GO:0009916
VIT_209s0018g00060	chr9	15142811	15143060	+	dna topoisomerase 2-associated protein pat1	GO:0005737
VIT_214s0083g00674	chr14	22743770	22744337	+	-	-
VIT_210s0003g03015	chr10	5131334	5131891	+	mads box	GO:0005634 GO:0003677 GO:0006355 GO:0046983
VIT_206s0004g01565	chr6	1946209	1949055	-	peptide nitrate transporter at2g37900-like	GO:0016020 GO:0006810 GO:0005215
VIT_207s0031g00285	chr7	16520892	16521311	-	-	-
VIT_213s0084g00095	chr13	18680008	18681093	+	-	-
VIT_209s0018g01165	chr9	17911408	17930756	+	uncharacterized protein loc100852751	GO:0005622 GO:0008270
VIT_212s0134g00635	chr12	8242830	8243513	+	low quality protein: malonyl-coenzyme a:anthocyanin 3-o-glucoside-6 -o-malonyltransferase-like	EC:2.3.1.0 GO:0016747
VIT_216s0013g01272	chr16	7514206	7514433	+	probable receptor-like protein kinase at5g39020-like	EC:2.7.11.0 GO:0004674 GO:0005524 GO:0009069 GO:0006468
VIT_218s0076g00355	chr18	16235408	16235956	+	-	-
VIT_209s0096g00625	chr9	12069317	12071059	+	hydroxycinnamoyl-coenzyme a shikimate quinate hydroxycinnamoyltransferase	EC:2.3.1.0 GO:0016747
VIT_219s0085g00695	chr19	23159631	23160686	-	-	-
VIT_210s0003g04135	chr10	7067997	7069736	+	protein	GO:0015074 GO:0003676
VIT_202s0033g00395	chr2	14183509	14186859	+	methyltransferase pmt3	GO:0005524 GO:0008168 GO:0006468 GO:0004672 GO:0050896 GO:0016021 GO:0005886 GO:0016491
VIT_210s0092g00400	chr10	11970273	11970904	+	-	-
VIT_213s0074g00535	chr13	8485933	8488040	+	atp-dependent rna helicase	GO:0005634 GO:0005524 GO:0000741 GO:0001510 GO:0009560 GO:0008026 GO:0003676
VIT_212s0059g02143	chr12	6925476	6926588	-	f-box family protein	GO:0005515
VIT_211s0065g00715	chr11	14732921	14737594	-	protein suppressor of forked-like	GO:0045892 GO:0006397 GO:0031123 GO:0005634 GO:0003729 GO:0005515 GO:0009630 GO:0022402
VIT_203s0038g00995	chr3	796376	798942	-	metalloendoproteinase 1-like	GO:0031012 GO:0006508 GO:0004222 GO:0008270 EC:3.4.24.0
VIT_200s0131g00316	chrUn	2831994	2832891	+	blue copper protein	GO:0009055 GO:0005507 GO:0006118
VIT_219s0015g02486	chr19	12444670	12447593	-	ankyrin repeat-containing	GO:0005515
VIT_200s2695g00005	chrUn	42657884	42659254	-	uncharacterized protein loc100247700	GO:0005515 GO:0008234 GO:0006508 GO:0008270
VIT_200s0590g00015	chrUn	32455328	32458012	+	retrotransposon unclassified	GO:0003723 EC:2.7.11.0 GO:0005524 GO:0009069 GO:0006468 EC:2.7.7.49 GO:0003964 GO:0030246 GO:0004674 GO:0008270 GO:0006278
VIT_211s0065g00955	chr11	14990148	14990396	+	zinc finger ccch domain-containing protein 63	EC:2.7.11.7 GO:0016310 GO:0003677 GO:0009069 GO:0016787 GO:0016459 GO:0008270 GO:0016905
VIT_200s0516g00003	chrUn	31043259	31043931	-	nonspecific lipid-transfer protein	GO:0008289 GO:0006508 GO:0008233 GO:0006869
VIT_200s0188g00043	chrUn	9408537	9408989	+	serine palmitoyltransferase	EC:2.3.1.50 GO:0030148 GO:0042967 GO:0016049 GO:0006687 GO:0043067 GO:0046686 GO:0005515 GO:0017059 GO:0004758 GO:0016021 GO:0030170 GO:0009507
VIT_217s0000g01815	chr17	1347465	1348671	-	-	-
VIT_207s0224g00007	chr7_random	568750	569100	-	disease resistance protein at3g14460-like	GO:0043531 GO:0006952
VIT_218s0001g10825	chr18	9095674	9097357	-	40s ribosomal protein sa	GO:0005634 GO:0015935 GO:0006412 GO:0009651 GO:0003735 GO:0042256 GO:0005886 GO:0009507 GO:0022626
VIT_200s0183g00025	chrUn	8043208	8043600	+	probable atp-dependent rna helicase dhx36-like	GO:0005524 GO:0006094 GO:0006000 GO:0004332 GO:0006096 GO:0005622 EC:4.1.2.13 GO:0006020 GO:0003725 GO:0008026 GO:0015976 GO:0006098 GO:0006013
VIT_202s0234g00085	chr2	110088	111017	+	ap2 domain-containing transcription factor	GO:0003677 GO:0048513 GO:0006355 GO:0044767 GO:0048608 GO:0008081 GO:0009791 GO:0005667 GO:0048519 GO:0050896 EC:3.1.4.0 GO:0045449 GO:0003700 GO:0006629
VIT_208s0007g06810	chr8	20471847	20472896	+	---NA---	GO:0008270
VIT_201s0127g00790	chr1	8136495	8136776	+	-	-
VIT_211s0016g04215	chr11	3504347	3510279	+	-	-
VIT_207s0005g01745	chr7	4227851	4228441	+	werner syndrome-like exonuclease-like	GO:0008408 GO:0005622 GO:0006139 GO:0003676
VIT_218s0117g00610	chr18	24164067	24165517	+	low quality protein: laccase-14-like	GO:0046274 GO:0048046 GO:0052716 GO:0009809 GO:0005507 GO:0055114 GO:0046688
VIT_216s0039g01752	chr16	1482488	1483101	-	transcription factor myb39-like	GO:0009751 GO:0003677 GO:0000785 GO:0003682 GO:0009753
VIT_210s0092g00725	chr10	12572896	12573192	+	pfkb-type carbohydrate kinase-like protein	EC:2.7.1.4 GO:0005634 GO:0003723 GO:0016310 GO:0005982 GO:0006000 GO:0008865 GO:0005985 EC:2.7.7.49 GO:0003964 GO:0006013 GO:0009536 GO:0006278
VIT_208s0032g00493	chr8	3719834	3720902	-	gtp-binding protein	GO:0004659 GO:0046686 GO:0016787 GO:0007264 GO:0016021 GO:0005525 GO:0005886 GO:0015031
VIT_201s0011g02455	chr1	2236951	2238198	-	-	-
VIT_207s0031g02655	chr7	19036560	19037622	+	hypothetical protein VITISV_011784 [Vitis vinifera]	GO:0015074 GO:0050403 EC:2.4.1.203 GO:0008270 GO:0050502 EC:2.4.1.215 GO:0003676
VIT_203s0038g01030	chr3	819845	820716	-	metalloendoproteinase 1-like	GO:0031012 GO:0006508 GO:0004222 GO:0008270 EC:3.4.24.0
VIT_210s0092g00596	chr10	12230802	12231109	+	chaperone protein dnaj 10	GO:0006457 GO:0031072 GO:0051082 GO:0006950
VIT_218s0041g01065	chr18	25602787	25604114	+	protein	EC:2.7.11.0 GO:0005524 GO:0009069 GO:0006468 EC:2.7.10.0 GO:0004713 GO:0030246 GO:0004674 GO:0048544
VIT_212s0057g00612	chr12	9215002	9215322	+	calcium-transporting atpase plasma membrane-type-like	GO:0070588 GO:0005524 GO:0005388 EC:3.6.3.8 GO:0016529 GO:0006754 GO:0046872 GO:0016021
VIT_209s0002g02825	chr9	2582818	2583138	+	hypothetical protein VITISV_030068 [Vitis vinifera]	GO:0003964 GO:0003723 EC:2.7.7.49 GO:0006278
VIT_209s0018g01175	chr9	17931276	17931872	+	uncharacterized protein loc100852751	GO:0005622 GO:0008270 GO:0003676
VIT_204s0044g00455	chr4	21229251	21230747	+	auxin-induced protein 5ng4-like	GO:0016020
VIT_211s0016g02126	chr11	1727601	1729094	-	uncharacterized protein	GO:0009737
VIT_217s0000g00165	chr17	79769	86207	+	uncharacterized protein	GO:0008270
VIT_211s0052g00535	chr11	17944842	17946177	+	-	-
VIT_207s0031g00886	chr7	17046353	17047447	+	-	-
VIT_203s0017g00925	chr3	16181169	16182514	+	upf0496 protein 4-like	GO:0008270
VIT_212s0055g00300	chr12	12973977	12974234	+	unnamed protein product [Vitis vinifera]	GO:0008152
VIT_212s0035g01615	chr12	21600144	21600445	-	-	-
VIT_216s0022g00535	chr16	11668130	11668483	+	serinc-domain containing serine and sphingolipid biosynthesis protein	GO:0016020 GO:0009793
VIT_216s0200g00008	chr16_random	405353	406034	+	protein	GO:0009611 GO:0005643 GO:0009506 GO:0009620 GO:0006094 GO:0008565 GO:0009753 GO:0018149 GO:0005829 GO:0009695 GO:0007010 GO:0000059 GO:0010498 GO:0009507
VIT_213s0067g01156	chr13	643652	644365	-	-	-
VIT_214s0006g02395	chr14	19942715	19943143	+	germin-like protein 2-1-like	GO:0031012 GO:0048046 GO:0045735 GO:0005618 GO:0009651 GO:0030145
VIT_200s0131g00345	chrUn	2885557	2886392	-	blue copper protein	GO:0009055 GO:0005507 GO:0006118
VIT_207s0197g00102	chr7	14637779	14638760	-	mms19 nucleotide excision repair protein	GO:0005634 GO:0005524 GO:0006200 EC:3.6.1.3 GO:0009941 GO:0006461 GO:0016887
VIT_208s0007g08375	chr8	21717653	21718936	+	-	-
VIT_215s0048g00125	chr15	14195351	14195777	-	hit-type zinc finger family protein	GO:0043231
VIT_205s0094g00972	chr5	24305857	24306391	-	tetratricopeptide repeat-containing protein	GO:0044260 GO:0007264 GO:0044238 GO:0005525
VIT_213s0106g00335	chr13	9921034	9921474	+	protein	GO:0005524 EC:1.1.1.31 EC:3.1.3.16 GO:0006574 GO:0004672 GO:0004721 GO:0006470 GO:0016021 GO:0005886 GO:0004616 GO:0008442 GO:0019521 GO:0006468 EC:1.1.1.44 GO:0006098 GO:0006552 GO:0050662 GO:0006550
VIT_206s0009g02846	chr6	15763822	15764313	+	flavonoid 3 -hydroxylase	GO:0009055 GO:0016705 GO:0020037 GO:0005506 GO:0006118 GO:0004497 GO:0055114
VIT_212s0028g01515	chr12	2168330	2170336	+	quinolinate phoshoribosyltransferase	EC:2.4.2.19 GO:0004514 GO:0046497 GO:0009435 GO:0009507
VIT_200s0276g00040	chrUn	20626345	20627328	-	hypothetical protein VITISV_043867 [Vitis vinifera]	GO:0003723 EC:2.7.7.49 GO:0003964 GO:0006508 GO:0008237 GO:0000166 GO:0008270 GO:0006278
VIT_202s0012g02125	chr2	8889551	8889892	+	-	-
VIT_208s0032g00935	chr8	4735327	4737157	-	-	-
VIT_210s0071g00375	chr10	16718959	16720357	+	-	-
VIT_213s0074g00625	chr13	8792027	8792404	+	-	-
VIT_204s0043g00275	chr4	13462486	13463335	+	transformation transcription domain-associated protein	GO:0005634 GO:0016310 GO:0000226 GO:0009506 GO:0035196 EC:2.7.1.0 GO:0009616 GO:0016301 GO:0016773 GO:0010267 GO:0000911 GO:0006346 GO:0005829 GO:0010050
VIT_215s0046g00762	chr15	17698522	17699025	-	hypothetical protein VITISV_005767 [Vitis vinifera]	GO:0005634 GO:0003677 GO:0006355
VIT_205s0051g00315	chr5	10854886	10855167	+	uncharacterized protein	GO:0007623
VIT_219s0015g01573	chr19	10120907	10121686	+	atp binding	GO:0005524 GO:0032580 GO:0033358 GO:0050373 GO:0016021 GO:0003978 GO:0009832 GO:0004712 GO:0045227 EC:2.7.11.0 GO:0006468 GO:0009069 EC:5.1.3.5 EC:2.7.112.1 EC:5.1.3.2 GO:0004674 GO:0019567 GO:0006012 GO:0050662
VIT_219s0027g00046	chr19	18235938	18236195	+	abc transporter c family member 3-like	GO:0048046 GO:0005524 EC:3.6.3.43 GO:0005774 GO:0015431 EC:3.6.3.44 GO:0015440 GO:0006200 GO:0016021 GO:0015833 GO:0051707 GO:0008559 GO:0010290 GO:0005886 GO:0006855 GO:0000325
VIT_209s0002g04935	chr9	4520187	4520417	+	disease resistance protein rps5-like	GO:0043531 GO:0005524 EC:3.6.1.15 GO:0006952 GO:0017111
VIT_216s0013g01256	chr16	7478464	7478865	+	uncharacterized protein	GO:0015074 GO:0005524 GO:0006200 EC:3.6.1.3 GO:0009507 GO:0016887 GO:0003676
VIT_211s0016g01845	chr11	1479026	1480432	-	udp-glucoronosyl udp-glucosyl transferase family protein	GO:0016020 GO:0047213 GO:0009813 GO:0005829 EC:2.4.1.115
VIT_203s0167g00120	chr3	12363372	12363854	-	l-type lectin-domain containing receptor kinase -like	GO:0030246 EC:2.7.11.0 GO:0004674 GO:0005524 GO:0009069 GO:0006468
VIT_213s0139g00466	chr13	20824282	20824597	-	annexin d4-like	GO:0005544 GO:0009414 GO:0009409 GO:0005509 GO:0009651 GO:0009408 GO:0009737
VIT_200s0918g00015	chrUn	36804104	36805042	+	-	-
VIT_212s0034g00876	chr12	16691821	16694294	-	kinetochore protein	GO:0005524 GO:0003774 GO:0016459 EC:2.1.1.14 GO:0003871 GO:0009086
VIT_202s0012g01426	chr2	7618007	7618963	+	-	-
VIT_206s0004g06395	chr6	7145067	7145450	+	pentatricopeptide repeat-containing	GO:2001070 EC:2.1.1.0 GO:0005515 GO:0008168 GO:0032259 GO:0031425 GO:0009507 GO:0003676
VIT_205s0094g01675	chr5	24973588	24974225	+	s-adenosylmethionine decarboxylase	GO:0004014 GO:0005634 GO:0006557 EC:4.1.1.50 EC:4.1.1.19 GO:0006560 GO:0008792 GO:0006525 GO:0006597 GO:0008295
VIT_214s0036g01305	chr14	12348773	12353855	+	disease resistance protein at4g27190-like	GO:0043531 GO:0005515 GO:0005524 EC:3.6.1.15 GO:0006952 GO:0017111
VIT_201s0155g00024	chr1_random	454191	458273	+	probable exocyst complex component 4-like	GO:0009846 GO:0005524 GO:0006904 EC:3.6.1.3 GO:0009860 GO:0048354 GO:0005515 GO:0000145 GO:0005829 GO:0005886 GO:0015031 GO:0016887 GO:0005634 GO:0006007 GO:0009506 GO:0006200 GO:0006461
VIT_219s0015g01165	chr19	9268237	9268638	-	myb-like protein h-like	GO:0005634 GO:0003677 GO:0010286 GO:0000785 GO:0003682 GO:0006355
VIT_210s0003g01995	chr10	3602313	3607463	+	atp binding	GO:0032440 GO:0004709 GO:0004715 GO:0005524 GO:0009069 GO:0007178 EC:1.3.1.74 GO:0055114 EC:2.7.11.25 EC:2.7.10.2 GO:0000186
VIT_201s0010g01195	chr1	16922072	16922829	+	probable s-acyltransferase at3g18620-like	GO:0008270 GO:0044464 GO:0016740
VIT_216s0039g02035	chr16	2106820	2109839	+	fasciclin-like arabinogalactan family protein	GO:0043169 GO:0004553 EC:3.2.1.0 GO:0005975 GO:0016023 GO:0010584
VIT_217s0053g01065	chr17	17056223	17056507	+	autophagy-related protein	GO:0016036 GO:0019375 GO:0005739 GO:0042631
VIT_208s0040g00736	chr8	11691926	11692954	-	protein	GO:0008270 GO:0003676
VIT_212s0028g02235	chr12	3015544	3016763	+	-	-
VIT_212s0035g01554	chr12	21436081	21439935	+	disease resistance protein at4g27190-like	GO:0043531 GO:0005524 EC:3.6.1.15 GO:0006952 GO:0017111
VIT_206s0009g03385	chr6	16617200	16618027	+	protein	GO:0042742 GO:0010228
VIT_200s0188g00080	chrUn	9435942	9444378	+	uncharacterized protein loc100233139	GO:0003723 GO:0005524 GO:0006281 GO:0005622 EC:2.7.7.49 GO:0003964 GO:0003684 GO:0004519 GO:0006278
VIT_206s0004g06996	chr6	7744830	7745990	+	protein	GO:0009555 GO:0009410 GO:0045893 GO:0046983 GO:0005667 GO:0043565 GO:0030968 GO:0003700 GO:0045449
VIT_207s0005g06046	chr7	10785614	10786060	+	uncharacterized protein loc100251663	GO:0005524 EC:6.3.2.9 GO:0008360 GO:0005737 GO:0003779 GO:0006541 GO:0009252 GO:0051301 GO:0008764
VIT_200s0174g00075	chrUn	6879842	6883929	+	ankyrin repeat-containing protein at3g12360-like	GO:0005515
VIT_217s0053g00390	chr17	15026785	15029614	+	lrr receptor-like serine threonine-protein kinase gso1-like	GO:0032440 EC:2.7.11.0 GO:0004715 GO:0005524 GO:0009069 GO:0006468 EC:1.3.1.74 GO:0055114 GO:0005515 GO:0004674 GO:0016021 EC:2.7.10.2 GO:0009507
VIT_212s0055g00225	chr12	12811789	12812589	+	udp-glucose flavonoid 3-o-glucosyltransferase 6-like	GO:0080043 GO:0010294 GO:0016020 GO:0008152 GO:0080046 GO:0009651 GO:0009737
VIT_212s0035g01755	chr12	21885149	21890684	+	dna methyltransferase	GO:0010216 GO:0005634 GO:0003677 GO:0016746 GO:0006349 EC:2.1.1.37 GO:0010424 GO:0009910 GO:0006555 GO:0003886 GO:0009294 GO:0090116 GO:0010069
VIT_204s0023g00640	chr4	16872105	16874244	-	receptor-like protein kinase 5-like	GO:0016310 GO:0016301
VIT_214s0083g00721	chr14	22858460	22860090	+	-	-
VIT_203s0167g00200	chr3	12618756	12619709	+	crm domain-containing	GO:0003723 GO:0005739
VIT_209s0002g08465	chr9	9488778	9489185	-	pectinesterase qrt1	GO:0005840 GO:0005982 GO:0016567 GO:0016023 GO:0030599 GO:0042254 GO:0006511 EC:3.1.1.11 GO:0005576 GO:0008270 GO:0003735 GO:0042545 GO:0005634 GO:0045330 GO:0005985 GO:0004842 GO:0009505 GO:0045490 GO:0007275 GO:0006412 EC:6.3.2.19
VIT_214s0083g01082	chr14	23412558	23414116	+	gras family transcription factor	GO:0005634 GO:0006355 GO:0009739
VIT_209s0018g00166	chr9	15819624	15819974	+	probable nad h-dependent oxidoreductase 1-like	EC:1.1.1.247 GO:0033808 GO:0055114 GO:0006826 GO:0005829 GO:0009821 GO:0047036 EC:2.3.1.170
VIT_209s0002g02025	chr9	1794664	1795534	-	pentatricopeptide repeat-containing	GO:0031425
VIT_200s0286g00085	chrUn	21441173	21442027	+	g-type lectin s-receptor-like serine threonine-protein kinase rks1-like	GO:0003723 EC:2.7.11.0 GO:0005524 GO:0009069 GO:0006468 EC:2.7.7.49 GO:0003964 GO:0004674 GO:0048544 GO:0006278
VIT_208s0058g00745	chr8	9889484	9894356	+	dnaj heat shock n-terminal domain-containing protein	GO:0005515 GO:0050896
VIT_207s0005g01125	chr7	3679058	3679848	+	uncharacterized protein	GO:0044763 GO:0016043
VIT_218s0086g00295	chr18	17548601	17549987	-	xylem serine proteinase 1	GO:0032440 GO:0004252 GO:0009733 GO:0042802 EC:1.3.1.74 GO:0055114 EC:3.4.21.0 GO:0006508 GO:0016021 GO:0005576 GO:0043086 GO:0010102
VIT_202s0025g03875	chr2	3412581	3415362	-	protein	GO:0080008 GO:0010452 GO:0005834 GO:0051568 GO:0009910 GO:0005515 GO:0005829 GO:0000166
VIT_200s2434g00005	chrUn	41923942	41927335	+	disease resistance rpp13-like protein 2-like	GO:0043531 GO:0005524 EC:3.6.1.15 GO:0006952 GO:0017111
VIT_214s0066g02616	chr14	28784009	28784364	+	-	-
VIT_216s0013g01686	chr16	8614461	8616234	+	isoaspartyl peptidase l-asparaginase 3 subunit beta	EC:3.5.1.1 GO:0006531 GO:0006516 EC:3.5.1.26 GO:0033345 GO:0006522 GO:0003948 GO:0004067 GO:0051604 GO:0005576
VIT_212s0028g02885	chr12	3666327	3667715	+	low quality protein: tabersonine 16-o-methyltransferase-like	GO:0008171 GO:0032259 GO:0046983
VIT_213s0139g00426	chr13	20730877	20731525	+	blue copper protein	GO:0009055 GO:0005507 GO:0006118
VIT_207s0005g05985	chr7	10481334	10482528	-	auxin-binding protein abp19a	GO:0006801 GO:0015074 GO:0031012 GO:0004784 GO:0048046 GO:0005634 GO:0009409 GO:0009734 GO:0055114 GO:0003676 EC:1.15.1.1 GO:0009505 GO:0045735 GO:0030145
VIT_203s0063g01455	chr3	4883296	4887736	+	b3 domain-containing transcription factor vrn1	GO:0005634 GO:0003677 GO:0006355 GO:0016740
VIT_204s0043g00620	chr4	14427686	14428289	+	gdsl esterase lipase at5g33370-like	GO:0010226 GO:0016556 GO:0042538 EC:3.1.1.1 GO:0009751 GO:0010103 GO:0004091 GO:0005576 GO:0006629
VIT_213s0019g05330	chr13	7202206	7202754	+	-	-
VIT_200s0187g00105	chrUn	9070777	9072518	+	atfp4-like protein	GO:0046872 GO:0030001
VIT_202s0033g00835	chr2	15541647	15542521	+	uncharacterized protein	GO:0006486 GO:0005524 EC:3.6.1.3 GO:0010090 GO:0010228 GO:0045010 GO:0009887 GO:0007155 GO:0006200 GO:0033044 GO:0016926 GO:0050665 GO:0016887
VIT_210s0116g01337	chr10	704830	706125	-	-	-
VIT_215s0021g00260	chr15	9753727	9754902	-	predicted protein [Populus trichocarpa]	GO:0009507
VIT_206s0004g01851	chr6	2272086	2272911	+	-	-
VIT_213s0106g00055	chr13	9362811	9363170	+	sec7-like guanine nucleotide exchange family protein	GO:0005634 GO:0000226 GO:0000041 GO:0005086 GO:0016192 GO:0000911 GO:0043087 GO:0009630 GO:0032012 GO:0009507
VIT_219s0014g00200	chr19	195093	195411	-	-	-
VIT_208s0007g05668	chr8	19575035	19576513	+	upf0481 protein at3g47200-like	GO:0015074 GO:0003676
VIT_200s0269g00090	chrUn	19776159	19781703	-	ankyrin repeat-containing protein at3g12360-like	GO:0005515
VIT_219s0014g01075	chr19	1177272	1179757	-	serine-threonine protein plant-	GO:0004713 GO:0000165 EC:2.7.11.0 GO:0005524 GO:0004674 GO:0009069 GO:0006468
VIT_213s0147g00185	chr13	11245265	11245633	-	sucrose-phosphate synthase	GO:0005986 GO:0005982 EC:2.4.1.14 GO:0005886 GO:0046524
VIT_214s0030g00213	chr14	4051414	4055072	+	f-box kelch-repeat protein at1g57790-like	GO:0005515
VIT_200s0215g00083	chrUn	13569304	13573925	-	uncharacterized protein	GO:0005739
VIT_216s0022g00120	chr16	10850381	10852613	+	lrr receptor-like serine threonine-protein kinase gso1-like	GO:0005515
VIT_209s0054g01173	chr9	22040974	22042730	+	beta-amyrin synthase-like	GO:0008152 GO:0016866
VIT_217s0053g00405	chr17	15070080	15071310	-	g-type lectin s-receptor-like serine threonine-protein kinase at1g67520-like	EC:2.7.11.0 GO:0004674 GO:0005524 GO:0009069 GO:0071944 GO:0006468
VIT_210s0003g05106	chr10	9148261	9148548	+	wall-associated receptor kinase 2-like	GO:0015074 EC:2.7.11.0 GO:0005524 GO:0030247 GO:0009069 GO:0006468 GO:0003676 GO:0004674 GO:0005509
VIT_209s0096g00016	chr9	11259947	11261334	+	disease resistance protein rga4-like	GO:0043531 GO:0005515 GO:0006952
VIT_215s0045g00044	chr15	4575820	4576200	+	atp binding	GO:0005773 GO:0010075
VIT_207s0005g01986	chr7	4434622	4435588	+	protein	GO:0005982 EC:3.1.1.11 GO:0004857 GO:0043086 GO:0005985 GO:0030599
VIT_200s2540g00005	chrUn	42229950	42230594	+	transferase family protein	EC:2.3.1.0 GO:0016747
VIT_209s0002g09273	chr9	11114356	11117169	+	-	-
VIT_205s0172g00007	chr5_random	145398	145843	+	1-aminocyclopropane-1-carboxylate oxidase homolog 1	EC:1.14.11.0 GO:0010439 GO:0016706 GO:0055114
VIT_204s0043g00285	chr4	13503053	13503370	+	unnamed protein product [Vitis vinifera]	GO:0016787 GO:0008152
VIT_202s0033g00570	chr2	14733149	14735329	-	pentatricopeptide repeat-containing protein	GO:0016020 GO:0005739
VIT_216s0196g00021	chr16_random	178205	179461	+	pleckstrin homology domain-containing	GO:0009535 GO:0007165 GO:0008270 GO:0043547 GO:0005886 GO:0005096 GO:0005543
VIT_204s0008g04650	chr4	4088095	4088938	-	pentatricopeptide repeat-containing protein	GO:0005515 GO:0005739 GO:0080156
VIT_206s0004g04035	chr6	5018853	5020081	+	disease resistance response protein	GO:0048765 GO:0005576 GO:0009807 GO:0016023
VIT_200s0131g00100	chrUn	2333986	2338145	+	annexin d4-like	GO:0005544 GO:0009414 GO:0009409 GO:0005509 GO:0009651 GO:0009408 GO:0009737
VIT_207s0104g01783	chr7	2784497	2784811	-	protein transport protein sec61 subunit beta	GO:0009817 GO:0010150 GO:0008565 GO:0008219 GO:0005794 GO:0016021 GO:0005886 GO:0015031 GO:0031348 GO:0009507
VIT_218s0001g15186	chr18	13300388	13300859	+	uncharacterized protein loc100261159	GO:0005525
VIT_216s0039g02900	chr16	3460501	3461357	-	germin-like protein 2-1-like	GO:0031012 GO:0048046 GO:0045735 GO:0005618 GO:0009651 GO:0030145
VIT_216s0013g01194	chr16	7370629	7371786	-	probable receptor-like protein kinase at1g67000-like	GO:0015074 EC:2.7.11.0 GO:0005524 GO:0030247 GO:0009069 GO:0006468 GO:0003676 GO:0004674
VIT_213s0112g00018	chr13_random	547749	548018	+	-	-
VIT_214s0030g00595	chr14	4695331	4695699	+	low quality protein: probable disease resistance protein at1g61300-like	GO:0043531 GO:0005524 EC:3.6.1.15 GO:0006952 GO:0017111
VIT_219s0015g01943	chr19	10837858	10842018	+	subtilisin-like serine protease	GO:0016020 GO:0000023 EC:3.4.21.0 GO:0009736 GO:0005576 GO:0043086 GO:0043085 GO:0004252 GO:0006011 GO:0042802 GO:0019761 GO:0005985 GO:0007020 GO:0019252 GO:0016760 GO:0006508 GO:0005618 GO:0030244 GO:0048196
VIT_200s0131g00160	chrUn	2412990	2414679	-	blue copper protein	GO:0009055 GO:0005507 GO:0006118
VIT_206s0004g08240	chr6	9040040	9040429	+	replication protein a 70 kda dna-binding subunit-like	GO:0003677 GO:0003723 GO:0009555 GO:0007141 GO:0048232 EC:2.7.7.49 GO:0000790 GO:0010332 GO:0006302 GO:0003964 GO:0007131 GO:0005515 GO:0008270 GO:0051026 GO:0006278
VIT_203s0017g02215	chr3	18978290	18978601	+	-	-
VIT_218s0001g07165	chr18	5373376	5375359	-	uncharacterized protein loc100264219	GO:0008270
VIT_218s0075g00185	chr18	21352336	21404034	-	probable atp-dependent rna helicase dhx36-like	GO:0005524 GO:0006094 GO:0006000 GO:0004332 GO:0006096 EC:4.1.2.13 GO:0006020 GO:0003725 GO:0008026 GO:0015976 GO:0006098 GO:0006013 GO:0005739
VIT_210s0003g01405	chr10	2784173	2784938	-	-	-
VIT_204s0008g02645	chr4	2174830	2177894	-	ankyrin repeat-containing protein at3g12360-like	GO:0005515
VIT_212s0055g01145	chr12	14864304	14865290	+	chaperone protein	GO:0006457 GO:0051082 GO:0031072
VIT_208s0007g01186	chr8	15304865	15306380	+	receptor protein kinase 1-like	GO:0016020 EC:2.7.11.0 GO:0005524 GO:0009069 GO:0006468 GO:0016023 EC:2.7.10.0 GO:0004713 GO:0004674 GO:0048544
VIT_212s0057g00613	chr12	9239645	9243773	+	autoinhibited calcium atpase	GO:0070588 GO:0005524 GO:0005388 EC:3.6.3.8 GO:0016529 GO:0006754 GO:0046872 GO:0016021
VIT_213s0074g00355	chr13	7927296	7928125	+	-	-
VIT_216s0013g01062	chr16	6875414	6875704	+	uncharacterized protein loc100243871	GO:0003677 EC:2.7.7.6 GO:0008233 GO:0006351 GO:0003899 GO:0006508 GO:0005730 GO:0006144 GO:0006206
VIT_200s0476g00010	chrUn	29998637	29999212	+	probable protein phosphatase 2c 12-like	GO:0008287 GO:0005829 GO:0006470 GO:0005739 GO:0005886 GO:0004722
VIT_219s0014g01080	chr19	1236724	1237020	+	-	-
VIT_200s0187g00370	chrUn	9291074	9292334	-	-	-
VIT_205s0165g00066	chr5	21461323	21462379	-	ankyrin repeat-containing protein at3g12360-like	GO:0005515
VIT_200s0194g00345	chrUn	10784275	10784735	-	-	-
VIT_213s0112g00081	chr13_random	1297105	1297492	+	hypothetical protein VITISV_034388 [Vitis vinifera]	GO:0003964 GO:0003723 EC:2.7.7.49 GO:0006278
VIT_200s2288g00005	chrUn	41493674	41494224	-	-	-
VIT_209s0002g04980	chr9	4600081	4601004	+	disease resistance protein rps5-like	GO:0043531 GO:0005524 EC:3.6.1.15 GO:0006952 GO:0017111
VIT_213s0156g00535	chr13	24204234	24208572	-	disease resistance protein at3g14460-like	GO:0043531 GO:0006952
VIT_207s0197g00096	chr7	14609245	14630893	-	probable disease resistance protein at5g66900-like	GO:0043531 GO:0005524 EC:3.6.1.15 GO:0006952 GO:0017111
VIT_214s0006g01425	chr14	17388874	17389419	-	invertase pectin methylesterase inhibitor family protein	GO:0044763 GO:0016043 GO:0005982 EC:3.1.1.11 GO:0043086 GO:0004857 GO:0005985 GO:0005737 GO:0030599
VIT_201s0011g05076	chr1	4729364	4729693	+	low quality protein: mlp-like protein 28-like	GO:0006952 GO:0009607
VIT_207s0104g01774	chr7	2760650	2762020	+	protein	GO:0006605 GO:0005783 GO:0006950 GO:0009628 GO:0043067 GO:0006865 GO:0000326 GO:0005515 GO:0016482 GO:0005886
VIT_200s0494g00015	chrUn	30610827	30611736	-	protein	GO:0005783 GO:0007165 GO:0006914 GO:0008270 GO:0016021 GO:0035091
VIT_214s0006g02086	chr14	19082921	19131101	-	protein kinase superfamily protein	GO:0009733 GO:0005524 GO:0006950 GO:0005737 GO:0071310 GO:0004713 GO:0071407 GO:0097306 GO:0004672 EC:2.7.10.2 GO:0071396 GO:0009755 EC:2.7.11.0 GO:0004715 GO:1901701 GO:0006468 GO:0009069 GO:0048583 GO:0004674 GO:0009725 GO:0009966
VIT_204s0023g02365	chr4	18915668	18918534	+	p-loop containing nucleoside triphosphate hydrolase-like protein	GO:0005783 GO:0006508 GO:0005524 GO:0008233 EC:3.6.1.15 GO:0051301 GO:0017111
VIT_200s0131g00192	chrUn	2611517	2612056	+	leucine-rich repeat family protein protein kinase family protein	GO:0032440 GO:0004709 GO:0004715 GO:0005524 GO:0009069 GO:0007178 EC:1.3.1.74 GO:0055114 EC:2.7.11.25 EC:2.7.10.2 GO:0005886 GO:0000186
VIT_204s0023g00056	chr4	15896946	15897497	+	aromatic amino acid	EC:4.1.1.28 GO:0006558 GO:0006547 EC:4.1.1.25 GO:0042432 GO:0009821 GO:0006568 GO:0004837 GO:0004058 GO:0030170 GO:0006570
VIT_219s0014g03877	chr19	4028687	4028980	+	swi2 snf2-like protein	GO:0006344 GO:0003677 GO:0031048 GO:0005524 GO:0006349 GO:0005515 GO:0008283 GO:0044030 GO:0009294 GO:0016572 GO:0000786 GO:0005634 GO:0016246 GO:0090241 GO:0032197 GO:0051574 GO:0004003 GO:0006346 GO:0006200 GO:0016740 GO:0005657
VIT_201s0026g00425	chr1	9173011	9173256	+	dna-directed rna polymerase chloroplast mitochondrial	GO:0003677 EC:2.7.7.6 GO:0006351 GO:0009860 GO:0003899 GO:0048481 GO:0005730 GO:0006144 GO:0005739 GO:0009536 GO:0006206 GO:0009793
VIT_204s0023g01432	chr4	17953647	17954015	+	uncharacterized protein	GO:0005739
VIT_204s0069g01146	chr4	9836301	9838793	+	acyl:coa ligase acetate-coa synthetase-like protein	EC:6.2.1.26 GO:0008756 GO:0006744 GO:0005777 GO:0009507
VIT_201s0026g02775	chr1	12671746	12673697	-	palmitoyltransferase pfa4	GO:0016020 GO:0005515 GO:0008270 GO:0005576 GO:0016740 GO:0005739
VIT_214s0060g02604	chr14	2381586	2381945	+	protein	GO:0015074 GO:0003676
VIT_214s0128g00043	chr14	2626251	2627381	-	-	-
VIT_218s0001g11175	chr18	9486196	9490177	-	uncharacterized protein loc100245201	GO:0009055 GO:0005507 GO:0006118
VIT_217s0000g04705	chr17	5016047	5016484	-	-	-
VIT_200s0131g00110	chrUn	2342249	2346969	+	low quality protein: annexin d4-like	GO:0005544 GO:0009414 GO:0009409 GO:0005509 GO:0009651 GO:0009408 GO:0009737
VIT_212s0035g00370	chr12	19678992	19679198	+	-	-
VIT_214s0006g02110	chr14	19159432	19160727	-	protein	GO:0004709 GO:0005524 GO:0009069 GO:0007178 GO:0046777 GO:0005515 EC:2.7.11.25 GO:0007229 GO:0000186
VIT_211s0052g01515	chr11	19267913	19268257	+	mate efflux family protein 9-like	GO:0015238 GO:0009624 GO:0005886 GO:0015297 GO:0006855
VIT_208s0058g00050	chr8	8433454	8434842	+	-	-
VIT_210s0003g01335	chr10	2659650	2660225	-	abscisic acid receptor pyl6	GO:0009789 GO:0005634 GO:0010427 GO:0005515 GO:0006950 GO:0010029
VIT_203s0038g01285	chr3	913170	913875	+	-	-
VIT_207s0031g00355	chr7	16589850	16590740	+	protein	GO:0009055 GO:0020037 GO:0005506 GO:0005622 GO:0006118 GO:0055114 GO:0016705 GO:0008270 GO:0004497
VIT_207s0129g01085	chr7	16243415	16243678	+	uncharacterized protein loc100243912	GO:0045298 GO:0009524 GO:0005618 GO:0005730 GO:0005819 GO:0009652 GO:0008017
VIT_200s0218g00075	chrUn	13997521	14001666	+	trna rrna methyltransferase family protein	GO:0006396 GO:0003723 GO:0008173 EC:2.7.7.49 GO:0003964 GO:0001510 GO:0006278 GO:0009507
VIT_209s0002g07560	chr9	7729472	7731547	+	leucine-rich repeat receptor protein kinase exs-like	GO:0005515
VIT_202s0012g01005	chr2	6967216	6968987	+	protein phosphatase 2c	GO:0042742 GO:0004722 GO:0006687 GO:0008287 EC:3.1.4.12 GO:0046872 GO:0007264 GO:0004767 GO:0006470 GO:0044419 GO:0005525 GO:0005739 GO:0005886 GO:0015031
VIT_212s0121g00193	chr12	12059571	12061074	-	dna mismatch repair protein msh6-2	GO:0005524 GO:0009909 GO:0006275 GO:0051322 GO:0051567 GO:0007067 GO:0000911 GO:0000710 GO:0008283 GO:0005515 GO:0007131 GO:0007129 GO:0016458 GO:0009411 GO:0006270 GO:0006306 GO:0032137 GO:0000228 GO:0045910 GO:0003684 GO:0010389 GO:0032138 GO:0006200 GO:0043570 GO:0008094 GO:0032301 GO:0000400
VIT_202s0012g02740	chr2	10556395	10556745	+	receptor-like protein kinase	EC:2.7.11.0 GO:0004674 GO:0005524 GO:0009069 GO:0006468
VIT_213s0074g00532	chr13	8467114	8467383	+	-	-
VIT_210s0003g02395	chr10	4318207	4318431	+	transcription factor jumonji domain-containing protein	GO:0005634 GO:0006355 GO:0016810
VIT_208s0032g01246	chr8	6161999	6163038	+	-	-
VIT_204s0044g01395	chr4	22934239	22945853	+	swim zinc finger-like protein	GO:0005634 GO:0008270
VIT_216s0013g00102	chr16	4878485	4879315	-	germin-like protein 2-1-like	GO:0031012 GO:0048046 GO:0045735 GO:0005618 GO:0009651 GO:0030145
VIT_203s0017g01285	chr3	17168533	17168883	-	white-brown-complex abc transporter family	GO:0016020 GO:0015748 GO:0005524 GO:0015416 GO:0006200 EC:3.6.3.28 GO:0015716
VIT_205s0062g01285	chr5	20132270	20135106	-	f-box kelch-repeat protein	GO:0005515 EC:3.6.1.15 GO:0000166 GO:0017111
VIT_206s0004g02344	chr6	2781427	2782867	-	nac domain ipr003441	GO:0006865 GO:0003677 GO:0010260 GO:0006355
VIT_216s0039g02785	chr16	3270722	3271132	+	-	-
VIT_200s0256g00105	chrUn	18176494	18177024	-	-	-
VIT_215s0048g00060	chr15	14032540	14033179	-	-	-
VIT_215s0046g03306	chr15	19913306	19914230	+	upf0481 protein at3g47200-like	GO:0015074 GO:0003676
VIT_202s0033g00690	chr2	15321398	15321709	+	hypothetical protein VITISV_008480 [Vitis vinifera]	GO:0008152 GO:0003824
VIT_208s0040g02006	chr8	13097327	13097896	+	fasciclin-like arabinogalactan protein 11-like	GO:0005886
VIT_213s0139g00444	chr13	20771655	20772296	+	blue copper protein	GO:0009055 GO:0005507 GO:0006118
VIT_208s0040g00875	chr8	11868021	11868359	+	kinesin-like protein kif23	GO:0045298 GO:0005634 GO:0007018 GO:0005524 GO:0005874 GO:0097149 GO:0005813 GO:0008017 GO:0051256 GO:0030496 GO:0071777 GO:0045171 GO:0005875 GO:0003777
VIT_206s0009g01860	chr6	13995713	14002006	+	sensitivity to red light reduced protein	GO:0042752 GO:0005634 GO:0009585 GO:0005737
VIT_204s0023g02775	chr4	19351522	19352094	+	g-type lectin s-receptor-like serine threonine-protein kinase at1g34300-like	EC:2.7.11.0 GO:0004674 GO:0005524 GO:0009069 GO:0006468
VIT_208s0007g02435	chr8	16524811	16526598	-	aspartic proteinase nepenthesin-2-like	GO:0016020 EC:3.4.23.0 GO:0009505 GO:0006508 GO:0004190
VIT_201s0146g00215	chr1	22030958	22032815	-	protein	GO:0008361 GO:0000271 GO:0048767 GO:0007389 GO:0009932 GO:0009825 GO:0016787 GO:0009926 GO:0043481 GO:0019344 GO:0005739 GO:0071555
VIT_218s0126g00021	chr18_random	1969765	1970079	+	-	-
VIT_218s0122g00025	chr18	45850	46482	+	phosphoenolpyruvate carboxykinase	GO:0016020 GO:0016036 GO:0009817 GO:0016310 GO:0005524 GO:0006094 GO:0016301 GO:0006099 GO:0015976 GO:0046686 GO:0005730 GO:0005829 EC:4.1.1.49 GO:0004612
VIT_205s0029g01415	chr5	17527864	17530906	+	serine-threonine protein plant-	GO:0005524 GO:0016567 GO:0042742 GO:0016023 GO:0055114 EC:2.7.10.0 GO:0016045 GO:0010359 GO:0004713 GO:0005515 GO:0016021 GO:0002764 GO:0005886 GO:0009507 GO:0032440 GO:0010204 EC:2.7.11.0 GO:0009069 GO:0006468 EC:1.3.1.74 GO:0032940 GO:0004674 GO:0009626
VIT_201s0026g02635	chr1	12291234	12293328	+	pentatricopeptide repeat-containing protein	GO:0005739
VIT_214s0006g02462	chr14	20064811	20065602	+	-	-
VIT_200s0201g00086	chrUn	11555413	11555775	+	transmembrane protein 45b-like	GO:0005634 GO:0016021
VIT_208s0007g01183	chr8	15303513	15303860	+	receptor protein kinase 1-like	EC:2.7.11.0 GO:0005524 GO:0009069 GO:0006468 EC:2.7.10.0 GO:0004713 GO:0004674 GO:0048544 GO:0005739
VIT_210s0116g01316	chr10	677501	678796	-	-	-
VIT_206s0009g02456	chr6	15002349	15003701	+	cys2 his2 zinc-finger transcription factor	GO:0030048 GO:0030036 GO:0006355 GO:0048235 GO:0003676 GO:0005667 GO:0008270 GO:0045449 GO:0003700
VIT_204s0008g04660	chr4	4091281	4092418	+	-	-
VIT_200s0380g00012	chrUn	26611976	26612641	+	blue copper protein	GO:0009055 GO:0005507 GO:0006118
VIT_214s0030g01690	chr14	6564985	6565389	+	calcium ion binding	GO:0005509
VIT_212s0028g01845	chr12	2498360	2499154	+	lrr receptor-like serine threonine-protein kinase gso1-like	GO:0003677 EC:2.7.11.0 GO:0005524 GO:0009069 GO:0006468 GO:0055114 GO:0004674 GO:0016021 GO:0016491
VIT_212s0028g03043	chr12	3784125	3785652	+	s-adenosyl-l-methionine-dependent methyltransferase-like protein	GO:0005634
VIT_205s0062g01423	chr5	20278952	20282257	-	f-box kelch-repeat protein	GO:0005515
VIT_215s0045g00080	chr15	4639912	4641991	+	pentatricopeptide repeat-containing protein at5g40405-like	GO:0015074 GO:0005524 GO:0030130 EC:3.6.1.3 GO:0016192 GO:0003676 GO:0006886 GO:0030132 GO:0006200 GO:0008270 GO:0005198 GO:0016740 GO:0016887
VIT_205s0165g00304	chr5	21825320	21826056	+	rna polymerase ii-associated protein	GO:0005634 GO:0030154
VIT_217s0000g06702	chr17	7294538	7295111	+	-	-
VIT_204s0069g00375	chr4	8331134	8331739	+	glutamate receptor -like	GO:0009624 GO:0006811 GO:0005773 GO:0035235 GO:0007268 GO:0005234 GO:0004970 GO:0016021 GO:0030288
VIT_202s0025g01485	chr2	1438518	1444775	+	pleckstrin homology domain-containing protein	GO:0005634 GO:0005524 GO:0006241 GO:0006165 GO:0004550 GO:0005543 GO:0006228 EC:2.7.4.6 GO:0005515 GO:0006144 GO:0006206 GO:0006183 GO:0009507
VIT_216s0039g01075	chr16	587486	588318	-	receptor-like protein kinase	GO:0004709 GO:0005524 EC:2.7.11.25 GO:0009069 GO:0016021 GO:0007178 GO:0000186
VIT_219s0015g02366	chr19	12173800	12174741	-	cell elongation protein	GO:0008762 EC:1.1.1.158 GO:0009826 GO:0016132 GO:0050660 GO:0009416 GO:0055114 GO:0005773 GO:0006040 GO:0016021 GO:0005516 GO:0005886
VIT_208s0032g01238	chr8	6098079	6100065	-	superkiller viralicidic activity 2-like 2-like	GO:0043687 GO:0016571 GO:0009909 GO:0008026 GO:0000085 GO:0004672 GO:0016579 GO:0000398 GO:0015917 GO:0006468 GO:0006812 GO:0030422 GO:0006606 GO:0000724 GO:0006406 GO:0000287 GO:0031125 GO:0000741 GO:0005524 GO:0016567 GO:0009640 GO:0045893 GO:0016021 GO:0005739 EC:3.6.3.1 GO:0005634 GO:0035196 GO:0048825 GO:0010212 GO:0010074 GO:0010388 GO:0003676 GO:0051301 GO:0004012 GO:0009560
VIT_216s0039g01756	chr16	1530423	1531206	-	transcription factor myb39-like	GO:0003677 GO:0000785 GO:0006355 GO:0009737 GO:0009751 GO:0003682 GO:0005667 GO:0003700 GO:0045449
VIT_200s0173g00210	chrUn	6672340	6672840	+	pentatricopeptide repeat-containing	GO:0016556
VIT_219s0015g01635	chr19	10282742	10283008	-	uncharacterized protein at4g26485-like	GO:0005634
VIT_218s0001g01991	chr18	2435143	2435965	+	werner syndrome-like exonuclease-like	GO:0003676
VIT_203s0038g04695	chr3	3448953	3449315	+	transmembrane protein 45b-like	GO:0005634 GO:0016021
VIT_211s0052g00896	chr11	18528604	18528888	+	hypothetical protein VITISV_043769 [Vitis vinifera]	GO:0003677
VIT_218s0086g00265	chr18	17514554	17516349	-	dihydrofolate reductase-thymidylate synthase	EC:1.5.1.3 GO:0006231 GO:0046656 GO:0006730 EC:2.1.1.45 GO:0004799 GO:0005737 GO:0004146 GO:0055114 GO:0006761 GO:0016874 GO:0046654 GO:0006206 GO:0032259 GO:0006545
VIT_208s0007g05675	chr8	19591563	19592807	+	protein	GO:0015074 GO:0003676
VIT_213s0047g00525	chr13	16853571	16854221	+	anaphase-promoting complex subunit 1-like	GO:0016043 GO:0007127 GO:0008601 GO:0007165 GO:0044767 GO:0006259 GO:0005680 GO:0048608 GO:0009791 GO:0000159
VIT_209s0002g03852	chr9	3547087	3554504	-	probable disease resistance protein at5g63020-like	GO:0015074 GO:0007165 GO:0005524 EC:3.6.1.15 GO:0005622 GO:0003676 GO:0043531 GO:0006952 GO:0017111 GO:0008270
VIT_212s0059g01135	chr12	6075309	6075974	+	-	-
VIT_210s0003g05122	chr10	9211190	9212137	+	wall-associated receptor kinase 2-like	EC:2.7.11.0 GO:0004674 GO:0005524 GO:0005509 GO:0030247 GO:0009069 GO:0006468
VIT_201s0026g02465	chr1	12049993	12052335	-	-	-
VIT_219s0015g02255	chr19	11909709	11912244	-	f-box kelch-repeat protein at1g55270-like	GO:0005737
VIT_210s0003g02175	chr10	3930488	3931569	+	uncharacterized protein	GO:0005634 GO:0010468 GO:0010150 GO:0009062 GO:0009739
VIT_208s0040g01995	chr8	13079985	13080722	+	fasciclin-like arabinogalactan protein 11-like	GO:0005886
VIT_204s0044g00012	chr4	20640520	20641118	+	ran gtpase binding	GO:0005634 GO:0055085 GO:0005938 GO:0005524 GO:0006355 GO:0042626 GO:0005543 GO:0046872 GO:0032065 GO:0008234 GO:0006508 GO:0016021
VIT_200s0184g00064	chrUn	8412762	8413214	+	hypothetical protein VITISV_038558 [Vitis vinifera]	GO:0003677 GO:0006355
VIT_200s0253g00145	chrUn	17859247	17859698	+	importin subunit beta-1-like	GO:0005643 GO:0052546 GO:0008565 GO:0005829 GO:0000059 GO:0052541 GO:0009507
VIT_217s0119g00394	chr17	14142299	14143151	+	hypothetical protein VITISV_043771 [Vitis vinifera]	GO:0016021 GO:0005886
VIT_211s0078g00345	chr11	12560501	12562556	-	-	-
VIT_200s2612g00005	chrUn	42431363	42432535	+	integral membrane family expressed	EC:2.3.1.0 GO:0055085 GO:0015780 GO:0016021 GO:0016747
VIT_205s0124g00704	chr5	21324759	21326383	+	-	-
VIT_204s0043g00975	chr4	15598136	15598789	-	-	-
VIT_209s0162g00048	chr9_random	366908	367294	+	transport protein	GO:0005634 GO:0007165 GO:0031072 GO:0010090 GO:0009737 GO:0009825 GO:0007033 GO:0009507
VIT_219s0014g02755	chr19	2812338	2812571	+	transcriptional corepressor leunig-like isoform 2	GO:0009908 GO:0005634 GO:0003697 GO:0046982
VIT_215s0024g01993	chr15	4408948	4409166	+	probable wrky transcription factor 20-like	GO:0005667 GO:0006355 GO:0043565 GO:0045449 GO:0003700
VIT_202s0109g00382	chr2	13130267	13131492	+	agamous-like mads-box protein agl80-like	GO:0005634 GO:0003677 GO:0006355 GO:0046983
VIT_201s0010g03255	chr1	20537176	20538072	-	leucine-rich repeat receptor protein kinase exs-like	GO:0032440 GO:0016310 GO:0005515 GO:0016301 EC:1.3.1.74 GO:0055114
VIT_214s0006g02083	chr14	19048498	19049538	-	-	-
VIT_215s0045g01416	chr15	7337184	7338189	+	ring-h2 finger protein atl3-like	GO:0005515 GO:0008270
VIT_213s0064g00435	chr13	22060480	22060716	+	-	-
VIT_217s0053g00506	chr17	15353265	15354604	-	-	-
VIT_217s0000g04396	chr17	4602981	4604083	+	regulator of chromosome condensation-like protein with fyve zinc finger domain	GO:0005938 GO:0000785 GO:0005543 GO:0008536 GO:0032065 GO:0003682 GO:0008270 GO:0005886 GO:0000956
VIT_203s0017g01495	chr3	17488970	17493481	-	pentatricopeptide repeat-containing protein	GO:0022626
VIT_201s0011g06405	chr1	6221026	6222810	-	casp-like protein rcom_1206790	GO:0009611 GO:0009409 GO:0042742 GO:0009753 GO:0009723 GO:0009737 GO:0043090 GO:0002229 GO:0009751 GO:0009651 GO:0016021 GO:0006888 GO:0005886
VIT_209s0018g00655	chr9	17127132	17129120	-	lrr receptor-like serine threonine-protein kinase fls2-like	GO:0032440 GO:0016310 GO:0005515 GO:0016301 EC:1.3.1.74 GO:0055114
VIT_217s0000g06693	chr17	7260450	7261397	-	-	-
VIT_203s0017g02065	chr3	18634737	18636342	+	btb poz domain-containing protein npy2-like	GO:0009908 GO:0007165 GO:0009416 GO:0004871
VIT_218s0086g00380	chr18	17678120	17679085	+	pinus taeda anonymous locus 2_10390_01 genomic sequence	GO:0016020 GO:0016491
VIT_203s0088g00670	chr3	8874768	8882359	+	-	-
VIT_200s0976g00003	chrUn	37218238	37218666	+	-	-
VIT_206s0009g01562	chr6	13401347	13401586	+	hypothetical protein VITISV_002225 [Vitis vinifera]	GO:0008270
VIT_219s0015g02345	chr19	12154284	12157720	-	pentatricopeptide repeat-containing protein	GO:0005739
VIT_200s0567g00065	chrUn	32013721	32015410	+	cation h(+) antiporter 28-like	GO:0055085 GO:0006885 GO:0009827 GO:0016021 GO:0006812 GO:0015299 GO:0009860
VIT_209s0054g00505	chr9	21093132	21093935	+	probable histone-lysine n-methyltransferase atxr3-like	GO:0048443 GO:0048440 GO:0042800 GO:0051568 GO:0010228
VIT_205s0077g02345	chr5	1872823	1873681	+	-	-
VIT_201s0011g04695	chr1	4218442	4222267	-	-	-
VIT_217s0000g09655	chr17	11409211	11410186	+	-	-
VIT_203s0017g00645	chr3	15405717	15406794	+	swi snf-related matrix-associated actin-dependent regulator of chromatin subfamily a member 3-like 2-like	GO:0005634 GO:0003677 GO:0005524 GO:0004386 GO:0008270 GO:0006261 GO:0009294 GO:0016740 GO:0045003
VIT_210s0003g04812	chr10	8560521	8560736	+	chromosome-associated kinesin kif4-like	GO:0007018 GO:0005874 GO:0005524 GO:0010215 GO:0005875 GO:0003777 GO:0005737
VIT_217s0000g10435	chr17	12814029	12815441	+	probable potassium transporter 17-like	GO:0016020 GO:0071805 GO:0015079
VIT_200s0231g00060	chrUn	15931752	15932892	+	unnamed protein product [Vitis vinifera]	GO:0005524
VIT_200s2625g00005	chrUn	42466378	42467136	+	asparaginyl-trna synthetase	GO:0006531 GO:0005524 EC:6.1.1.22 GO:0003676 GO:0006522 GO:0046686 GO:0006421 GO:0004816 GO:0005739 GO:0009507
VIT_202s0109g00210	chr2	12670683	12672125	-	protein	GO:0005840 GO:0042254 GO:0005622 GO:0006412 GO:0005739 GO:0003735
VIT_209s0002g07410	chr9	7462580	7464965	-	protein far1-related sequence 6-like	GO:0005634 GO:0008270 GO:0050665 GO:0016926 GO:0010228 GO:0009639
VIT_209s0002g06125	chr9	5950677	5952678	-	protein	GO:0006865
VIT_204s0008g05173	chr4	4676484	4678025	-	-	-
VIT_203s0097g00192	chr3	10030090	10030719	+	protein	GO:0032440 GO:0003677 GO:0006355 GO:0048527 EC:1.3.1.74 GO:0055114 GO:0046983 GO:0010440 GO:0005667 GO:0007584 GO:0045449 GO:0008134 GO:0003700
VIT_200s0258g00145	chrUn	18356374	18357313	-	pentatricopeptide repeat-containing protein	GO:0009793
VIT_219s0015g02235	chr19	11827806	11830931	-	ankyrin repeat-containing	GO:0005515
VIT_210s0003g05093	chr10	9112006	9112452	+	wall-associated receptor kinase 2-like	GO:0015074 EC:2.7.11.0 GO:0005524 GO:0030247 GO:0009069 GO:0006468 GO:0003676 GO:0004674 GO:0005509
VIT_205s0077g00635	chr5	449562	451338	+	-	-
VIT_209s0162g00024	chr9_random	347407	348839	+	nuclear pore complex protein nup155-like	GO:0005783 GO:0005643 GO:0003723 GO:0009506 EC:2.7.7.49 GO:0003964 GO:0016757 GO:0005515 GO:0006913 GO:0005730 GO:0008270 GO:0017056 GO:0005886 GO:0006278 GO:0009507
VIT_211s0016g04035	chr11	3286424	3287791	+	-	-
VIT_204s0043g00805	chr4	15089604	15090672	+	extra response regulator	GO:0005634 GO:0016310 GO:0016301 GO:0006355 GO:0035556 GO:0000160 GO:0008969 GO:0045449 GO:0000156 GO:0009507
VIT_200s0184g00102	chrUn	8479513	8480876	+	ap2 erf and b3 domain-containing transcription factor rav2	GO:0003677 GO:0006355
VIT_206s0004g01015	chr6	1110833	1111806	+	-	-
VIT_212s0055g00575	chr12	13600642	13601367	-	-	-
VIT_203s0132g00325	chr3	11815894	11817054	+	f-box protein family-like	GO:0015074 GO:0003964 GO:0003723 EC:2.7.7.49 GO:0006278
VIT_210s0042g01005	chr10	14578487	14578861	-	cytochrome p450	GO:0009055 GO:0009826 GO:0020037 GO:0005506 GO:0045487 GO:0006118 GO:0016023 GO:0032940 GO:0022900 GO:0050616 GO:0016705 GO:0042432 GO:0007275 EC:1.3.3.9 GO:0004497
VIT_208s0058g00085	chr8	8585088	8585621	+	transcription factor	GO:0005840 GO:0003723 GO:0005524 GO:0006355 EC:3.6.1.3 GO:0042254 GO:0005515 GO:0005667 GO:0006412 GO:0043565 GO:0006200 GO:0003735 GO:0045449 GO:0003700 GO:0016887
VIT_205s0102g01064	chr5	23159748	23162448	+	uncharacterized protein loc100852873	GO:0043531 GO:0003677 GO:0006281 GO:0006952 GO:0017111
VIT_207s0104g01495	chr7	2493275	2495057	+	-	-
VIT_217s0053g00023	chr17	14375280	14376733	+	cirhin-like isoform 1	GO:0008152 GO:0005524 EC:4.4.1.4 GO:0047654 GO:0030170 GO:0003676 GO:0008026
VIT_204s0008g04223	chr4	3587605	3588840	+	zinc cchc-type	GO:0004523 GO:0008270 GO:0051252 EC:3.1.26.4 GO:0003676
VIT_216s0013g01235	chr16	7465901	7467973	+	probable receptor-like protein kinase at5g39020-like	EC:2.7.11.0 GO:0004674 GO:0005524 GO:0009069 GO:0006468
VIT_206s0004g00334	chr6	461634	462425	+	serine-threonine protein plant-	GO:0032440 EC:2.7.11.0 GO:0005524 GO:0007165 GO:0009069 GO:0006468 EC:1.3.1.74 GO:0055114 GO:0005515 GO:0004674 GO:0006952 GO:0031323
VIT_202s0025g01875	chr2	1738695	1739379	+	cellulose synthase-like protein g3	GO:0016760 GO:0006011 GO:0005982 GO:0016021 GO:0030244 GO:0005985 EC:2.4.1.12
VIT_212s0055g00925	chr12	14347965	14348528	+	pinus taeda anonymous locus 0_10618_01 genomic sequence	GO:0005515 GO:0008270 GO:0016567 GO:0005737
VIT_210s0003g05615	chr10	10435094	10435390	+	reticuline oxidase-like	GO:0008762 EC:1.21.3.3 EC:1.1.1.158 GO:0048046 GO:0050660 GO:0055114 GO:0009821 GO:0050468 GO:0005739 GO:0005886 GO:0009611 GO:0009753 GO:0005773 GO:0006979 GO:0009505 GO:0006040
VIT_205s0094g00325	chr5	23638952	23642393	+	arginine n-methyltransferase	GO:0009165 GO:0035246 GO:0030731 GO:0006566 GO:0016274 GO:0005737 GO:0006563 GO:0006560 GO:0006525 GO:0016831 GO:0005515 GO:0006544 EC:2.1.1.2 GO:0030170
VIT_210s0003g05415	chr10	10002316	10003671	-	reticuline oxidase-like	GO:0008762 EC:1.21.3.3 EC:1.1.1.158 GO:0050660 GO:0055114 GO:0006979 GO:0005618 GO:0006040 GO:0009821 GO:0050468 GO:0010197 GO:0009793
VIT_209s0054g00135	chr9	20319242	20319694	+	abc transporter c family member 5-like	GO:0005524 GO:0055114 GO:0030007 GO:0009651 GO:0016021 GO:0005739 GO:0005886 GO:0032440 GO:0055085 GO:0007165 GO:0042626 GO:0008281 EC:1.3.1.74 GO:0005774 GO:0006200 GO:0000325
VIT_205s0077g00745	chr5	545884	546869	-	transcription factor transcription regulator	GO:0005667 GO:2000280 GO:0006355 GO:0045449 GO:0003700 GO:0046983
VIT_211s0065g00120	chr11	13328665	13328900	+	carbonic anhydrase	GO:0006807 GO:0015976 EC:4.2.1.1 GO:0006730 GO:0004089 GO:0008270
VIT_200s0181g00045	chrUn	7689664	7690272	-	uncharacterized protein loc100854557	GO:0005509 GO:0050660 GO:0055114 GO:0016491
VIT_201s0011g04805	chr1	4401500	4402133	+	-	-
VIT_219s0093g00365	chr19	17103973	17105373	+	probable glutathione s-transferase para	GO:0048046 GO:0009409 GO:0009635 GO:0006979 GO:0046686 GO:0006749 GO:0080167 GO:0043295 GO:0016740 GO:0005886 GO:0042631 GO:0009570
VIT_201s0010g04002	chr1	21548753	21549088	+	protein	GO:0009507
VIT_214s0081g00738	chr14	9110758	9111087	-	-	-
VIT_214s0066g01465	chr14	27880023	27881413	+	pinus taeda anonymous locus 0_5128_01 genomic sequence	GO:0005515 GO:0008270 GO:0016023
VIT_211s0065g00615	chr11	14506180	14506467	-	atp-dependent protease la domain-containing protein	GO:0005634 GO:0006508 GO:0004176 GO:0006510 GO:0009507
VIT_206s0004g08405	chr6	9269548	9269778	+	-	-
VIT_219s0014g01105	chr19	1252094	1252502	-	-	-
VIT_207s0031g00905	chr7	17106325	17107157	+	-	-
VIT_207s0005g06125	chr7	10922916	10923506	+	protein binding	GO:0009690 EC:2.7.11.0 GO:0005524 GO:0016567 GO:0009069 GO:0006468 GO:0004842 GO:0004674 GO:0008270 GO:0005576 EC:6.3.2.19 GO:0005886
VIT_205s0094g01150	chr5	24480054	24480708	-	protein	GO:0015074 GO:0052579 GO:0055114 GO:0070402 GO:0005829 GO:0008270 GO:0005886 GO:0032440 GO:0005634 EC:1.3.1.81 EC:1.3.1.74 GO:0003676 GO:0042214 GO:0006979 GO:0046686 GO:0052580 GO:0016114
VIT_216s0039g01758	chr16	1565617	1569034	-	protein	GO:0009751 GO:0009733 GO:0003677 GO:0000785 GO:0003682 GO:0009753 GO:0009737
VIT_217s0133g00005	chr17_random	739336	739793	+	ribosome biogenesis protein bop1 homolog	GO:0005634 GO:0005515 GO:0000166 GO:0005829 GO:0051604 GO:0051726 GO:0006364
VIT_217s0000g07965	chr17	8975741	8977648	+	ring finger	GO:0005515 GO:0005524 GO:0004672 GO:0008270 GO:0016021 GO:0006468
VIT_208s0058g00945	chr8	10275294	10275829	+	-	-
VIT_214s0060g01380	chr14	1088554	1102085	+	protein disulfide	GO:0015035 GO:0005788 GO:0009055 GO:0006457 EC:5.3.4.1 GO:0034976 GO:0048868 GO:0006118 GO:0009567 GO:0045454 GO:0006662 GO:0046686 GO:0009505 GO:0003756 GO:0009553 GO:0005886 GO:0009793
VIT_219s0027g00145	chr19	18548919	18549949	-	-	-
VIT_212s0055g00190	chr12	12788033	12789012	+	udp-glucose flavonoid 3-o-glucosyltransferase 6-like	GO:0080043 GO:0010294 GO:0016020 GO:0008152 GO:0080046 GO:0009651 GO:0009737
VIT_214s0030g00546	chr14	4571608	4571988	+	low quality protein: probable disease resistance protein at1g61300-like	GO:0043531 GO:0005524 EC:3.6.1.15 GO:0006952 GO:0017111
VIT_215s0021g01625	chr15	12242045	12243619	+	cytochrome p450 78a3-like	GO:0005783 GO:0048437 GO:0005506 GO:0006118 EC:1.14.13.88 GO:0019825 GO:0055114 GO:0033772 GO:0046622 GO:0009507 GO:0009055 GO:0040009 GO:0020037 GO:0010338 GO:0010075 GO:0008284
VIT_218s0152g00032	chr18_random	1705203	1705412	+	-	-
VIT_216s0200g00032	chr16_random	598982	599359	+	protein	GO:0009611 GO:0005643 GO:0009506 GO:0009620 GO:0006094 GO:0008565 GO:0009753 GO:0005488 GO:0018149 GO:0005829 GO:0009695 GO:0007010 GO:0000059 GO:0010498 GO:0009507
VIT_200s1851g00005	chrUn	40515467	40516341	+	tmv resistance protein n-like	GO:0007165 GO:0005524 EC:3.6.1.15 GO:0005622 GO:0043531 GO:0005515 GO:0006952 GO:0017111
VIT_209s0018g02050	chr9	19771367	19771990	-	protein	GO:0007154 GO:0035091
VIT_206s0004g06935	chr6	7645740	7649449	-	ring-h2 finger protein atl66-like	GO:0005515 GO:0008270
VIT_217s0000g04405	chr17	4629167	4629950	-	protein	EC:2.7.11.0 GO:0005524 GO:0030247 GO:0009069 GO:0044464 GO:0006468 GO:0004674 GO:0016021 GO:0010038
VIT_209s0002g06152	chr9	6009095	6011010	+	probable disease resistance protein at5g63020-like	GO:0005524 EC:3.6.1.15 GO:0009816 EC:3.1.3.16 GO:0043531 GO:0009626 GO:0005515 GO:0004721 GO:0017111 GO:0006470
VIT_212s0057g00840	chr12	9541444	9543349	-	u-box domain-containing protein 35-like	GO:0005634 EC:2.7.11.0 GO:0004715 GO:0002238 GO:0005524 GO:0009069 GO:0006950 GO:0006468 GO:0006944 GO:0009860 GO:0004674 GO:0009827 EC:2.7.10.2 GO:0005886 GO:0010053
VIT_201s0011g05965	chr1	5733146	5735130	+	protein knatm	GO:0005634 GO:0003677 GO:0010589 GO:0005737 GO:0045893
VIT_218s0041g00675	chr18	25182672	25183368	+	-	-
VIT_206s0004g00955	chr6	1057435	1060660	-	-	-
VIT_201s0010g03084	chr1	20112086	20113739	-	lrr receptor-like serine threonine-protein kinase fls2-like	GO:0032440 GO:0016310 GO:0005515 GO:0016301 EC:1.3.1.74 GO:0055114
VIT_211s0037g01322	chr11	10705031	10705533	+	hypothetical protein VITISV_035243 [Vitis vinifera]	GO:0008152 GO:0003824
VIT_205s0029g00662	chr5	15766768	15767647	+	-	-
VIT_204s0044g01205	chr4	22635671	22637174	+	chitinase 1	GO:0043169 GO:0006032 GO:0016998 EC:3.2.1.14 GO:0004568 GO:0005975
VIT_206s0004g01935	chr6	2395373	2397959	-	-	-
VIT_209s0002g09276	chr9	11119562	11122750	+	disease resistance protein at4g27190-like	GO:0043531 GO:0005515 GO:0005524 EC:3.6.1.15 GO:0006952 GO:0017111
VIT_209s0018g00815	chr9	17380044	17381387	-	rna polymerase beta subunit	GO:0032549 GO:0003677 EC:2.7.7.6 GO:0006351 GO:0003899 GO:0005730 GO:0006144 GO:0006206 GO:0009507
VIT_209s0054g00193	chr9	20397670	20404327	+	lrr receptor-like serine threonine-protein kinase fls2-like	GO:0032440 GO:0016310 GO:0005515 GO:0016301 EC:1.3.1.74 GO:0055114
VIT_205s0077g02365	chr5	1890675	1902024	-	uncharacterized protein loc100247126	GO:0016020 GO:0003964 GO:0003723 EC:2.7.7.49 GO:0006278
VIT_200s0426g00005	chrUn	28688889	28689484	+	chaperone protein	GO:0006457 GO:0005634 GO:0051082 GO:0031072 GO:0006950 GO:0015996 GO:0009507
VIT_211s0118g00815	chr11	6640285	6641494	-	uncharacterized protein	GO:0006457 GO:0003755 GO:0031977 GO:0048193 EC:5.2.1.8 GO:0000413 GO:0006944 GO:0009507
VIT_217s0000g00921	chr17	663556	663948	+	-	-
VIT_203s0017g02143	chr3	18864770	18865390	+	zinc finger protein	GO:0009910 GO:0005634 GO:0003677 GO:0046982 GO:0008270 GO:0042803
VIT_209s0018g00940	chr9	17534812	17539180	-	lrr receptor-like serine threonine-protein kinase fls2-like	GO:0032440 GO:0016310 GO:0005515 GO:0016301 EC:1.3.1.74 GO:0055114
VIT_200s0396g00065	chrUn	27364073	27365779	+	-	-
VIT_215s0021g01948	chr15	12677867	12678529	+	uncharacterized protein	GO:0009507
VIT_214s0068g02005	chr14	25652092	25653312	+	-	-
VIT_209s0054g01025	chr9	21889377	21890443	+	mitochondrial import receptor subunit tom7-1	GO:0005742 GO:0016021 GO:0015450 GO:0009941 GO:0030150
VIT_202s0025g04862	chr2	4385439	4388281	-	potassium transporter	GO:0015074 GO:0005524 GO:0030551 GO:0009414 GO:0009909 GO:0048767 GO:0015706 GO:0008026 GO:0010014 GO:0009585 GO:0006826 GO:0010218 GO:0009651 GO:0071555 GO:0010114 GO:0008076 GO:0010106 GO:0090333 GO:0050832 GO:0042802 GO:0005242 GO:0031349 GO:0016592 GO:0010167 GO:0010090 GO:0003676 GO:0045010 GO:0010107 GO:0007155 GO:0009867 GO:0045595
VIT_214s0083g00686	chr14	22795957	22796483	+	-	-
VIT_204s0043g00610	chr4	14398787	14399344	+	dehydration-responsive element-binding protein	GO:0003677 GO:0010286 GO:0006355 GO:0009737 GO:0010200 GO:0005515 GO:0005667 GO:0045449 GO:0003700
VIT_203s0017g00315	chr3	14609055	14609267	+	kinesin-like calmodulin-binding protein	GO:0007018 GO:0005874 GO:0005524 GO:0005875 GO:0003777
VIT_208s0007g00875	chr8	15039892	15041096	-	zinc finger family protein	GO:0008270 GO:0005622 GO:0003676
VIT_213s0064g00135	chr13	21598339	21599047	+	-	-
VIT_214s0068g01955	chr14	25619977	25620399	+	pentatricopeptide repeat-containing protein	GO:0003677 GO:0031930 GO:0010019 GO:0009507
VIT_208s0040g03075	chr8	14049830	14059401	+	-	-
VIT_202s0025g02165	chr2	1930677	1931362	+	-	-
VIT_212s0028g01535	chr12	2243479	2246019	+	g-type lectin s-receptor-like serine threonine-protein kinase sd2-5-like	GO:0016020 GO:0004709 GO:0005524 GO:0009069 GO:0007178 GO:0016023 GO:0004713 EC:2.7.11.25 GO:0048544 GO:0000186
VIT_200s0233g00051	chrUn	16036957	16037643	-	uncharacterized protein	GO:0043231 GO:0010584
VIT_201s0026g01832	chr1	11163495	11164214	+	zinc finger	GO:0005515 GO:0008270
VIT_216s0039g02784	chr16	3247848	3248258	+	-	-
VIT_212s0034g00892	chr12	16720175	16720860	+	mitogen-activated protein kinase kinase kinase 1-like	GO:0009611 GO:0005634 GO:0004709 GO:0003677 GO:0005524 GO:0009409 GO:0009069 GO:0007178 GO:0046686 EC:2.7.11.25 GO:0019900 GO:0009651 GO:0000186
VIT_206s0004g06555	chr6	7275981	7276310	-	abc transporter g family member 31-like	GO:0016020 GO:0015748 GO:0005524 GO:0009506 GO:0015416 GO:0006200 EC:3.6.3.28 GO:0015716
VIT_200s0420g00005	chrUn	28452211	28453327	-	protein	GO:0005524 GO:0043069 GO:0006944 GO:0010363 GO:0009693 GO:0009863 GO:0010200 GO:0005886 GO:0009611 GO:0050832 GO:0006612 EC:2.7.11.0 GO:0009069 GO:0006468 GO:0002679 GO:0006979 GO:0030246 GO:0004674 GO:0048544
VIT_218s0041g00865	chr18	25352280	25354050	-	udp-glycosyltransferase 88a1-like	EC:2.4.1.0 GO:0008152 GO:0016758
VIT_215s0021g02185	chr15	13117389	13117961	-	snf2 and helicase domain-containing protein	GO:0005634 GO:0004713 GO:0003677 GO:0005524 GO:0006468 GO:0004386 EC:2.7.10.0
VIT_206s0004g06065	chr6	6854476	6855369	-	protein	GO:0043231 GO:0005524 GO:0000785 GO:0003682 GO:0003918 EC:5.99.1.3 GO:0006265
VIT_209s0054g00335	chr9	20818713	20820945	-	lrr receptor-like serine threonine-protein kinase fls2-like	GO:0005515 GO:0008152 GO:0016491
VIT_204s0079g00305	chr4	10730868	10731116	+	---NA---	GO:0008168
VIT_212s0134g00115	chr12	7667445	7668875	+	geraniol synthase	GO:0000287 GO:0034002 EC:4.2.3.20 GO:0008152
VIT_213s0019g00471	chr13	2487945	2488803	+	-	-
VIT_204s0043g00640	chr4	14449655	14453027	+	-	-
VIT_214s0060g02500	chr14	2245843	2246091	+	sodium-bile acid	GO:0016020 GO:0008508 GO:0015721 GO:0006814
VIT_205s0165g00145	chr5	21597802	21598858	-	ankyrin repeat-containing protein at3g12360-like	GO:0005515
VIT_200s0313g00072	chrUn	22850914	22851512	+	geminivirus rep-interacting motor	GO:0045298 GO:0003723 GO:0003677 GO:0031048 GO:0005524 GO:0005874 EC:2.7.7.49 GO:0003964 GO:0009524 GO:0005875 GO:0005829 GO:0009903 GO:0009941 GO:0005886 GO:0009904 GO:0005634 GO:0007018 GO:0006281 GO:0009504 GO:0008017 GO:0007062 GO:0003777 GO:0006278 GO:0004519 GO:0045132
VIT_206s0009g03195	chr6	16398083	16398382	+	-	-
VIT_204s0044g00486	chr4	21247179	21250340	-	-	-
VIT_209s0018g01770	chr9	19131077	19131433	-	60s ribosomal protein l13a	GO:0016020 GO:0009506 GO:0022625 GO:0042254 GO:0009664 GO:0005730 GO:0001510 GO:0006412 GO:0003735 GO:0042545 GO:0009507
VIT_200s0316g00029	chrUn	22921410	22925506	+	lrr receptor-like serine threonine-protein kinase fls2-like	GO:0032440 GO:0016310 GO:0005515 GO:0016301 EC:1.3.1.74 GO:0055114
VIT_200s0199g00225	chrUn	11249873	11250184	+	-	-
VIT_216s0013g01365	chr16	7882586	7886247	+	probable receptor-like protein kinase at1g67000-like	GO:0015074 EC:2.7.11.0 GO:0005524 GO:0030247 GO:0009069 GO:0006468 GO:0003676 GO:0004674
VIT_208s0032g01254	chr8	6417609	6419344	-	protein	GO:0010413 GO:0006396 GO:0031048 GO:0031011 GO:0045893 GO:0010332 GO:0042138 GO:0007131 GO:0008270 GO:0045492 GO:0032204 GO:0032504 GO:0007129 GO:0043247 GO:0003676 GO:0007062 GO:0045132 GO:0008284
VIT_210s0071g00025	chr10	16037201	16038938	+	large proline-rich protein bat3	GO:0006810 GO:0019530 GO:0003723 EC:2.3.2.2 EC:2.7.7.49 EC:2.5.1.0 GO:0003964 GO:0016765 GO:0006691 GO:0006749 GO:0006693 GO:0003840 GO:0016021 GO:0006278 GO:0005215
VIT_217s0000g06645	chr17	7199987	7203502	-	uncharacterized protein loc100852629	GO:0015074 GO:0003723 GO:0004523 EC:2.7.7.49 EC:3.1.26.4 GO:0003964 GO:0051252 GO:0006278
VIT_208s0032g01055	chr8	5306317	5307191	+	swi snf-related matrix-associated actin-dependent regulator of chromatin subfamily a member 3-like 2-like	GO:0005634 GO:0003677 GO:0005524 GO:0004386 GO:0008270 GO:0006261 GO:0009294 GO:0016740 GO:0045003
VIT_210s0042g00835	chr10	14179703	14179936	+	sugar transporter erd6-like protein	GO:0032440 GO:0055085 GO:0005351 GO:0009753 EC:1.3.1.74 GO:0055114 GO:0042593 GO:0009705 GO:0008643 GO:0005794 GO:0010030 GO:0016021 GO:0005886 GO:0009694
VIT_207s0005g04273	chr7	7390709	7391035	+	phytanoyl- dioxygenase -like protein	GO:0016702 EC:1.13.11.0 GO:0048244 GO:0005886 EC:1.14.11.18
VIT_200s0274g00005	chrUn	20327103	20327672	+	gns1 sur4 membrane family protein	GO:0016021 GO:0005739
VIT_207s0031g02365	chr7	18504374	18507271	+	serine threonine-protein kinase atr-like	GO:0000003 GO:0016310 GO:0046486 GO:0006687 GO:0009341 GO:0000166 GO:0050896 GO:0006027 GO:0033044 EC:2.7.11.0 GO:0009069 GO:0043169 GO:0030246 GO:0004565 GO:0004674 GO:0006012 EC:3.2.1.23 GO:0000723
VIT_213s0156g00155	chr13	23890121	23898820	-	aspartic proteinase nepenthesin-1	EC:3.4.23.0 GO:0042743 GO:0004190 GO:0044260 GO:0044699 GO:0006508 GO:0031323 GO:0005576
VIT_214s0006g00846	chr14	15729741	15732977	+	pentatricopeptide repeat-containing protein	GO:0005515 GO:0005739
VIT_218s0089g00305	chr18	28036802	28045466	-	protein transport protein sec61 subunit beta	GO:0009817 GO:0005524 GO:0010150 GO:0008565 GO:0008219 GO:0044267 GO:0005794 GO:0008270 GO:0016021 GO:0005886 GO:0015031 GO:0031348 GO:0009507
VIT_210s0042g00605	chr10	13714418	13714663	+	bah and tfiis domain-containing protein	GO:0005634 GO:0003677 GO:0006355 GO:0000932 GO:0031053 GO:0016021 GO:0005576 GO:0035278
VIT_214s0066g01765	chr14	28084022	28104520	+	protein	GO:0031048 GO:0007059 GO:0004523 EC:3.1.26.4 GO:0010332 GO:0007131 GO:0048453 GO:0042138 GO:0050896 GO:0051252 GO:0032204 GO:0032504 GO:0007129 GO:0007127 GO:0048451 GO:0043247 GO:0048438 GO:0003676 GO:0007062 GO:0048449 GO:0006310 GO:0000723 GO:0045132
VIT_213s0019g00236	chr13	2372031	2373911	+	-	-
VIT_211s0118g00075	chr11	5594475	5594936	-	sulfate transporter	GO:0009705 GO:0090414 GO:0015116 GO:0008272 GO:0016021 GO:0015098
VIT_202s0025g03955	chr2	3477081	3480890	-	protein phosphatase 1 regulatory subunit 11-like	GO:0032515 GO:0000164 GO:0009790
VIT_202s0025g03843	chr2	3365678	3365953	+	agenet domain-containing protein bromo-adjacent homology domain-containing protein	GO:0003677
VIT_206s0009g02440	chr6	14859576	14860541	+	zinc finger family protein	GO:0008270 GO:0005622
VIT_213s0139g00450	chr13	20777185	20777499	-	annexin d4-like	GO:0005544 GO:0009414 GO:0009409 GO:0005509 GO:0009651 GO:0009408 GO:0009737
VIT_213s0084g00315	chr13	19078381	19079312	+	-	-
VIT_200s0131g00312	chrUn	2815026	2815324	+	blue copper protein	GO:0009055 GO:0005507 GO:0006118
VIT_209s0002g07370	chr9	7412438	7414438	-	protein far1-related sequence 6-like	GO:0008270
VIT_218s0001g10645	chr18	8954593	8955074	+	protein	GO:0015074 GO:0005509 GO:0008270 GO:0003676
VIT_209s0002g02045	chr9	1859952	1860158	+	daz-associated protein 1-like	GO:0003677 GO:0000785 GO:0000166 GO:0003682
VIT_214s0006g02766	chr14	20841849	20843717	-	-	-
VIT_205s0020g04396	chr5	6167048	6172294	+	uncharacterized protein loc100782971	GO:0043229 GO:0016787 GO:0019538 GO:0034645 GO:0006259 GO:0003676
VIT_200s2259g00005	chrUn	41409394	41411081	-	gpi ethanolamine phosphate transferase 2-like	GO:0016020 GO:0008654 GO:0005783 GO:0016740
VIT_206s0004g01275	chr6	1519011	1522789	-	---NA---	GO:0005667 GO:0043565 GO:0008270 GO:0045449 GO:0003700
VIT_218s0117g00475	chr18	23927109	23927909	+	low quality protein: laccase-14-like	GO:0046274 GO:0048046 GO:0052716 GO:0009809 GO:0005507 GO:0055114 GO:0046688
VIT_202s0012g00015	chr2	5645964	5646512	+	-	-
VIT_217s0000g01275	chr17	921402	922298	+	-	-
VIT_215s0046g00535	chr15	17502732	17503079	+	low quality protein: o-acyltransferase wsd1-like	EC:2.3.1.75 GO:0015074 GO:0005783 GO:0010025 GO:0042967 EC:2.3.1.20 GO:0047196 GO:0003676 GO:0004144 GO:0008270 GO:0045017
VIT_214s0036g01192	chr14	12041814	12042380	+	uncharacterized protein	GO:0005634 GO:0009507
VIT_212s0121g00375	chr12	12489644	12491894	-	subtilase family protein	GO:0004252 GO:0048046 GO:0033554 GO:0042802 EC:3.4.21.0 GO:0006508 GO:0043086 GO:0031668
VIT_206s0080g00380	chr6	20343991	20344233	+	-	-
VIT_203s0038g01845	chr3	1291382	1293711	+	-	-
VIT_200s0188g00224	chrUn	9594450	9595131	+	protein	GO:0009611 GO:0005643 GO:0009506 GO:0009620 GO:0006094 GO:0008565 GO:0009753 GO:0018149 GO:0005829 GO:0009695 GO:0007010 GO:0000059 GO:0010498 GO:0009507
VIT_212s0057g01565	chr12	10353769	10354157	+	dioxygenase-like protein	GO:1901363 GO:0097159 GO:0005634
VIT_203s0017g01577	chr3	17636681	17637730	-	reticuline oxidase-like	GO:0008762 EC:1.21.3.3 EC:1.1.1.158 GO:0048046 GO:0050660 GO:0055114 GO:0005773 GO:0006979 GO:0009505 GO:0006040 GO:0009821 GO:0050468 GO:0005739 GO:0005886
VIT_205s0020g04393	chr5	6163829	6164692	+	protein	GO:0004027 GO:0080066 GO:0004304 GO:0009651 GO:0009735 GO:0080071 GO:0080118 GO:0080070 EC:2.8.2.4 GO:0008209 GO:0019761 GO:0080068 EC:2.8.2.2 GO:0009751 GO:0032260 GO:0080067 GO:0080069 GO:0016131 GO:0008210
VIT_217s0000g04430	chr17	4656522	4658464	-	protein	EC:2.7.11.0 GO:0005524 GO:0009620 GO:0030247 GO:0009069 GO:0006468 GO:0010043 GO:0046686 GO:0009986 GO:0009505 GO:0004674 GO:0005509 GO:0016021 GO:0010045 GO:0005886
VIT_205s0102g01068	chr5	23177769	23181668	+	disease resistance protein rpp8-like	GO:0043531 GO:0006952
VIT_219s0177g00315	chr19	6167525	6169106	+	f-box protein	GO:0005515 GO:0003006 GO:0030154 GO:0007275 GO:0048610
VIT_203s0091g00005	chr3	6304762	6305279	+	-	-
VIT_200s0258g00085	chrUn	18275659	18276024	+	probable receptor-like protein kinase at1g67000-like	EC:2.7.11.0 GO:0004674 GO:0005524 GO:0009069 GO:0006468
VIT_214s0068g00291	chr14	23986331	23987471	+	-	-
VIT_218s0152g00016	chr18_random	1399434	1399820	-	myb-like protein h-like	GO:0005634 GO:0003677 GO:0010286 GO:0000785 GO:0003682 GO:0006355
VIT_204s0008g07180	chr4	7399677	7400116	+	rho gtpase	GO:0003779 GO:0015074 GO:0009535 GO:0007165 GO:0043547 GO:0005096 GO:0003676 GO:0005543
VIT_210s0003g04815	chr10	8630708	8632828	+	tropine dehydrogenase	GO:0016556 GO:0055114 GO:0046686 GO:0050356 GO:0000166 GO:0080167 GO:0009821 EC:1.1.1.206 GO:0015979
VIT_216s0022g00110	chr16	10810816	10811812	+	lrr receptor-like serine threonine-protein kinase gso1-like	GO:0005515
VIT_204s0008g04535	chr4	3979980	3980657	-	protein	GO:0045892
VIT_214s0060g00025	chr14	12840	13257	+	tmv resistance protein n-like	GO:0016020 GO:0005634 GO:0003677 GO:0003723 EC:2.7.7.49 GO:0006352 GO:0016570 GO:0003964 GO:0006278
VIT_213s0019g04960	chr13	6668513	6668869	-	protein frigida-like	GO:0003723 GO:0003677 GO:0006281 GO:0005622 EC:2.7.7.49 GO:0003964 GO:0004519 GO:0006278
VIT_214s0006g02975	chr14	21278816	21279672	+	ribosomal protein s4	GO:0042254 GO:0006412 GO:0003735 GO:0015935 GO:0019843 GO:0009507
VIT_206s0009g02452	chr6	14981645	14982970	+	zinc finger family protein	GO:0030048 GO:0030036 GO:0006355 GO:0048235 GO:0003676 GO:0005667 GO:0008270 GO:0045449 GO:0003700
VIT_201s0010g03293	chr1	20601740	20604763	-	lrr receptor-like serine threonine-protein kinase fls2-like	GO:0032440 GO:0016310 GO:0016301 EC:1.3.1.74 GO:0055114
VIT_200s0215g00086	chrUn	13578030	13581211	-	uncharacterized protein	GO:0005739
VIT_219s0140g00055	chr19	15316121	15316426	+	protein	GO:0008353 GO:0003677 GO:0005524 GO:0016787 EC:2.7.11.23 GO:0009069 GO:0006468
VIT_219s0093g00170	chr19	16606386	16608320	+	tm-1 protein	GO:0008152 GO:0003824
VIT_202s0025g04866	chr2	4395561	4396382	+	cytochrome p450 76c4	GO:0009055 GO:0020037 GO:0005506 GO:0006118 EC:1.14.13.71 GO:0050593 GO:0055114
VIT_206s0009g03013	chr6	16057809	16058732	+	flavonoid 3 -hydroxylase 2	GO:0009055 GO:0016705 GO:0020037 GO:0005506 GO:0006118 GO:0004497 GO:0055114
VIT_209s0002g07926	chr9	8454506	8455709	-	sorbitol transporter	GO:0055085 GO:0016021 GO:0022857 GO:0016788 GO:0006629
VIT_217s0000g04595	chr17	4815733	4817448	-	strictosidine synthase 1-like	GO:0009611 GO:0009753 EC:4.3.3.2 GO:0005773 GO:0016844 GO:0009505 GO:0042432 GO:0016114 GO:0005886
VIT_203s0132g00045	chr3	11359880	11360865	-	receptor-like protein kinase	EC:2.7.11.0 GO:0004674 GO:0005524 GO:0009069 GO:0006468
VIT_219s0014g01975	chr19	2150884	2151213	-	udp-glycosyltransferase 79b9-like	EC:2.4.1.0 GO:0008152 GO:0016758 GO:0008270 GO:0003676
VIT_203s0017g00635	chr3	15338627	15339433	-	homeobox-leucine zipper protein hat14-like	GO:0005667 GO:0006355 GO:0043565 GO:0045449 GO:0003700
VIT_214s0006g00080	chr14	13138196	13140419	-	protein rrp5 homolog	GO:0006397 GO:0003723 GO:0005730 GO:0071805 GO:0048015 GO:0005886 GO:0046854 GO:0015079
VIT_214s0006g02635	chr14	20547938	20550043	-	glycosyl hydrolase family 10 protein	GO:0045493 GO:0043169 GO:0005576 EC:3.2.1.8 GO:0031176
VIT_213s0047g00782	chr13	17373482	17374909	+	disease resistance protein at3g14460-like	GO:0043531 GO:0006952
VIT_214s0068g02256	chr14	25841628	25844403	+	lrr receptor-like serine threonine-protein kinase fls2-like	GO:0005515
VIT_214s0171g00015	chr14	25910008	25911120	+	leucine-rich repeat receptor protein kinase exs-like	GO:0005515
VIT_207s0005g06044	chr7	10784496	10784984	+	protein scar2	GO:0005524 EC:6.3.2.9 GO:0008360 GO:0005737 GO:0003779 GO:0006541 GO:0009252 GO:0051301 GO:0008764
VIT_207s0031g01505	chr7	17607481	17611203	-	-	-
VIT_219s0135g00275	chr19	15151930	15152657	-	secologanin synthase-like	GO:0009055 GO:0016705 GO:0020037 GO:0005506 GO:0006118 GO:0004497 GO:0055114
VIT_216s0039g02090	chr16	2162388	2162699	+	f-box family protein	GO:0015074 GO:0008270 GO:0009062 GO:0005737 GO:0003676
VIT_218s0041g00133	chr18	24453441	24457134	-	-	-
VIT_215s0048g00495	chr15	14612788	14614029	+	mads-box transcription factor	GO:0005634 GO:0003677 GO:0006355 GO:0046983
VIT_212s0178g00207	chr12	8683199	8691431	-	uncharacterized protein	GO:0005634
VIT_213s0019g02795	chr13	4022450	4023245	+	udp-glycosyltransferase 76f1-like	GO:0080043 GO:0047213 GO:0009813 GO:0080044 EC:2.4.1.115
VIT_200s0201g00083	chrUn	11554481	11554711	+	subtilisin-like protease	GO:0004252 GO:0048046 GO:0042802 GO:0005773 EC:3.4.21.0 GO:0009505 GO:0006508 GO:0043086 GO:0005886
VIT_205s0020g01355	chr5	3063214	3066030	-	omega-hydroxypalmitate o-feruloyl transferase-like	EC:2.3.1.0 GO:0016747
VIT_217s0000g04725	chr17	5116982	5117539	-	protein	GO:0005667 GO:0006355 GO:0046982 GO:0043565 GO:0045449 GO:0042803 GO:0003700
VIT_214s0030g00530	chr14	4510529	4514407	+	disease resistance protein at4g27190-like	GO:0043531 GO:0005524 EC:3.6.1.15 GO:0006952 GO:0017111
VIT_206s0009g02505	chr6	15076837	15077064	+	-	-
VIT_207s0095g00210	chr7	12630097	12630792	+	small nuclear ribonucleoprotein sm d3	GO:0005730 GO:0005829 GO:0016604 GO:0001510 GO:0005732 GO:0003676
VIT_208s0007g04420	chr8	18367806	18368483	-	-	-
VIT_209s0002g06133	chr9	5962153	5963262	+	probable disease resistance protein at5g63020-like	GO:0043531 GO:0005524 GO:0009626 EC:3.6.1.15 GO:0017111 GO:0009816
VIT_215s0024g01495	chr15	2964235	2965296	-	-	-
VIT_214s0066g02316	chr14	28506653	28512036	+	abc transporter b family member	GO:0005524 GO:0048440 GO:0010048 EC:3.6.3.44 GO:0043481 GO:0009926 GO:0016021 GO:0006200 GO:0008559 GO:0005886 GO:0006855
VIT_214s0081g00742	chr14	9114849	9115751	+	-	-
VIT_217s0000g06325	chr17	6863963	6865098	+	probable calcium-binding protein cml45-like	GO:0005509
VIT_200s0198g00135	chrUn	10979573	10980353	-	hypothetical protein VITISV_000340 [Vitis vinifera]	GO:0005992 GO:0003824
VIT_201s0127g00932	chr1	8351970	8352795	-	dna binding	GO:0015074 GO:0008270 GO:0046983 GO:0003676
VIT_200s1363g00007	chrUn	38776600	38777437	+	domain containing protein	GO:0016998
VIT_202s0033g00705	chr2	15341982	15343199	-	uncharacterized protein loc100852680	GO:0005634 GO:0055085 GO:0005524 GO:0042626 GO:0042742 GO:0005773 GO:0008234 GO:0006508 GO:0009651 GO:0016021 GO:0009269
VIT_218s0082g00072	chr18_random	3822670	3824271	+	-beta-caryophyllene synthase	GO:0000287 GO:0016114 GO:0010333 GO:0005737
VIT_203s0091g00935	chr3	7424912	7425513	+	-	-
VIT_210s0116g01106	chr10	556923	557468	+	-	-
VIT_211s0016g01556	chr11	1256332	1257189	-	-	-
VIT_214s0030g01510	chr14	6125278	6130502	-	-	-
VIT_213s0156g00515	chr13	24180584	24182266	-	g-type lectin s-receptor-like serine threonine-protein kinase rlk1-like	GO:0000166 GO:0004672 GO:0009987
VIT_209s0162g00032	chr9_random	350210	350623	+	low quality protein: midasin-like	EC:3.6.1.3 GO:0009785 GO:0009898 GO:0009941 GO:0010498 GO:0009365 GO:0016887 GO:0009506 GO:0006094 GO:0006468 GO:0000155 GO:0010362 GO:0007010 GO:0017056 GO:0006461 GO:0023014 GO:0009882 GO:0005643 GO:0005524 GO:0006355 GO:0000160 GO:0005667 GO:0009903 GO:0010155 GO:0009904 EC:2.7.11.0 GO:0009069 GO:0005773 GO:0004674 GO:0006913 GO:0005794 GO:0006200 GO:0010119 GO:0009638 GO:0008134
VIT_214s0060g02490	chr14	2157673	2159198	+	upf0481 protein at3g47200-like	GO:0015074 GO:0003676
VIT_204s0023g01025	chr4	17445267	17446066	-	-	-
VIT_202s0236g00085	chr2	5520450	5520875	-	uncharacterized protein loc100853220	GO:0006869
VIT_205s0062g00035	chr5	17998179	17999250	+	rna polymerase iv subunit	GO:0000287 GO:0003677 GO:0000418 GO:0009555 GO:0016444 GO:0006275 GO:0051567 GO:0005730 GO:0005515 GO:0048453 GO:0005507 GO:0016604 GO:0006144 GO:0006354 GO:0006206 GO:0006342 EC:2.7.7.6 GO:0048451 GO:0010333 GO:0006306 GO:0030422 GO:0003899 GO:0022402 GO:0000419 GO:0006261 GO:0048038 GO:0051726 GO:0000724 GO:0009308
VIT_206s0004g04565	chr6	5538656	5540480	-	-	-
VIT_202s0236g00182	chr2	5619035	5619268	+	importin beta-	GO:0005643 GO:0009165 GO:0008565 GO:0006886 GO:0016829 GO:0005618 GO:0005829 GO:0052546 GO:0030089 GO:0009793 GO:0052541
VIT_209s0018g01105	chr9	17797760	17802101	-	lrr receptor-like serine threonine-protein kinase fls2-like	GO:0032440 GO:0016310 GO:0005515 GO:0016301 EC:1.3.1.74 GO:0055114
VIT_209s0018g00158	chr9	15756891	15758575	+	transcriptional activator demeter-like	GO:0005634 GO:0003677 GO:0003906 GO:0006284 GO:0031936 GO:0080111 GO:0006306 EC:4.2.99.18 GO:0005515 GO:0051539 GO:0019104 GO:0004519
VIT_215s0048g02324	chr15	16483702	16485253	+	nac domain protein	GO:0003677 GO:0006355
VIT_207s0005g05684	chr7	9954097	9954369	+	-	-
VIT_211s0052g00175	chr11	17311135	17312060	+	-	-
VIT_205s0165g00245	chr5	21681326	21681871	-	ankyrin repeat-containing protein at5g02620-like	GO:0015074 GO:0005515 GO:0003676
VIT_200s0208g00075	chrUn	12685967	12688614	-	rho gtpase	GO:0009535 GO:0003677 GO:0005635 GO:0043547 EC:1.1.1.38 GO:0032153 GO:0006099 GO:0003682 GO:0005886 GO:0007165 GO:0009504 GO:0006090 GO:0000785 GO:0000910 GO:0051287 GO:0005543 GO:0006108 GO:0016619 GO:0046872 GO:0005096
VIT_215s0046g03303	chr15	19905951	19907458	+	-	-
VIT_200s2310g00005	chrUn	41556024	41556389	+	histone acetyltransferase	GO:0004402 GO:0006355 GO:0042967 GO:0016573 GO:0048573 GO:0009908 EC:2.3.1.48 GO:0005667 GO:0003712 GO:0008270 GO:0000123 GO:0009294 GO:0045449
VIT_213s0074g00255	chr13	7730470	7730817	+	dna repair protein rad51-like 2	GO:0005634 GO:0003677 GO:0005524 GO:0006281 GO:0005737 GO:0003779 GO:0000150 GO:0008094 GO:0006310
VIT_219s0027g00016	chr19	18097730	18098851	-	cleavage and polyadenylation specificity factor subunit 1-like	GO:0005634 GO:0003723 GO:0009909 GO:0006378 GO:0016570 GO:0005515 GO:0005829 GO:0008270 GO:0006379 GO:0048449
VIT_200s0254g00020	chrUn	17954854	17955482	+	-	-
VIT_202s0025g01895	chr2	1753652	1753861	+	cellulose synthase-like protein g3-like	GO:0016760 GO:0006011 GO:0005982 GO:0016021 GO:0030244 GO:0005985 EC:2.4.1.12
VIT_213s0074g00536	chr13	8495157	8495657	+	-	-
VIT_209s0054g00035	chr9	20196451	20201147	+	lrr receptor-like serine threonine-protein kinase fls2-like	GO:0032440 GO:0016310 GO:0005515 GO:0016301 EC:1.3.1.74 GO:0055114
VIT_207s0185g00155	chr7	14260758	14261045	+	alpha beta fold family protein	GO:0019260 EC:3.8.1.5 GO:0018786 GO:0005739 GO:0016556 GO:0018888 GO:0009507
VIT_209s0096g00940	chr9	12665091	12667410	-	sister chromatid cohesion protein pds5-like protein	GO:0031048 GO:0003677 GO:0009630 GO:0005829 GO:0007062 GO:0006312 GO:0009560 GO:0009507 GO:0045132
VIT_200s0731g00005	chrUn	34746490	34747872	-	ubiquitin ligase e3	GO:0016567 GO:0010025 GO:0006723 GO:0010029 GO:0009737 GO:0004842 GO:0006511 GO:0008270 GO:0050994 EC:6.3.2.19
VIT_201s0011g04466	chr1	4051139	4052275	-	f-box family protein	GO:0005515
VIT_216s0013g01175	chr16	7290715	7292699	-	probable receptor-like protein kinase at5g39020-like	EC:2.7.11.0 GO:0004674 GO:0005524 GO:0009069 GO:0006468
VIT_211s0052g01055	chr11	18744942	18746310	+	galactosyltransferase family protein	GO:0006486 GO:0005794 GO:0016021 GO:0016023 GO:0008378
VIT_211s0149g00015	chr11	6698319	6700975	+	probable protein phosphatase 2c 12-like	GO:0008287 GO:0016310 GO:0005829 GO:0016301 GO:0006470 GO:0005739 GO:0005886 GO:0004722
VIT_206s0009g00965	chr6	12208114	12208323	+	glutathione s-transferase-like partial	GO:0004364 GO:0006749 GO:0009407 GO:0006803 EC:2.5.1.18
VIT_206s0004g06115	chr6	6910079	6914810	-	-	-
VIT_218s0001g00015	chr18	1080115	1080420	+	pentatricopeptide repeat-containing protein	GO:0005739 GO:0009507
VIT_215s0048g01895	chr15	16027522	16029668	+	-	-
VIT_210s0168g00007	chr10_random	494968	497461	+	protein argonaute 7-like	EC:1.14.19.2 GO:0005840 GO:0016020 GO:0040034 GO:0055114 GO:0010267 GO:0003743 GO:0005515 GO:0006631 GO:0010050 GO:0035196 GO:0046914 GO:0006446 GO:0045300 GO:0010599 GO:0010492
VIT_209s0002g08200	chr9	8821254	8821475	-	disease resistance protein rga4-like	EC:3.1.3.16 GO:0043531 GO:0006952 GO:0004721 GO:0006470
VIT_211s0052g01065	chr11	18756782	18757372	-	transferring glycosyl groups	GO:0006486 GO:0005794 GO:0016021 GO:0008378
VIT_217s0000g09626	chr17	11370551	11371185	+	cytochrome p450	GO:0005783 GO:0005506 GO:0006118 GO:0000162 GO:0055114 GO:0009759 GO:0009641 GO:0005739 GO:0005886 GO:0010114 GO:0052544 GO:0050592 GO:0009055 GO:0020037 EC:1.14.13.42 EC:1.14.13.68 GO:0047085 GO:0009682 GO:0009684 GO:0006570
VIT_200s2681g00005	chrUn	42619361	42626402	+	-	-
VIT_204s0159g00055	chr4	12220602	12221231	+	dna-binding protein smubp-2-like	GO:0043022 GO:0032797 GO:0003677 GO:0005524 GO:0000049 GO:0051260 GO:0005737 GO:0032575 GO:0005667 GO:0008270 GO:0043141 GO:0008134 GO:0005657
VIT_216s0022g00375	chr16	11340256	11340917	+	tmv resistance protein n-like	GO:0043531 GO:0005515 GO:0007165 GO:0006952 GO:0005622
VIT_210s0003g05145	chr10	9356107	9357263	+	wall-associated receptor kinase 5-like	EC:2.7.11.0 GO:0004674 GO:0005524 GO:0005509 GO:0030247 GO:0009069 GO:0006468
VIT_209s0002g02255	chr9	2067058	2067729	-	lob domain-containing protein	GO:0005634 GO:0009536
VIT_214s0030g01115	chr14	5516281	5518604	-	uncharacterized protein loc100243958	GO:0043531 GO:0005524 EC:3.6.1.15 GO:0006952 GO:0017111
VIT_213s0047g00480	chr13	16644132	16652364	+	mitochondrial transcription termination factor family protein	GO:0016020
VIT_200s0231g00095	chrUn	15949877	15952543	+	uncharacterized ribonuclease sll1290-like	GO:0003723 GO:0006399 GO:0009902 GO:0000175 GO:0006364 GO:0008859 EC:3.1.13.1 GO:0051252 GO:0005739 GO:0009793 GO:0010027 GO:0009507
VIT_204s0044g00085	chr4	20780111	20781941	+	ring zinc finger	GO:0005515 GO:0008270 GO:0003676
VIT_209s0054g00245	chr9	20609573	20614485	-	lrr receptor-like serine threonine-protein kinase fls2-like	GO:0032440 GO:0016310 GO:0005515 GO:0016301 EC:1.3.1.74 GO:0055114
VIT_214s0006g02435	chr14	19985916	19986670	+	germin-like protein 2-1-like	GO:0031012 GO:0048046 GO:0003676 GO:0005618 GO:0045735 GO:0009651 GO:0008270 GO:0030145
VIT_203s0038g03465	chr3	2513584	2514003	+	-	-
VIT_203s0114g00048	chr3_random	1080791	1081213	+	-	-
VIT_202s0033g01113	chr2	16342586	16343759	+	disease resistance protein rpp13-like	GO:0043531
VIT_211s0103g00565	chr11	16650567	16651078	+	-	-
VIT_200s0160g00054	chrUn	5048765	5050112	+	type a von willebrand factor domain-containing protein	GO:0023014 GO:0009882 GO:0005524 GO:0006355 EC:3.6.1.3 GO:0009785 GO:0000160 GO:0005667 GO:0009898 GO:0009903 GO:0009941 GO:0010498 GO:0009365 GO:0016887 GO:0010155 GO:0009904 EC:2.7.11.0 GO:0009506 GO:0006094 GO:0009069 GO:0006468 GO:0005773 GO:0010362 GO:0000155 GO:0004674 GO:0005794 GO:0006200 GO:0007010 GO:0010119 GO:0009638 GO:0008134 GO:0006461
VIT_204s0043g00825	chr4	15151574	15152755	-	two-component response regulator arr22	GO:0007623 GO:0005634 GO:0016310 GO:0016301 GO:0006355 GO:0035556 GO:0010048 GO:0009736 GO:0000160 GO:0008969 GO:0045449 GO:0000156 GO:0009507
VIT_219s0093g00435	chr19	17373005	17373989	+	-	-
VIT_210s0003g03845	chr10	6556940	6557978	+	-	-
VIT_211s0016g01535	chr11	1218185	1219922	+	ankyrin repeat family protein	GO:0005515 GO:0045548 GO:0009821 EC:4.3.1.5 GO:0009800 GO:0006570 GO:0005737 GO:0006559
VIT_211s0016g04265	chr11	3557159	3557696	+	alpha beta fold family protein	GO:0016787 GO:0005737
VIT_218s0075g01053	chr18	22933056	22933560	+	-	-
VIT_216s0013g01312	chr16	7681100	7681504	+	probable receptor-like protein kinase at1g67000-like	GO:0015074 EC:2.7.11.0 GO:0005524 GO:0030247 GO:0009069 GO:0006468 GO:0003676 GO:0004674
VIT_200s0316g00035	chrUn	22944428	22946575	+	lrr receptor-like serine threonine-protein kinase fls2-like	GO:0005515
VIT_214s0083g00972	chr14	23221847	23224048	+	protein	GO:0003677 GO:0000785 GO:0003682
VIT_201s0010g01953	chr1	18615087	18615621	+	lignin-forming anionic peroxidase	GO:0006804 GO:0006979 GO:0046872 GO:0020037 GO:0004601 EC:1.11.1.7 GO:0055114
VIT_213s0156g00245	chr13	24011622	24013293	+	cysteine histidine-rich c1 domain-containing protein	GO:0010167 GO:0015824 GO:0035556 GO:0044767 GO:0055114 GO:0002679 GO:0015706 GO:0047134 GO:0010200 GO:0008270 EC:1.8.1.8
VIT_203s0063g01130	chr3	4625342	4626005	-	polyneuridine-aldehyde esterase	EC:1.14.11.0 GO:0042432 GO:0016706 GO:0005506 GO:0050529 EC:3.1.1.78 GO:0055114
VIT_205s0020g04370	chr5	6127205	6127531	-	calcium-transporting atpase plasma membrane-type-like	GO:0070588 GO:0005524 GO:0005388 EC:3.6.3.8 GO:0016529 GO:0006754 GO:0046872 GO:0016021
VIT_200s0313g00066	chrUn	22847640	22850368	+	geminivirus rep-interacting motor	GO:0045298 GO:0003723 GO:0003677 GO:0031048 GO:0005524 GO:0005874 EC:2.7.7.49 GO:0000913 GO:0003964 GO:0009524 GO:0005875 GO:0005829 GO:0009903 GO:0009941 GO:0005886 GO:0009904 GO:0005634 GO:0007018 GO:0006281 GO:0009504 GO:0008017 GO:0007062 GO:0003777 GO:0006278 GO:0004519 GO:0045132
VIT_210s0003g02015	chr10	3642853	3649173	+	leucine-rich repeat transmembrane protein kinase	GO:0032440 GO:0003677 EC:2.7.11.0 GO:0005524 GO:0009069 GO:0006468 EC:1.3.1.74 GO:0055114 EC:2.7.10.0 GO:0046983 GO:0004713 GO:0004674 GO:0008270
VIT_200s0254g00015	chrUn	17920834	17922212	-	at1g62390-like protein	GO:0005829 GO:0006950
VIT_219s0015g02706	chr19	13051468	13052777	+	uncharacterized protein	GO:0015074 GO:0006486 GO:0003723 GO:0010090 GO:0045010 GO:0010228 GO:0009887 GO:0007155 GO:0050665 GO:0016926 GO:0033044
VIT_203s0017g01584	chr3	17645977	17646324	+	uncharacterized protein loc100265636	GO:0009395 GO:0004143 GO:0043531 GO:0007205 GO:0046486 GO:0006952 EC:2.7.1.107
VIT_209s0002g04325	chr9	3960843	3961608	-	peroxidase	GO:0006804 GO:0006979 GO:0020037 GO:0046872 GO:0004601 EC:1.11.1.7 GO:0055114
VIT_201s0010g00665	chr1	15747037	15747252	-	pg1 protein	GO:0008686 EC:4.1.99.12 GO:0046872 GO:0016853 GO:0009231
VIT_200s0448g00010	chrUn	29287716	29299458	+	hypothetical protein VITISV_022075 [Vitis vinifera]	GO:0000151 GO:0016567 EC:6.3.2.19 GO:0004842
VIT_205s0049g02355	chr5	10086829	10087083	+	pinus taeda anonymous locus 2_6168_01 genomic sequence	GO:0000287 GO:0016310 GO:0004743 GO:0005524 GO:0006094 GO:0006096 GO:0030955 GO:0015976 GO:0046686 EC:2.7.1.40 GO:0006144 GO:0006629 GO:0009570
VIT_210s0003g01025	chr10	2415084	2416913	+	-	-
VIT_209s0018g00700	chr9	17182373	17182669	+	-	-
VIT_210s0092g00533	chr10	12109726	12110037	+	udp-d-xylose 4-epimerase	GO:0045227 GO:0032580 GO:0033358 EC:5.1.3.5 GO:0050373 EC:5.1.3.2 GO:0000166 GO:0019567 GO:0016021 GO:0006012 GO:0003978 GO:0050662 GO:0009832
VIT_217s0000g06705	chr17	7296679	7297814	-	s phase cyclin a-associated protein in the endoplasmic reticulum-like	GO:0005622 GO:0008270
VIT_205s0124g00711	chr5	21334140	21335616	-	ankyrin repeat-containing protein at3g12360-like	GO:0005515
VIT_217s0000g04936	chr17	5381828	5383506	-	probable galacturonosyltransferase 11-like	EC:2.7.11.0 GO:0005982 GO:0005524 EC:2.4.1.43 GO:0009069 GO:0006468 GO:0005985 GO:0009117 GO:0047262 GO:0004674 GO:0005794
VIT_200s0262g00050	chrUn	18848391	18848798	-	receptor-like protein kinase	GO:0009846 GO:0005524 GO:0006904 GO:0006468 GO:0048354 GO:0009860 GO:0000145 GO:0005829 GO:0004672 GO:0005886 GO:0015031
VIT_213s0084g00525	chr13	19495472	19496541	-	protein	EC:2.8.2.0 GO:0008146
VIT_215s0046g00768	chr15	17709937	17710518	-	hypothetical protein VITISV_015728 [Vitis vinifera]	GO:0005634 GO:0003677 GO:0006355
VIT_207s0031g00901	chr7	17057969	17058381	+	-	-
VIT_205s0102g01005	chr5	23016160	23016693	+	uncharacterized protein loc100852897	GO:0043531 GO:0006952
VIT_214s0060g00135	chr14	134663	135475	+	glutamyl-trna synthetase	EC:6.1.1.18 GO:0005524 GO:0006094 GO:0009165 GO:0004819 GO:0015994 EC:6.1.1.17 GO:0006425 GO:0004818 GO:0009332 GO:0005829 GO:0006424 GO:0007010 GO:0009536 GO:0010498
VIT_211s0052g00985	chr11	18634544	18638115	+	glutamate-gated kainate-type ion channel receptor subunit 5	GO:0009624 GO:0006811 GO:0005773 GO:0035235 GO:0007268 GO:0005234 GO:0004970 GO:0016021 GO:0030288
VIT_215s0046g02825	chr15	19552692	19562861	+	disease resistance protein rpp13	GO:0043531 GO:0006952
VIT_203s0091g01025	chr3	7557129	7558981	-	myosin heavy chain-related protein	GO:0005737 GO:0009793 GO:0008284
VIT_214s0006g02145	chr14	19302581	19304563	-	udp-glucoronosyl udp-glucosyl transferase family protein	GO:0080043 GO:0047213 GO:0009813 GO:0080044 GO:0080046 EC:2.4.1.115
VIT_202s0025g03575	chr2	3128022	3128714	+	phospholipase-like (pearli 4) family protein	GO:0019752 GO:1901360 GO:0002376 GO:0006952 GO:0080167 GO:0006725 GO:0051179 GO:0005886
VIT_218s0111g00054	chr18_random	171789	173676	+	alpha-n-acetylglucosaminidase	GO:0004561 EC:3.2.1.50 GO:0016023 GO:0006027 GO:0009507 GO:0005773
VIT_216s0013g00085	chr16	4849401	4850238	-	germin-like protein 2-1-like	GO:0031012 GO:0048046 GO:0045735 GO:0005618 GO:0009651 GO:0030145
VIT_214s0081g00746	chr14	9144261	9144702	-	-	-
VIT_205s0102g00975	chr5	22958707	22966991	+	probable disease resistance protein rdl6 rf9-like	GO:0043531 GO:0003677 GO:0006281 GO:0005524 EC:3.6.1.15 GO:0006952 GO:0017111
VIT_217s0000g05592	chr17	6117344	6117909	+	momilactone a synthase	GO:0051504 EC:2.7.11.0 GO:0005524 GO:0009069 GO:0006468 GO:0042967 GO:0055114 GO:0005835 GO:0004316 GO:0004674 EC:1.1.1.100 GO:0016021 GO:0006633 GO:0009536
VIT_211s0016g02123	chr11	1720750	1721202	+	protein	GO:0005634
VIT_203s0017g01635	chr3	17747901	17751010	+	disease resistance protein	GO:0009395 GO:0004143 GO:0043531 GO:0007205 GO:0016787 GO:0046486 GO:0006952 EC:2.7.1.107
VIT_209s0070g00425	chr9	13647514	13648209	+	-	-
VIT_212s0059g02146	chr12	6928407	6929263	-	uncharacterized protein	GO:0004252 EC:3.4.21.0 GO:0006508 GO:0016021
VIT_214s0006g01300	chr14	16929307	16929933	+	pentatricopeptide repeat-containing protein	GO:0005739
VIT_201s0155g00008	chr1_random	556126	557503	+	-	-
VIT_219s0014g04096	chr19	4346900	4347961	+	g-type lectin s-receptor-like serine threonine-protein kinase at4g27290-like	EC:2.7.11.0 GO:0004674 GO:0005524 GO:0009069 GO:0006468 GO:0048544
VIT_219s0014g03925	chr19	4161041	4162713	+	-	-
VIT_210s0003g03820	chr10	6521042	6522318	+	protein tify 5a-like	GO:0009611 GO:0009693 GO:0009867 GO:0009620 GO:0005515 GO:0009695
VIT_211s0118g00785	chr11	6566961	6570429	+	-	-
VIT_202s0012g02665	chr2	10368321	10369102	+	-	-
VIT_207s0031g00265	chr7	16492156	16493481	+	uncharacterized acetyltransferase at3g50280-like	GO:0015074 EC:2.3.1.144 GO:0047672 GO:0003676
VIT_204s0044g00016	chr4	20653214	20653465	+	-	-
VIT_212s0035g00075	chr12	19209339	19213554	-	cleavage and polyadenylation specificity factor subunit 3-i	GO:0016246 GO:0009855 GO:0005847 GO:0006378 GO:0010014 GO:0006346 GO:0005515 GO:0016787 GO:0022402 GO:0031507 GO:0010073 GO:0045787
VIT_219s0027g01386	chr19	21426905	21434060	-	dna repair and recombination protein	GO:0005634 GO:0005783 GO:0003677 GO:0005524 GO:0006281 GO:0004386 GO:0016023 GO:0010332 GO:0016021 GO:0016740
VIT_214s0006g00255	chr14	13475855	13477470	-	replication protein a 70 kda dna-binding subunit-like	GO:0005634 GO:0003723 GO:0003677 EC:2.7.7.49 GO:0003964 GO:0005975 GO:0008270 GO:0008184 GO:0006278
VIT_219s0138g00035	chr19	13929780	13930220	+	uncharacterized protein loc100251089	GO:0003723 GO:0016787
VIT_208s0040g02715	chr8	13746178	13748753	-	phosphoribosylformylglycinamidine synthase	GO:0004642 GO:0016310 GO:0005524 EC:6.3.5.3 GO:0006189 GO:0055046 GO:0006144 GO:0005739 GO:0016772 GO:0009570
VIT_202s0033g00140	chr2	13681703	13682046	-	dna replication licensing factor mcm9-like	GO:0005634 GO:0003677 GO:0005524 GO:0006270 GO:0008094 GO:0046983
VIT_212s0028g03291	chr12	4067779	4069330	+	phospholipid-translocating atpase	GO:0000287 EC:3.6.3.1 GO:0005634 GO:0008152 GO:0005524 GO:0015662 GO:0009506 GO:0015917 GO:0006812 GO:0016023 GO:0005802 GO:0005768 GO:0005794 GO:0016021 GO:0004012
VIT_218s0082g00216	chr18_random	4928263	4930796	+	rieske domain containing expressed	GO:0009535 GO:0051537 GO:0009941 GO:0055114 GO:0016491
VIT_200s0188g00186	chrUn	9546479	9548775	-	u-box domain-containing protein 9	GO:0005524
VIT_216s0013g01264	chr16	7479941	7480935	+	probable -trehalose-phosphate synthase	EC:2.4.1.15 GO:0004805 EC:3.1.3.12 GO:0005982 GO:0005992 GO:0003825 GO:0005985
VIT_200s0274g00045	chrUn	20396537	20397275	+	transcription factor dysfunctional tapetum 1-like	GO:0006355 GO:0048658 GO:0046983
VIT_204s0008g05176	chr4	4683919	4686644	-	-	-
VIT_214s0030g00492	chr14	4382627	4390891	+	disease resistance protein at4g27190-like	GO:0043531 GO:0005524 EC:3.6.1.15 GO:0006952 GO:0017111
VIT_215s0024g01515	chr15	3020433	3022491	-	probable glutathione s-transferase-like	GO:0004462 GO:0006090 GO:0005975 GO:0016740 EC:4.4.1.5
VIT_219s0140g00260	chr19	15855092	15855977	+	virus-specific-signaling-pathway regulated protein	GO:0003964 GO:0003723 EC:2.7.7.49 GO:0006278
VIT_201s0127g00886	chr1	8292775	8293469	-	dna binding	GO:0015074 GO:0008270 GO:0046983 GO:0003676
VIT_212s0055g01045	chr12	14524219	14525364	+	-	-
VIT_217s0000g03005	chr17	2798781	2800802	+	glycosyltransferase family 61 protein	GO:0016757 GO:0005576 GO:0005739
VIT_209s0002g02746	chr9	2479389	2479829	+	nucleoside diphosphate kinase-like protein	GO:0005524 GO:0006241 GO:0006165 GO:0016023 GO:0004550 GO:0006228 EC:2.7.4.6 GO:0006144 GO:0006206 GO:0006183 GO:0009507
VIT_213s0106g00343	chr13	9928134	9936755	-	eukaryotic translation initiation factor 3 subunit g-b	GO:0005840 GO:0000287 GO:0006571 GO:0005524 GO:0004634 GO:0006096 GO:0000162 GO:0051788 GO:0003743 GO:0006511 GO:0008270 GO:0016021 GO:0005886 EC:3.6.3.1 GO:0009094 GO:0000398 GO:0006094 GO:0015917 GO:0006812 GO:0006446 GO:0080129 GO:0006606 GO:0000015 GO:0009853 GO:0004012 EC:4.2.1.11 GO:0005852 GO:0008184
VIT_200s0238g00085	chrUn	16260467	16260837	-	swi2 snf2-like protein	GO:0006344 GO:0003677 GO:0031048 GO:0005524 GO:0006349 GO:0005515 GO:0008283 GO:0044030 GO:0009294 GO:0016572 GO:0000786 GO:0005634 GO:0016246 GO:0090241 GO:0032197 GO:0051574 GO:0004003 GO:0006346 GO:0006200 GO:0016740 GO:0005657
VIT_200s2175g00005	chrUn	41146462	41148358	-	probable receptor-like protein kinase at1g67000-like	EC:2.7.11.0 GO:0004674 GO:0005524 GO:0030247 GO:0009069 GO:0006468
VIT_200s0342g00035	chrUn	24506792	24509905	-	villin 4	GO:0051015 GO:0051764 GO:0005829 GO:0016482 GO:0030042 GO:0048767 GO:0009737 GO:0051014
VIT_212s0099g00040	chr12_random	849771	850208	-	phosphoribosylamine--glycine ligase	GO:0046872 GO:0005524 GO:0009113 GO:0006164 EC:6.3.4.13 GO:0004637 GO:0009570
VIT_218s0086g00552	chr18	17850734	17851676	+	pinus taeda anonymous locus 2_10390_01 genomic sequence	GO:0016020 GO:0016491
VIT_210s0116g01375	chr10	727144	728436	-	-	-
VIT_213s0019g00195	chr13	2349195	2350270	+	-	-
VIT_200s0193g00085	chrUn	10406801	10407253	+	transcriptional activator demeter	GO:0003906 GO:0006284 GO:0006349 GO:0080111 GO:0031936 GO:0006306 GO:0043078 EC:4.2.99.18 GO:0005515 GO:0005509 GO:0019104 GO:0051539 GO:0004519 GO:0009793
VIT_208s0058g00045	chr8	8422221	8423636	+	uncharacterized protein	GO:0015074 GO:0006486 GO:0003723 GO:0010090 GO:0045010 GO:0010228 GO:0009887 GO:0007155 GO:0050665 GO:0016926 GO:0033044
VIT_209s0002g04625	chr9	4186704	4188510	-	-	-
VIT_218s0001g13652	chr18	11652661	11653284	+	general transcription factor iih subunit 2-like	GO:0008762 EC:1.1.1.158 GO:0004616 GO:0000394 GO:0019521 GO:0050660 GO:0000439 GO:0006289 GO:0005675 GO:0006098 GO:0006357 GO:0006040 GO:0008270
VIT_204s0023g00505	chr4	16740348	16740890	-	auxin-induced protein 10a5	GO:0009734 GO:0005516 GO:0005739
VIT_206s0004g01255	chr6	1447097	1448113	+	c2h2-type zinc finger protein	GO:0005622 GO:0008270
VIT_213s0139g00245	chr13	20493867	20494562	-	disease resistance rpp13-like protein 1-like	GO:0043531 GO:0003964 GO:0003723 GO:0006952 EC:2.7.7.49 GO:0006278
VIT_203s0114g00024	chr3_random	364321	364683	+	probable inactive receptor kinase at5g10020-like	EC:2.7.11.0 GO:0005524 GO:0009069 GO:1901527 GO:0006468 EC:2.7.10.0 EC:3.1.3.16 GO:0007169 GO:0004713 GO:0004674 GO:0005515 GO:1901528 GO:0004721 GO:0006470 GO:0016021 GO:0005886 GO:1901529
VIT_204s0043g00950	chr4	15563479	15563897	+	abc transporter	GO:0005524 GO:0008272 GO:0006869 EC:3.6.3.25 GO:0006200 GO:0015419 GO:0009507
VIT_216s0115g00492	chr16	4580472	4581101	-	wd40 and beach domain-containing protein	GO:0007165 GO:0005739 GO:0016023
VIT_207s0104g00675	chr7	1855015	1855861	+	-	-
VIT_214s0006g00055	chr14	13096910	13097428	+	disease resistance protein rga3-like	EC:3.1.3.16 GO:0043531 GO:0008234 GO:0006508 GO:0004721 GO:0006952 GO:0006470
VIT_212s0035g01593	chr12	21510744	21512196	-	-	-
VIT_203s0017g00658	chr3	15480490	15481800	-	protein	EC:2.3.1.0 GO:0016747
VIT_218s0001g10605	chr18	8907568	8908496	+	protein	GO:0015074 GO:0005509 GO:0008270 GO:0003676
VIT_201s0010g01235	chr1	17060054	17060575	+	cytochrome p450 82c4-like	GO:0009055 GO:0003677 GO:0020037 GO:0005506 GO:0006118 GO:0055114 GO:0016705 GO:0004497
VIT_214s0030g00565	chr14	4634723	4635982	+	low quality protein: probable disease resistance protein at1g61300-like	GO:0043531 GO:0005524 EC:3.6.1.15 GO:0006952 GO:0017111
VIT_212s0035g01324	chr12	21180852	21181184	+	disease resistance protein rps2	EC:3.6.1.15 GO:0043069 GO:0019408 GO:0005515 GO:0010310 GO:0006354 GO:0009963 GO:0003735 GO:0006612 GO:0006091 GO:0043531 GO:0006626 GO:0009867 GO:0006412 GO:0009697 GO:0031348 GO:0015979 GO:0005524 GO:0042742 GO:0010363 GO:0043900 GO:0016045 GO:0042254 GO:0010200 GO:0000312 GO:0017111 GO:0005739 GO:0005886 GO:0050832 GO:0000165 GO:0009862 GO:0009570
VIT_200s0610g00005	chrUn	32873827	32878515	-	blue copper protein	GO:0009055 GO:0005507 GO:0006118
VIT_203s0038g01040	chr3	847550	848413	-	metalloendoproteinase 1-like	GO:0031012 GO:0006508 GO:0004222 GO:0008270 EC:3.4.24.0
VIT_218s0001g01452	chr18	2021584	2027079	-	-	-
VIT_218s0072g00248	chr18	19372185	19379984	-	pectinesterase inhibitor	GO:0005982 EC:3.1.1.11 GO:0004857 GO:0043086 GO:0005985 GO:0030599
VIT_200s0193g00093	chrUn	10417169	10419032	+	-	-
VIT_211s0118g00105	chr11	5646980	5647940	+	tbp-associated factor 6b	GO:0005840 GO:0005634 GO:0003677 GO:0000394 GO:0046982 GO:0051090 GO:0006366 GO:0006352 GO:0003743 GO:0006446
VIT_214s0066g00275	chr14	26822715	26823362	+	abscisic acid receptor pyl4	GO:0009738 GO:0005515 GO:0004872
VIT_212s0028g00950	chr12	1458519	1459341	+	probable disease resistance rpp8-like protein 2-like	GO:0005524 GO:0009506 EC:3.6.1.15 GO:0043531 EC:3.1.3.16 GO:0006952 GO:0004721 GO:0017111 GO:0006470
VIT_209s0002g05059	chr9	4712139	4713207	+	disease resistance protein rps5-like	GO:0043531 GO:0005524 EC:3.6.1.15 GO:0006952 GO:0017111
VIT_205s0051g00470	chr5	11185873	11186238	+	protein	GO:0006863 GO:0005576
VIT_218s0166g00200	chr18	14147319	14148377	+	-	-
VIT_215s0021g00510	chr15	10150149	10150574	+	bifunctional purine biosynthesis	EC:2.1.2.3 GO:0003677 GO:0005730 GO:0006144 GO:0006206 GO:0003937 GO:0042720 EC:2.7.7.6 GO:0004643 GO:0009409 GO:0009220 GO:0006351 GO:0003899 GO:0006164 GO:0010319 EC:3.5.4.10 GO:0009570
VIT_206s0004g00065	chr6	166884	168389	+	-	-
VIT_215s0046g02605	chr15	19369745	19371250	+	beta-amylase chloroplastic-like	EC:3.2.1.2 GO:0043169 GO:0005982 GO:0000272 GO:0005985 GO:0016161
VIT_200s0254g00045	chrUn	18018391	18022125	+	t-complex protein 11	GO:0005634 GO:0003723 GO:0031177
VIT_213s0019g03850	chr13	5081817	5082376	+	acyl- oxidase acx3	GO:0050660 GO:0006118 GO:0005777 EC:1.3.3.6 GO:0006635 GO:0003997 EC:1.3.99.3 GO:0008270 GO:0051791 GO:0003995 GO:0006637
VIT_210s0003g05123	chr10	9212622	9214062	+	wall-associated receptor kinase 2-like	GO:0015074 EC:2.7.11.0 GO:0005524 GO:0030247 GO:0009069 GO:0006468 GO:0003676 GO:0004713 GO:0004674 GO:0005509
VIT_204s0023g02332	chr4	18841990	18842864	+	metal ion binding	GO:0016310 GO:0046872 GO:0005524 GO:0035299 EC:2.7.1.158 GO:0030001
VIT_208s0007g03550	chr8	17480182	17489070	+	solute carrier family 35 member f1-like	GO:0016020 GO:0016023
VIT_216s0039g01764	chr16	1656016	1656566	-	glabrous 1	GO:0003677 GO:0000785 GO:0003682
VIT_216s0115g00392	chr16	4313243	4321559	-	dna (cytosine-5)-methyltransferase	GO:0010425 GO:0005634 GO:0003677 GO:0006342 GO:0031047 EC:2.1.1.37 GO:0051567 GO:0006555 GO:0006261 GO:0003886 GO:0090116 GO:0010069
VIT_219s0027g01206	chr19	21140912	21142494	+	disease resistance protein rga4-like	GO:0043531 GO:0005982 GO:0006952 GO:0005576 GO:0005985 GO:0004650 EC:3.2.1.15
VIT_204s0023g01095	chr4	17494243	17494449	+	protein phosphatase 2 (formerly 2a) regulatory subunit b	GO:0005509
VIT_209s0070g00015	chr9	12841605	12841883	+	probable disease resistance rpp8-like protein 2-like	GO:0005524 EC:3.6.1.15 GO:0043531 EC:3.1.3.16 GO:0006952 GO:0004721 GO:0017111 GO:0006470
VIT_205s0102g00350	chr5	22270683	22279254	+	non-specific serine threonine protein kinase	GO:0005634 GO:0000074 GO:0005524 GO:0009069 GO:0006521 GO:0004694 GO:0000049 EC:2.7.7.49 EC:2.7.10.0 GO:0003964 GO:0004713 GO:0018105 GO:0004693 EC:2.7.11.22 GO:0007049 GO:0006278
VIT_210s0003g03285	chr10	5469341	5469956	+	uncharacterized protein	GO:0005739
VIT_218s0126g00014	chr18_random	1913905	1916570	+	acyl- dehydrogenase	GO:0050660 GO:0009610 GO:0006118 GO:0048767 GO:0055114 GO:0003676 EC:1.3.99.3 GO:0005829 GO:0003995 GO:0016772
VIT_202s0025g01185	chr2	1150984	1151700	+	-	-
VIT_207s0031g02755	chr7	19272491	19276403	+	-	-
VIT_201s0010g03143	chr1	20238969	20241860	-	lrr receptor-like serine threonine-protein kinase fls2-like	GO:0032440 GO:0016310 GO:0005515 GO:0016301 EC:1.3.1.74 GO:0055114
VIT_211s0052g00125	chr11	17139912	17140334	+	rna polymerase beta subunit	GO:0003677 EC:2.7.7.6 GO:0006351 GO:0003899 GO:0005730 GO:0006144 GO:0006206 GO:0009507
VIT_219s0090g00885	chr19	6935188	6936130	+	protein	GO:0005576
VIT_201s0010g02715	chr1	19756966	19757572	-	protein	GO:0005524 EC:3.6.1.15 GO:0017111
VIT_205s0020g01055	chr5	2828896	2835637	-	agamous-like mads-box protein agl80-like	GO:0005634 GO:0003677 GO:0006355 GO:0046983
VIT_210s0003g05505	chr10	10196101	10196629	+	tetratricopeptide repeat-containing protein	GO:0005840 GO:0006446 GO:0003743 GO:0007264 GO:0005525 GO:0016556
VIT_219s0027g00890	chr19	20268440	20270682	-	protein hira hir1	GO:0005634 GO:0005515 GO:0045814 GO:0000166 GO:0006355 GO:0016568
VIT_204s0043g01035	chr4	15718682	15718936	+	e3 ubiquitin-protein ligase bre1-like 1-like	GO:0010413 GO:0016571 GO:0009909 GO:0050826 GO:0009965 GO:0010228 GO:0003964 GO:0000085 GO:0016579 GO:0045010 GO:0048505 GO:0033523 GO:0007155 GO:0010072 GO:0010389 GO:0000956 GO:0006406 GO:0006396 GO:0010390 GO:0003723 GO:0009817 GO:0003002 EC:2.7.7.49 GO:0009640 GO:0016049 GO:0045893 GO:0010182 GO:0009880 GO:0045492 GO:0008270 GO:0005739 GO:0005634 GO:0048825 GO:0010074 GO:0009845 GO:0010090 GO…
VIT_204s0044g00614	chr4	21519493	21520125	+	-	-
VIT_213s0074g00533	chr13	8470709	8471239	+	b3 domain-containing protein	GO:0005634 GO:0003677 GO:0006355
VIT_205s0029g01285	chr5	17230824	17233207	+	ankyrin repeat-containing protein at3g12360-like	GO:0005515
VIT_209s0002g04913	chr9	4512717	4515389	+	disease resistance protein rps5-like	GO:0043531 GO:0005524 EC:3.6.1.15 GO:0006952 GO:0017111
VIT_209s0002g03846	chr9	3542873	3545578	-	probable disease resistance protein at5g63020-like	GO:0015074 GO:0005524 EC:3.6.1.15 GO:0003676 GO:0043531 GO:0006952 GO:0017111 GO:0008270
VIT_218s0075g01056	chr18	22934044	22934493	+	exostosin family protein	GO:0030048 GO:0009969 GO:0009826 GO:0010256 GO:0042353 GO:0009863 GO:0005618 GO:0030173 GO:0016757
VIT_200s1450g00005	chrUn	39140410	39141375	+	agamous-like mads-box protein agl62-like	GO:0005634 GO:0003677 GO:0006355 GO:0046983
VIT_200s0125g00315	chrUn	2010296	2011509	-	spc97 spc98 family of spindle pole body component	GO:0000922 GO:0000226 GO:0003677 GO:0005815 GO:0006626 GO:0008270 GO:0005739
VIT_215s0046g00835	chr15	17913260	17913745	+	hypothetical protein VITISV_000486 [Vitis vinifera]	GO:0005634 GO:0003677 GO:0006355
VIT_218s0157g00025	chr18	18726904	18728478	+	feronia receptor-like kinase	GO:0009856 EC:2.7.11.0 GO:0005524 GO:0009069 GO:0006468 GO:0016023 GO:0004674 GO:0007275 GO:0005886
VIT_210s0116g01122	chr10	572881	573363	+	-	-
VIT_200s0184g00106	chrUn	8504318	8505460	+	ap2 erf and b3 domain-containing transcription factor rav2	GO:0003677 GO:0006355
VIT_205s0029g00656	chr5	15690460	15705286	+	beta galactosidase 9	GO:0048046 GO:0046486 GO:0016023 GO:0006687 GO:0005774 GO:0009505 GO:0043169 GO:0030246 GO:0009341 GO:0004565 GO:0005829 GO:0005576 EC:3.2.1.23 GO:0006012 GO:0005886 GO:0006027
VIT_212s0028g02626	chr12	3401203	3403129	-	f-box fbd lrr-repeat protein	GO:0005515
VIT_206s0080g00033	chr6	19708181	19709183	+	-	-
VIT_208s0032g00967	chr8	4920707	4923853	-	pentatricopeptide repeat-containing	GO:0005515 GO:0043170 GO:0005975 GO:0005739 GO:0044237 GO:0009536
VIT_215s0046g03170	chr15	19756359	19766008	-	trna-specific adenosine deaminase 1-like	EC:3.5.4.4 GO:0006396 GO:0043231 GO:0005634 GO:0003723 GO:0006144 GO:0004000 GO:0009536
VIT_201s0026g01824	chr1	11156174	11156422	+	protein iq-domain 31-like	GO:0005829 GO:0005886 GO:0005773
VIT_219s0027g01544	chr19	21736374	21737151	-	at5g51550 k17n15_10	GO:0009505 GO:0080167 GO:0016023
VIT_210s0003g03795	chr10	6461984	6462638	+	-	-
VIT_209s0002g06220	chr9	6161794	6162003	+	-	-
VIT_200s0592g00025	chrUn	32519314	32520057	+	probable wrky transcription factor 20-like	GO:0005667 GO:0006355 GO:0043565 GO:0045449 GO:0003700
VIT_213s0156g00450	chr13	24120515	24122298	-	g-type lectin s-receptor-like serine threonine-protein kinase rlk1-like	GO:0000166 GO:0004672 GO:0009987
VIT_213s0019g02895	chr13	4096995	4097738	+	udp-glycosyltransferase 85a1-like	EC:2.4.1.0 GO:0008152 GO:0016758
VIT_201s0127g00036	chr1	7381066	7383521	+	trans-2-enoyl- mitochondrial	GO:0000166 GO:0008270 GO:0055114 GO:0016491
VIT_210s0092g00290	chr10	11783221	11785314	+	prune-like protein	GO:0016462 GO:0005737
VIT_209s0054g01176	chr9	22046475	22048416	+	cycloartenol synthase	GO:0006694 GO:0016871 GO:0016021 GO:0010686 EC:5.4.99.8 GO:0019745
VIT_216s0022g00552	chr16	11701656	11701976	-	-	-
VIT_200s0294g00085	chrUn	21978208	21979902	+	probable receptor-like protein kinase at1g67000-like	EC:2.7.11.0 GO:0004674 GO:0005524 GO:0030247 GO:0009069 GO:0006468
VIT_215s0024g00715	chr15	1206344	1206836	+	oas-tl4 cysteine synthase	GO:0048046 GO:0005524 GO:0004124 GO:0009509 GO:0048868 GO:0009333 GO:0046686 EC:2.5.1.47 GO:0006535 GO:0008270 GO:0005739 GO:0009941 GO:0016740 GO:0009570
VIT_213s0123g00024	chr13_random	2034493	2036934	-	low quality protein: myrcene chloroplastic-like	GO:0000287 GO:0052578 GO:0080015 GO:0016099 EC:4.2.3.16 EC:4.2.3.20 GO:0050551 GO:0005829 GO:0009611 EC:4.2.3.14 GO:0016106 GO:0009753 GO:0034768 GO:0050552 GO:0034002 EC:4.2.3.15 GO:0050550 GO:0043693 GO:0009625
VIT_200s0131g00090	chrUn	2312582	2313489	-	blue copper protein	GO:0009055 GO:0005507 GO:0006118
VIT_212s0134g00665	chr12	8278392	8278619	+	low quality protein: malonyl-coenzyme a:anthocyanin 3-o-glucoside-6 -o-malonyltransferase-like	GO:0047183 EC:2.3.1.153 GO:0042967 GO:0005737
VIT_216s0013g00072	chr16	4803143	4803899	-	germin-like protein 2-1-like	GO:0031012 GO:0048046 GO:0045735 GO:0005618 GO:0009651 GO:0030145
VIT_201s0010g03126	chr1	20211798	20214077	-	lrr receptor-like serine threonine-protein kinase fls2-like	GO:0032440 GO:0016310 GO:0005515 GO:0016301 EC:1.3.1.74 GO:0055114
VIT_217s0000g00941	chr17	691438	691896	+	-	-
VIT_210s0003g03975	chr10	6735206	6737795	-	protein	GO:0005515 GO:0016556 GO:0004519 GO:0016772 GO:0009507
VIT_212s0035g00945	chr12	20558688	20564988	+	bromodomain-containing protein	GO:0005515 GO:0006355
VIT_215s0048g01955	chr15	16079745	16080500	+	cytochrome p450	GO:0009055 GO:0020037 GO:0050598 GO:0005506 GO:0006118 GO:0016102 GO:0055114 GO:0050597 EC:1.14.13.76 EC:1.14.13.77
VIT_205s0062g00540	chr5	18717384	18718780	+	udp-glycosyltransferase 75d1-like	GO:0009751 GO:0010294 GO:0080002 GO:0046482 GO:0009524 GO:0030259 GO:0080018
VIT_205s0077g00652	chr5	473970	474756	+	pectinesterase inhibitor	GO:0005982 EC:3.1.1.11 GO:0004857 GO:0043086 GO:0005985 GO:0030599
VIT_212s0134g00393	chr12	8035048	8036036	-	g-type lectin s-receptor-like serine threonine-protein kinase at4g03230-like	GO:0015074 GO:0005634 GO:0003723 EC:2.7.11.0 GO:0004715 GO:0005524 GO:0030247 GO:0009069 GO:0006468 EC:2.7.7.49 GO:0003964 GO:0004674 GO:0048544 EC:2.7.10.2 GO:0006278
VIT_202s0025g01856	chr2	1726859	1727851	+	cellulose synthase-like protein g3	GO:0016760 GO:0006011 GO:0005982 GO:0016021 GO:0030244 GO:0005985 EC:2.4.1.12
VIT_213s0047g00595	chr13	16957150	16957866	-	disease resistance protein at3g14460-like	GO:0043531 GO:0006952
VIT_206s0004g04825	chr6	5752110	5752481	-	protein	GO:0009739 GO:0009911
VIT_211s0065g01015	chr11	15070522	15071129	-	-	-
VIT_212s0142g00725	chr12	668827	669520	-	uncharacterized protein loc100244234	GO:0004252 GO:0003723 GO:0003677 GO:0006281 GO:0005622 EC:2.7.7.49 GO:0003964 EC:3.4.21.0 GO:0006508 GO:0004519 GO:0006278
VIT_212s0178g00221	chr12	8698725	8702863	-	protein	GO:0005634
VIT_215s0021g02155	chr15	13050659	13072188	-	alpha beta-hydrolase domain-containing protein	GO:0006886 GO:0042967 GO:0008374 GO:0031227 GO:0016788 GO:0006505
VIT_213s0067g00775	chr13	445511	446885	+	gdsl esterase lipase cprd49	GO:0016788 GO:0006629
VIT_209s0018g00182	chr9	15930668	15930950	+	probable nad h-dependent oxidoreductase 1-like	EC:1.1.1.247 GO:0033808 GO:0055114 GO:0006826 GO:0005829 GO:0009821 GO:0047036 EC:2.3.1.170
VIT_212s0059g00380	chr12	5210832	5211592	+	transcription initiation factor tfiid subunit 6-like	GO:0005840 GO:0005634 GO:0046982 GO:0051090 GO:0009860 GO:0006352 GO:0003743 GO:0006446
VIT_209s0002g05065	chr9	4718745	4720022	+	disease resistance protein rps5-like	GO:0043531 GO:0005524 EC:3.6.1.15 GO:0006952 GO:0017111
VIT_205s0029g01515	chr5	17734718	17737115	+	protein	GO:0005524 GO:0016567 GO:0042742 GO:0016023 GO:0055114 GO:0016045 GO:0007169 GO:0010359 EC:2.7.10.1 GO:0016021 GO:0002764 EC:2.7.10.2 GO:0005886 GO:0004714 GO:0009507 GO:0032440 GO:0010204 EC:2.7.11.0 GO:0004715 GO:0009069 GO:0006468 EC:1.3.1.74 GO:0032940 GO:0004674 GO:0009626
VIT_208s0007g02455	chr8	16570442	16571110	-	aspartic proteinase nepenthesin-2-like	GO:0016020 EC:3.4.23.0 GO:0009505 GO:0006508 GO:0004190
VIT_205s0049g02094	chr5	9718628	9719734	-	-	-
VIT_202s0012g00655	chr2	6544999	6545316	+	-	-
VIT_206s0080g00036	chr6	19710559	19712085	+	-	-
VIT_216s0196g00007	chr16_random	150551	150997	-	wd40 and beach domain-containing protein	GO:0007165 GO:0005739 GO:0016023
VIT_201s0011g06445	chr1	6254753	6255088	+	saur family protein	GO:0016310 GO:0005524 GO:0016301 GO:0009734 GO:0005516
VIT_209s0018g01470	chr9	18566940	18567380	-	probable lrr receptor-like serine threonine-protein kinase at3g47570-like	GO:0032440 EC:2.7.11.0 GO:0005524 GO:0009069 GO:0006468 EC:1.3.1.74 GO:0055114 GO:0004674 GO:0005515 GO:0007264 GO:0016021 GO:0005525
VIT_219s0014g02540	chr19	2619638	2620796	+	f-box family-6	GO:0005515 EC:3.6.1.15 GO:0017111
VIT_203s0063g00455	chr3	4017527	4019315	+	alpha-amylase	GO:0048046 GO:0004556 GO:0005987 GO:0016023 GO:0009739 GO:0032940 GO:0009737 GO:0005509 GO:0005983 EC:3.2.1.1
VIT_200s0187g00235	chrUn	9165644	9166045	-	bifunctional inhibitor lipid-transfer protein seed storage 2s albumin-like protein	GO:0008233 GO:0006508 GO:0006869
VIT_206s0004g04736	chr6	5669632	5670721	+	zinc finger family protein	GO:0016020 GO:0043562 GO:0007165 GO:0016567 GO:0009816 GO:0009737 GO:0004842 GO:0005515 GO:0010200 GO:0008270 EC:6.3.2.19
VIT_201s0026g02610	chr1	12252364	12253153	+	mads box	GO:0003677 GO:0009555 GO:0005667 GO:0006355 GO:0045449 GO:0003700 GO:0046983
VIT_208s0058g00305	chr8	9219561	9221187	-	gras family transcription factor	GO:0006355
VIT_203s0132g00305	chr3	11793946	11794335	-	disease resistance protein at1g50180-like	GO:0043531 GO:0006952
VIT_206s0004g02586	chr6	3115617	3116381	-	-	-
VIT_203s0038g01051	chr3	849287	849565	-	metalloendoproteinase 1-like	GO:0031012 GO:0006508 GO:0004222 GO:0008270 EC:3.4.24.0
VIT_205s0102g01033	chr5	23062263	23062791	+	disease resistance protein at1g50180-like	GO:0043531 GO:0003677 GO:0006281 GO:0006952
VIT_210s0003g04811	chr10	8554005	8554817	+	tropine dehydrogenase	GO:0000023 GO:0019252 GO:0006098 GO:0046686 GO:0009821 GO:0005829 GO:0000166 GO:0050356 GO:0080167 EC:1.1.1.206 GO:0043085
VIT_213s0047g00373	chr13	16342887	16343192	+	-	-
VIT_203s0088g00175	chr3	8211944	8218387	-	disease resistance protein at3g14460-like	EC:2.7.11.0 GO:0005524 GO:0009069 GO:0006468 GO:0043531 GO:0004713 GO:0004674 GO:0006952
VIT_210s0003g05725	chr10	10701664	10701876	+	serine threonine-protein phosphatase 2a regulatory subunit b subunit alpha-like	GO:0005634 GO:0005509 GO:0005737
VIT_214s0068g02295	chr14	25873727	25874137	+	-	-
VIT_208s0007g01335	chr8	15423572	15424194	+	-	-
VIT_201s0127g00065	chr1	7416174	7416710	-	plant invertase pectin methylesterase inhibitor domain-containing protein	GO:0016043 GO:0005982 GO:0030154 GO:0005985 GO:0030599 GO:0007275 EC:3.1.1.11 GO:0004857 GO:0043086
VIT_211s0052g01085	chr11	18798333	18799221	-	protein	GO:0071456 GO:0010200
VIT_212s0057g00614	chr12	9246889	9251099	-	calcium-transporting atpase plasma membrane-type-like	GO:0005524 GO:0005388 GO:0006816 GO:0044710 EC:3.6.3.8 GO:0016529 GO:0044763 GO:0046872 GO:0050896 GO:0016021
VIT_207s0005g00765	chr7	3396954	3400525	+	tpa: protein kinase superfamily protein	GO:0004713 EC:2.7.11.0 GO:0004674 GO:0005524 GO:0004672 GO:0009069 GO:0006468 GO:0016023 GO:0005886 EC:2.7.10.0
VIT_201s0026g01836	chr1	11141675	11142394	+	zinc finger	GO:0005515 GO:0008270
VIT_200s0213g00060	chrUn	13126722	13126940	+	condensin complex subunit 1-like	GO:0006996 GO:0007049
VIT_214s0081g00734	chr14	9108651	9109547	+	-	-
VIT_207s0005g01983	chr7	4427819	4428364	+	invertase pectin methylesterase inhibitor family protein	GO:0005982 EC:3.1.1.11 GO:0004857 GO:0043086 GO:0005985 GO:0030599
VIT_217s0053g00586	chr17	15551623	15552174	+	armadillo beta-catenin-like repeat and c2 domain-containing protein	GO:0005739 GO:0005886 GO:0016874
VIT_205s0165g00005	chr5	21386569	21388705	-	uncharacterized protein	GO:0007623 GO:0005634 GO:0003723 GO:0008270
VIT_212s0035g00215	chr12	19468994	19469368	-	mitogen-activated protein kinase kinase kinase 2-like	GO:0004709 GO:0005524 GO:0009069 GO:0007178 GO:0008081 EC:2.7.11.25 EC:3.1.4.0 GO:0006629 GO:0000186
VIT_210s0092g00192	chr10	11494699	11495601	+	udp-glycosyltransferase 83a1	GO:0047213 GO:0009813 EC:2.4.1.115
VIT_204s0008g05295	chr4	4780648	4780977	+	nitrate transporter	GO:0009611 GO:0009753 GO:0030003 GO:0006857 GO:0016021 GO:0005886 GO:0070838 GO:0005215
VIT_216s0013g01198	chr16	7429001	7431094	+	probable receptor-like protein kinase at5g39020-like	EC:2.7.11.0 GO:0004674 GO:0005524 GO:0009069 GO:0006468
VIT_204s0079g00385	chr4	10818526	10820107	-	serine threonine protein	GO:0005634 EC:2.7.11.0 GO:0005524 GO:0004715 GO:0009069 GO:0006468 GO:0004674 GO:0005829 EC:2.7.10.2
VIT_200s1323g00015	chrUn	38484605	38485147	+	-	-
VIT_217s0000g06145	chr17	6697687	6699288	+	glutathione s-	GO:0010583 GO:0004462 GO:0004364 GO:0005634 GO:0006090 EC:4.4.1.5 EC:2.5.1.18 GO:0005737 GO:0006749 GO:0009407 GO:0005515 GO:0005975 GO:0006803
VIT_200s1683g00005	chrUn	40086001	40086504	+	ammonium transporter	GO:0008519 GO:0072488 GO:0016021
VIT_213s0019g00233	chr13	2368191	2369280	+	-	-
VIT_217s0000g10445	chr17	12825713	12826346	+	probable potassium transporter 17-like	GO:0016021 GO:0071805 GO:0015079
VIT_213s0067g00005	chr13	959	2637	+	hypothetical protein VITISV_044200 [Vitis vinifera]	GO:0003964 GO:0003723 EC:2.7.7.49 GO:0006278
VIT_213s0019g02605	chr13	3849915	3851113	+	protein-tyrosine phosphatase mitochondrial 1-like	GO:0035335 GO:0004725 GO:0046855 EC:3.1.3.48 GO:0008138 GO:0004439 GO:0006570 EC:3.1.3.36
VIT_217s0000g05855	chr17	6388980	6390836	+	organelle transcript processing partial	GO:0005515 GO:0031425
VIT_209s0002g03275	chr9	2990053	2991865	-	aspartyl transcarbamylase	GO:0006531 GO:0005524 EC:6.1.1.12 GO:0004815 GO:0005737 GO:0003676 GO:0006522 GO:0006422 GO:0046686
VIT_204s0043g00205	chr4	13126794	13129727	+	uncharacterized protein loc100852807	GO:0015074 GO:0003723 GO:0004523 GO:0008219 EC:2.7.7.49 EC:3.1.26.4 GO:0003964 GO:0016021 GO:0051252 GO:0006278
VIT_200s0160g00046	chrUn	5047404	5048005	+	nuclear receptor corepressor	GO:0003677 GO:0005634 GO:0000785 GO:0003682
VIT_214s0081g00235	chr14	7916685	7917002	+	-	-
VIT_206s0004g03615	chr6	4557306	4557545	+	-	-
VIT_219s0014g04173	chr19	4470407	4474278	+	protein	GO:0004713 EC:2.7.11.0 GO:0004674 GO:0005524 GO:0009069 GO:0006468 GO:0048544
VIT_216s0115g00485	chr16	4548459	4551355	+	beta-galactosidase 3-like	GO:0048046 GO:0046486 GO:0006687 GO:0009505 GO:0043169 GO:0030246 GO:0004565 GO:0009341 GO:0080167 EC:3.2.1.23 GO:0006012 GO:0006027
VIT_200s2725g00005	chrUn	42737748	42738923	+	-	-
VIT_219s0014g00955	chr19	999010	999525	+	dna polymerase	GO:0005634 GO:0003677 GO:0042575 GO:0003887 GO:0008408 GO:0006264 GO:0005739 GO:0033259 GO:0009295 EC:2.7.7.7 GO:0009507
VIT_205s0062g00385	chr5	18541299	18541616	+	probable -trehalose-phosphate synthase	EC:2.4.1.15 GO:0005634 GO:0005982 GO:0005992 GO:0005985 GO:0009750 GO:0009744 GO:0004805 EC:3.1.3.12 GO:0003825
VIT_219s0015g02430	chr19	12258275	12258764	-	-	-
VIT_217s0053g00493	chr17	15340605	15341709	+	-	-
VIT_206s0009g00385	chr6	10796581	10796967	-	nucleic acid binding	GO:0008270 GO:0003676
VIT_207s0095g00575	chr7	13128612	13128959	+	g-type lectin s-receptor-like serine threonine-protein kinase ces101-like	EC:2.7.11.0 GO:0004674 GO:0005524 GO:0009069 GO:0006468
VIT_212s0099g00056	chr12_random	194341	195064	-	uncharacterized protein loc100258741	GO:0004252 GO:0003723 GO:0003677 GO:0006281 GO:0005622 EC:2.7.7.49 GO:0003964 EC:3.4.21.0 GO:0006508 GO:0004519 GO:0006278
VIT_218s0001g15155	chr18	13256399	13259264	-	g-type lectin s-receptor-like serine threonine-protein kinase rlk1	EC:2.7.11.0 GO:0004674 GO:0005524 GO:0009069 GO:0006468
VIT_216s0200g00016	chr16_random	407505	408014	+	wd40 and beach domain-containing protein	GO:0007165 GO:0005739 GO:0016023
VIT_200s0181g00003	chrUn	7618888	7619792	+	domain containing protein	GO:0016998 GO:0016023
VIT_218s0001g01491	chr18	2056137	2056571	-	-	-
VIT_208s0007g08635	chr8	22005128	22007934	-	-	-
VIT_212s0055g01125	chr12	14738088	14738348	-	aldehyde oxidase	GO:0008762 EC:1.1.1.158 GO:0051537 GO:0005506 GO:0018479 GO:0050660 GO:0006118 GO:0004854 GO:0019760 GO:0009851 GO:0055114 EC:1.2.1.28 EC:1.2.3.7 GO:0050302 GO:0006144 GO:0042184 GO:0009055 GO:0042203 GO:0003676 GO:0009688 GO:0018874 GO:0006040 GO:0006568 EC:1.2.3.14 GO:0010293 EC:1.17.1.4
VIT_200s0258g00135	chrUn	18352336	18353279	+	probable receptor-like protein kinase at1g67000-like	EC:2.7.11.0 GO:0004674 GO:0005524 GO:0030247 GO:0009069 GO:0006468
VIT_209s0054g00021	chr9	20171568	20176410	+	lrr receptor-like serine threonine-protein kinase fls2-like	GO:0032440 GO:0016310 GO:0005515 GO:0016301 EC:1.3.1.74 GO:0055114
VIT_214s0006g02295	chr14	19697375	19697596	+	-	-
VIT_213s0139g00468	chr13	20845570	20849635	-	annexin d4-like	GO:0005544 GO:0009414 GO:0009409 GO:0005509 GO:0009651 GO:0009408 GO:0009737
VIT_214s0060g02633	chr14	2426373	2428098	+	protein	GO:0015074 GO:0003676
VIT_208s0032g00974	chr8	4962832	4964430	-	agamous-like mads-box protein agl80	GO:0009612 GO:0003677 GO:0006355 GO:0019722 GO:0046983 GO:0043078
VIT_214s0030g00425	chr14	4282928	4285250	+	-	-
VIT_201s0011g02095	chr1	1773031	1776281	+	60s ribosomal protein l44	GO:0042254 GO:0006412 GO:0022625 GO:0005739 GO:0003735
VIT_215s0048g02328	chr15	16489962	16490323	+	nac domain ipr003441	GO:0032502 GO:0003677 GO:0006355
VIT_206s0004g04855	chr6	5804506	5810861	+	xh xs domain-containing protein	GO:0031048 GO:0035196 GO:0009616 GO:0007267 GO:0051567 GO:0010267 GO:0006346 GO:0080188 GO:0010050
VIT_211s0078g00165	chr11	12226663	12227561	+	pentatricopeptide repeat-containing protein mitochondrial-like	GO:0009536 GO:0005739
VIT_210s0635g00005	chr10_random	188956	189237	+	-	-
VIT_211s0065g00750	chr11	14778349	14778923	-	protein binding	GO:0005524 GO:0008270 GO:0005739
VIT_208s0040g02935	chr8	13961458	13967182	-	at hook motif family protein	GO:0005634 GO:0003677
VIT_215s0021g01240	chr15	11340221	11340691	+	-	-
VIT_205s0102g00645	chr5	22555739	22556994	+	-	-
VIT_210s0116g00931	chr10	425874	429867	-	pentatricopeptide repeat-containing protein at1g11290-like	GO:0005515 GO:0031425
VIT_203s0017g02025	chr3	18546035	18548365	-	cysteinyl-trna synthetase-like	GO:0004817 GO:0005524 EC:6.1.1.16 GO:0046686 GO:0006534 GO:0006423 GO:0005829 GO:0005739 GO:0009507
VIT_211s0016g02586	chr11	2074875	2076370	+	caffeoyl- o-methyltransferase	GO:0015074 EC:2.1.1.104 GO:0003676 GO:0009811 GO:0005829 GO:0009809 GO:0042409 GO:0032259 GO:0009805
VIT_215s0021g02130	chr15	12967649	12988710	+	autophagy-related protein 3	GO:0000902 GO:0048193 GO:0006623 GO:0005829 GO:0006914 GO:0016049
VIT_209s0002g00400	chr9	311869	314148	-	uncharacterized protein	GO:0008270 GO:0003676
VIT_214s0030g01073	chr14	5482710	5482979	+	formin-like protein 18	GO:0003779 GO:0005524 GO:0030036 GO:0006200 EC:3.6.1.3 GO:0005737 GO:0016887
VIT_218s0001g06620	chr18	4986570	4987768	+	nuclear pore complex protein nup155-like	GO:0005643 GO:0009506 GO:0005487 GO:0005730 GO:0006913 GO:0005515 GO:0001510 GO:0017056 GO:0005886 GO:0009507
VIT_201s0026g01815	chr1	11114201	11117493	+	protein	GO:0005515 GO:0008270
VIT_200s2267g00005	chrUn	41432344	41432880	+	n-myristoyl transferase	GO:0042967 GO:0004379
VIT_200s0160g00038	chrUn	5024392	5024646	+	-	-
VIT_204s0044g00616	chr4	21525113	21528537	+	-	-
VIT_215s0021g01053	chr15	11082169	11082468	+	probable histone-lysine n-methyltransferase atxr3-like	GO:0005634 GO:0048443 GO:0048440 GO:0042800 GO:0051568 GO:0010228
VIT_200s0225g00225	chrUn	14749017	14751715	+	disease resistance protein	EC:3.1.3.16 GO:0043531 GO:0004721 GO:0006470
VIT_214s0060g00615	chr14	546934	550670	-	atp-binding cassette superfamily	GO:0006810 GO:0005524 GO:0009506 GO:0006200 GO:0042626 GO:0016021
VIT_209s0002g05015	chr9	4640549	4641157	+	disease resistance protein rps5-like	GO:0043531 GO:0005524 EC:3.6.1.15 GO:0006952 GO:0017111
VIT_201s0011g04196	chr1	3820905	3821643	+	-	-
VIT_219s0027g00942	chr19	20404890	20407359	-	-	-
VIT_202s0025g04375	chr2	3841570	3841971	-	cytochrome p450	GO:0009055 GO:0020037 GO:0005506 GO:0006118 EC:1.14.13.71 GO:0050593 GO:0055114
VIT_205s0020g00315	chr5	2162956	2163767	+	uncharacterized protein	GO:0009507
VIT_202s0025g01165	chr2	1124940	1126457	+	protein	GO:0043231
VIT_213s0019g04400	chr13	5788834	5789666	-	pleckstrin homology and lipid-binding start domain-containing protein	GO:0007165 GO:0005886 GO:0035091
VIT_217s0000g06160	chr17	6708832	6709161	+	pinus taeda anonymous locus 0_9722_01 genomic sequence	GO:0050832 GO:0009651 GO:0008270 GO:0009749 GO:0005739 GO:0009737
VIT_200s2180g00005	chrUn	41165400	41166438	-	tmv resistance protein n-like	GO:0003723 GO:0005524 EC:3.6.1.15 GO:0006298 GO:0030983 EC:2.7.7.49 EC:2.7.6.2 GO:0003964 GO:0004788 GO:0009229 GO:0017111 GO:0006772 GO:0006278
VIT_205s0102g00776	chr5	22717707	22718680	+	disease resistance protein at1g59780-like	GO:0043531 GO:0005524 EC:3.6.1.15 GO:0006952 GO:0017111
VIT_204s0023g00555	chr4	16775746	16776426	-	auxin-induced protein x10a	GO:0009734 GO:0005516 GO:0005739
VIT_200s0437g00065	chrUn	29029229	29029616	+	-	-
VIT_215s0107g00173	chr15	8251483	8252057	+	myosin-h heavy chain	GO:0003723 GO:0005524 GO:0003774 GO:0030742 GO:0060151 GO:0005777 EC:2.7.7.49 GO:0048767 GO:0003964 GO:0008270 GO:0006265 GO:0017137 GO:0051646 GO:0005694 GO:0003916 GO:0003779 GO:0051645 GO:0016459 GO:0006278
VIT_208s0040g00665	chr8	11602912	11604264	-	aspartic proteinase nepenthesin-1	EC:3.4.23.0 GO:0006508 GO:0004190
VIT_207s0161g00024	chr7_random	1246179	1247149	-	-	-
VIT_201s0010g03896	chr1	21325536	21325766	-	flc-like 1 splice variant 1	GO:0003677 GO:0005667 GO:0006355 GO:0045449 GO:0003700 GO:0046983
VIT_204s0023g03075	chr4	19659930	19661398	-	protein mitochondrial-like	GO:0005774 GO:0046872 GO:0005739 GO:0005886 GO:0009507
VIT_200s0282g00025	chrUn	21045120	21046606	+	-	-
VIT_217s0000g06130	chr17	6690633	6690995	+	glutathione s-transferase tau 9	GO:0010583 GO:0004462 GO:0004364 GO:0006090 EC:4.4.1.5 EC:2.5.1.18 GO:0044424 GO:0006749 GO:0009407 GO:0005975 GO:0006803
VIT_210s0071g01145	chr10	17961957	17962688	+	uncharacterized protein	GO:0015074 GO:0003964 GO:0003723 EC:2.7.7.49 GO:0006278
VIT_214s0006g00843	chr14	15713053	15714524	-	dna-binding storekeeper transcriptional regulator	GO:0009536
VIT_209s0002g08705	chr9	9974403	9975066	-	-	-
VIT_201s0026g00016	chr1	8549309	8549700	+	-	-
VIT_207s0031g00705	chr7	16873484	16874098	+	ethylene-responsive transcription factor	GO:0003677 GO:0005667 GO:0006355 GO:0045449 GO:0003700
VIT_212s0035g01322	chr12	21169195	21169983	+	rfl1	GO:0043168 GO:0032559 GO:0032550
VIT_217s0053g01045	chr17	17018792	17019695	-	-	-
VIT_213s0074g00075	chr13	7440915	7441634	-	b3 domain-containing protein	GO:0005634 GO:0003677 GO:0006355
VIT_210s0042g01145	chr10	15060391	15062667	+	at4g38630-like protein	GO:0006511 GO:0000502
VIT_219s0027g00060	chr19	18255242	18255709	+	armadillo beta-catenin-like repeat and c2 domain-containing protein	GO:0009536 GO:0005886 GO:0016874
VIT_219s0014g01085	chr19	1238957	1239502	+	-	-
VIT_216s0039g02783	chr16	3222579	3222989	+	-	-
VIT_213s0139g00438	chr13	20770479	20771078	+	blue copper protein	GO:0009055 GO:0005507 GO:0006118
VIT_208s0032g01115	chr8	5576724	5577487	+	beta-galactosidase 9-like	GO:0043169 GO:0004553 EC:3.2.1.0 GO:0005975
VIT_215s0045g00025	chr15	4540033	4540416	+	wd40 and beach domain-containing protein	GO:0005739
VIT_217s0000g07015	chr17	7725741	7733366	-	udp-glycosyltransferase 83a1	GO:0047213 GO:0009813 EC:2.4.1.218 GO:0050505 EC:2.4.1.115
VIT_202s0033g01085	chr2	16306279	16306548	-	g-type lectin s-receptor-like serine threonine-protein kinase rlk1	EC:2.7.11.0 GO:0004674 GO:0005524 GO:0009069 GO:0006468
VIT_209s0018g00810	chr9	17368467	17370709	-	lrr receptor-like serine threonine-protein kinase fls2-like	GO:0032440 GO:0016310 GO:0005515 GO:0016301 EC:1.3.1.74 GO:0055114
VIT_208s0058g00395	chr8	9344858	9346412	+	-	-
VIT_200s0447g00005	chrUn	29274474	29277358	-	uncharacterized protein	GO:0005634 GO:0008152 GO:0003824
VIT_211s0016g02592	chr11	2076570	2077865	+	probable caffeoyl- o-methyltransferase at4g26220-like	GO:0015074 GO:0008171 GO:0032259 GO:0003676
VIT_216s0013g00005	chr16	4690586	4690825	+	-	-
VIT_209s0018g00355	chr9	16334400	16368298	-	abc transporter c family member 13-like	GO:0032440 GO:0055085 GO:0005524 GO:0042626 EC:1.3.1.74 GO:0055114 GO:0005774 GO:0016021 GO:0006200 GO:0005886
VIT_215s0046g00772	chr15	17723870	17725906	-	b3 domain-containing protein	GO:0005634 GO:0003677 GO:0006355
VIT_200s0193g00146	chrUn	10488524	10490251	+	-	-
VIT_200s2472g00015	chrUn	42033810	42037346	+	pentatricopeptide repeat-containing protein	GO:0005739
VIT_213s0064g01165	chr13	23061246	23062809	-	anthocyanin 5-aromatic acyltransferase-like	GO:0047183 EC:2.3.1.153 GO:0042967
VIT_217s0000g01825	chr17	1364208	1365872	+	uncharacterized protein	GO:0005515
VIT_214s0081g00395	chr14	8204458	8205784	-	ankyrin repeat-containing	GO:0015074 GO:0005515 GO:0008270 GO:0003676
VIT_201s0113g00350	chr1	13619159	13619500	+	leucine-rich repeat receptor-like tyrosine-protein kinase at2g41820-like	GO:0009733 GO:0005524 GO:0009741 GO:0016023 GO:0055114 EC:2.7.10.0 GO:0004713 GO:0007169 GO:0016021 GO:0005886 GO:0032440 EC:2.7.11.0 GO:0006468 GO:0009069 EC:1.3.1.74 GO:0004674
VIT_201s0026g00460	chr1	9205755	9206405	-	pentatricopeptide repeat-containing protein	GO:0050832 GO:0009651 GO:0008270 GO:0009749 GO:0005739 GO:0009737
VIT_201s0127g00895	chr1	8303727	8305190	+	endoplasmic oxidoreductin-1	EC:5.3.4.1 EC:1.8.4.0 GO:0034976 GO:0050660 GO:0055114 GO:0016671 GO:0006984 GO:0003756 GO:0005789 GO:0009536
VIT_201s0026g00245	chr1	8903421	8906556	-	-	-
VIT_203s0063g01415	chr3	4859928	4864681	+	b3 domain-containing protein	GO:0005634 GO:0003677 GO:0006355
VIT_217s0119g00396	chr17	14190898	14191842	-	s-adenosyl-l-methionine-dependent methyltransferase-like protein	EC:2.1.1.0 GO:0005730 GO:0008168 GO:0032259 GO:0006364
VIT_212s0035g01556	chr12	21443890	21445129	+	receptor-like protein 12-like	GO:0015074 GO:0005515 GO:0008270 GO:0003676
VIT_218s0089g00990	chr18	28858729	28861888	-	f-box lrr-repeat protein at3g48880	GO:0003964 GO:0003723 EC:2.7.7.49 GO:0006278
VIT_200s0316g00023	chrUn	22908447	22908686	+	integral membrane transporter family protein	GO:0016020 GO:0006810 GO:0007623 GO:0009414 GO:0009409 GO:0009737 GO:0009507 GO:0005215
VIT_213s0047g00375	chr13	16356203	16356784	+	u-box domain-containing protein 43-like	GO:0000151 GO:0008270 GO:0016567 EC:6.3.2.19 GO:0004842
VIT_210s0350g00005	chr10_random	279995	280542	+	-	-
VIT_207s0237g00005	chr7_random	49577	50125	+	aquaporin nip1-2	GO:0006833 GO:0015250 GO:0055085 GO:0016021 GO:0005737
VIT_202s0012g01345	chr2	7491259	7494789	+	protein	GO:0006629
VIT_209s0002g07825	chr9	8279288	8281027	+	receptor like protein 9	GO:0007165
VIT_214s0083g00672	chr14	22737028	22737989	+	-	-
VIT_212s0121g00296	chr12	12328460	12329014	-	-	-
VIT_211s0037g01265	chr11	10570680	10571857	+	b3 domain-containing protein	GO:0005634 GO:0003677 GO:0006355
VIT_214s0036g01140	chr14	11910812	11914713	+	protein	GO:0008270
VIT_201s0010g00555	chr1	15478898	15480939	-	-	-
VIT_205s0020g00195	chr5	2073948	2076962	+	pectinesterase	GO:0005982 GO:0045330 GO:0005985 GO:0030599 GO:0005618 GO:0045490 EC:3.1.1.11 GO:0004857 GO:0043086 GO:0042545
VIT_211s0149g00074	chr11	6798478	6799246	+	uncharacterized protein loc100233139	GO:0015074 GO:0003723 GO:0003677 GO:0006281 EC:2.7.7.49 GO:0042575 GO:0003964 GO:0003887 GO:0000166 GO:0008270 EC:2.7.7.7 GO:0004519 GO:0006278
VIT_217s0000g03655	chr17	3576489	3577154	-	-	-
VIT_215s0021g02635	chr15	13614109	13615317	-	tudor domain-containing protein	GO:0005783 GO:0005635 GO:0006950 GO:0009845 GO:0031047 GO:0009686 GO:0003676 GO:0016788 GO:0046686 GO:0009306 GO:0005618 GO:0005829 GO:0016442 GO:0005886 GO:0009507
VIT_211s0103g00240	chr11	15909116	15916014	+	protein	EC:2.1.1.0 GO:0005730 GO:0008168 GO:0032259 GO:0006364
VIT_218s0082g00270	chr18_random	5047147	5048745	+	ap2 erf domain-containing transcription factor	GO:0003677 GO:0009414 GO:0009409 GO:0006355 GO:0005737 GO:0010200 GO:0005667 GO:0045449 GO:0003700
VIT_208s0007g02085	chr8	16131040	16132669	+	-	-
VIT_216s0013g00156	chr16	5013454	5013864	+	-	-
VIT_219s0027g01392	chr19	21477991	21478324	+	-	-
VIT_211s0016g02985	chr11	2385382	2387866	-	-	-
VIT_212s0028g04015	chr12	4896403	4897927	+	ankyrin repeat-containing protein at3g12360-like	GO:0005515
VIT_216s0013g01162	chr16	7192436	7192657	+	beach domain-containing protein lvsa-like	GO:0005634 GO:0007165 GO:0005524 GO:0006298 GO:0030983 GO:0010090 GO:0009737 GO:0009825 GO:0007033 GO:0009507
VIT_200s0184g00066	chrUn	8427578	8429263	+	uncharacterized protein loc100257233	GO:0005634 GO:0003677 GO:0006355
VIT_200s0540g00045	chrUn	31579448	31579735	+	methyltransferase-related protein	EC:2.1.1.36 GO:0010200 GO:0031515 GO:0030488 GO:0016429
VIT_205s0102g00826	chr5	22768447	22770423	+	disease resistance rpp8-like protein 3-like	GO:0043531 GO:0006952
VIT_206s0009g02873	chr6	15836018	15836686	+	flavonoid 3 -hydroxylase 2-like	GO:0009055 GO:0016705 GO:0020037 GO:0005506 GO:0006118 GO:0004497 GO:0055114
VIT_215s0021g02080	chr15	12867496	12871100	+	hypothetical protein VITISV_023274 [Vitis vinifera]	GO:0000287 GO:0009094 GO:0006571 GO:0004634 GO:0006094 GO:0006096 GO:0000015 GO:0000162
VIT_211s0037g01205	chr11	10294522	10296330	+	-	-
VIT_215s0021g01056	chr15	11082838	11083272	+	receptor-like protein clavata2	GO:0048507 GO:0040008 GO:0009909 GO:0044767 GO:0005515 GO:0048646 GO:0044237 GO:0016491
VIT_200s2068g00005	chrUn	40926309	40926566	-	proliferation-associated protein 2g4-like	GO:0008238 GO:0044464
VIT_210s0003g05200	chr10	9646812	9647117	+	lrr receptor-like serine threonine-protein kinase gso1-like	EC:2.7.11.0 GO:0004674 GO:0005524 GO:0009069 GO:0016021 GO:0006468
VIT_208s0007g00565	chr8	14821537	14821924	-	mitochondrial respiratory chain complexes assembly protein	GO:0006508 GO:0005524 GO:0004222 EC:3.6.1.15 GO:0008270 GO:0017111 GO:0016021 GO:0030163 EC:3.4.24.0
VIT_216s0115g00496	chr16	4599026	4599890	-	villin 4	GO:0051015 GO:0051764 GO:0005829 GO:0016482 GO:0030042 GO:0048767 GO:0009737 GO:0051014
VIT_203s0017g01836	chr3	18105989	18106523	-	hypothetical protein VITISV_017249 [Vitis vinifera]	GO:0003677 GO:0000785 GO:0003682
VIT_207s0095g00185	chr7	12592443	12592994	+	g-type lectin s-receptor-like serine threonine-protein kinase at1g67520-like	EC:2.7.11.0 GO:0004674 GO:0005524 GO:0009069 GO:0006468
VIT_207s0031g01605	chr7	17697925	17701696	+	pentatricopeptide repeat-containing protein	GO:0005515 GO:0016021 GO:0005739
VIT_203s0038g00851	chr3	685209	685635	-	-	-
VIT_207s0104g01373	chr7	2395215	2395709	+	conserved hypothetical protein [Ricinus communis]	GO:0005515
VIT_208s0040g02015	chr8	13103549	13105028	+	fasciclin-like arabinogalactan protein 11-like	GO:0005886
VIT_206s0080g01076	chr6	21180635	21182238	+	uncharacterized protein	GO:0080167
VIT_208s0040g00560	chr8	11520117	11521500	+	phenylcoumaran benzylic ether reductase -like protein	EC:1.3.1.45 GO:0009813 GO:0000166 GO:0047526 GO:0009807 GO:0055114
VIT_212s0035g00003	chr12	19136912	19137559	+	protein	EC:2.7.11.0 GO:0005524 GO:0009069 GO:0006468 GO:0004713 GO:0008081 GO:0004674 EC:3.1.4.0 GO:0006629
VIT_210s0071g00343	chr10	16643080	16643933	+	-	-
VIT_200s0434g00005	chrUn	28888093	28889944	+	receptor-like protein kinase theseus 1-like	EC:2.7.11.0 GO:0004674 GO:0005524 GO:0009069 GO:0006468
VIT_207s0031g00904	chr7	17100475	17101443	+	-	-
VIT_206s0009g03755	chr6	17077063	17079196	-	pentatricopeptide repeat-containing protein	GO:0005515 GO:0009987
VIT_214s0108g00955	chr14	29603251	29603862	+	ring finger protein	GO:0005515 GO:0008270
VIT_200s0527g00015	chrUn	31291574	31291960	+	ralf-like 19 protein	GO:0016043 GO:0048046 GO:0009505 GO:0007165 GO:0009506 GO:0007267 GO:0004871
VIT_205s0051g00075	chr5	10367295	10368425	-	f-box protein	GO:0005515
VIT_219s0027g00275	chr19	18966671	18967420	-	pentatricopeptide repeat-containing protein	GO:0050832 GO:0009651 GO:0008270 GO:0009749 GO:0005739 GO:0009737
VIT_218s0001g13805	chr18	11788779	11789084	+	pentatricopeptide repeat-containing	GO:0005634 GO:0005982 GO:0006355 GO:0005985 GO:0004650 EC:3.2.1.82 GO:0005576 GO:0033917 EC:3.2.1.15
VIT_206s0004g02470	chr6	2932849	2933433	+	-	-
VIT_214s0006g00821	chr14	15635487	15636272	+	dynamin-related protein 5a isoform 1	GO:0010051 GO:0009535 GO:0003723 GO:0005874 GO:0010091 EC:3.1.2.15 GO:0046983 GO:0006511 GO:0016579 GO:0005886 GO:0048488 GO:0030276 GO:0009504 GO:0006184 GO:0004221 GO:0009920 GO:0005773 GO:0003924 GO:0005525 GO:0009793
VIT_210s0092g00602	chr10	12243775	12244095	+	subtilisin-like serine protease	GO:0016020 GO:0000023 GO:0016023 EC:3.4.21.0 GO:0009736 GO:0005576 GO:0043086 GO:0043085 GO:0004252 GO:0042802 GO:0019761 GO:0007020 GO:0019252 GO:0006508 GO:0005618 GO:0048196
VIT_218s0001g07925	chr18	6393887	6394941	+	-	-
VIT_209s0002g05265	chr9	4965610	4968948	+	neurogenic locus notch protein precursor-like precursor	GO:0005515
VIT_206s0061g00305	chr6	17701192	17701741	+	high affinity nitrate transporter	GO:0055085 GO:0010167 GO:0048527 GO:0015706 GO:0080167 GO:0016021 GO:0005886 GO:0009507 GO:0005215
VIT_200s1206g00015	chrUn	37829033	37831994	+	-	-
VIT_200s0484g00005	chrUn	30317326	30318506	+	g-type lectin s-receptor-like serine threonine-protein kinase rks1-like	GO:0003723 EC:2.7.11.0 GO:0004715 GO:0005524 GO:0009069 GO:0006468 EC:2.7.7.49 GO:0003964 GO:0004674 GO:0048544 EC:2.7.10.2 GO:0006278
VIT_207s0005g03815	chr7	6808593	6809475	-	uncharacterized protein	GO:0009561 GO:0009793
VIT_217s0053g00026	chr17	14377221	14377898	-	uncharacterized acetyltransferase at3g50280-like	EC:2.3.1.0 GO:0003723 GO:0016747
VIT_203s0017g02270	chr3	19046840	19048747	+	receptor-like protein kinase	GO:0016310 GO:0005515 GO:0007165 GO:0016301
VIT_203s0088g00660	chr3	8872386	8873296	+	-	-
VIT_204s0069g00295	chr4	8211269	8212587	+	glutamate receptor -like	GO:0009624 GO:0006811 GO:0005773 GO:0035235 GO:0007268 GO:0005234 GO:0004970 GO:0016021 GO:0030288
VIT_206s0080g00085	chr6	19778956	19781980	-	xylem serine proteinase	GO:0032440 GO:0004252 GO:0042802 EC:1.3.1.74 GO:0055114 GO:0009505 EC:3.4.21.0 GO:0006508 GO:0005576 GO:0043086
VIT_215s0048g01515	chr15	15655036	15656979	-	cytochrome p450	GO:0009055 GO:0016705 GO:0020037 GO:0005506 GO:0006118 GO:0004497 GO:0055114
VIT_210s0003g00770	chr10	2007440	2013209	-	glutamate-gated kainate-type ion channel receptor subunit 5	GO:0015074 GO:0006811 GO:0003676 GO:0035235 GO:0005234 GO:0004970 GO:0008270 GO:0016021 GO:0007268 GO:0030288
VIT_212s0055g00465	chr12	13373832	13374702	-	uncharacterized protein	GO:0006952 GO:0080167
VIT_219s0027g01730	chr19	22004913	22008384	-	probable disease resistance protein at5g63020-like	GO:0043531 GO:0005524 EC:3.6.1.15 GO:0006952 GO:0017111
VIT_205s0102g01036	chr5	23096352	23097130	+	-	-
VIT_205s0020g00245	chr5	2106845	2107396	+	invertase inhibitor	GO:0044763 GO:0016043 GO:0005982 GO:0004857 GO:0005985 GO:0030599 GO:0005737
VIT_211s0078g00105	chr11	12101816	12102999	+	u-box domain-containing protein 43-like	GO:0007165 GO:0016567 GO:0045036 GO:0004842 GO:0003676 GO:0016817 GO:0000151 GO:0005829 GO:0008270 GO:0004888 GO:0005975 GO:0005525 GO:0009707 EC:6.3.2.19 GO:0008184
VIT_218s0001g12215	chr18	10387476	10389014	-	-	-
VIT_209s0002g08755	chr9	10137318	10138045	-	-	-
VIT_200s0704g00045	chrUn	34466539	34468132	-	uncharacterized protein loc100852612	GO:0015074 GO:0005667 GO:0006355 GO:0008270 GO:0045449 GO:0003700 GO:0003676
VIT_204s0044g00275	chr4	20963960	20964181	+	protein arginine n-methyltransferase 7	GO:0006479 GO:0008276 GO:0009507
VIT_219s0015g01590	chr19	10169773	10172470	-	uncharacterized protein	GO:0005634 GO:0046872 GO:0030001
VIT_200s0203g00003	chrUn	11837339	11838406	-	domain containing protein	GO:0015074 GO:0016998 GO:0003676
VIT_216s0013g01295	chr16	7633265	7634427	+	myosin 2	GO:0030048 GO:0005524 GO:0003774 GO:0030742 GO:0060151 GO:0005777 GO:0048767 GO:0048193 GO:0016021 GO:0004871 GO:0017137 GO:0005634 EC:2.7.11.0 GO:0007165 GO:0030036 GO:0051646 GO:0009069 GO:0006468 GO:0010090 GO:0048467 GO:0003779 GO:0090436 GO:0051645 GO:0004674 GO:0016459 GO:0005794
VIT_213s0123g00056	chr13_random	1684092	1689606	-	dna-directed rna polymerase e subunit 1-like	GO:0040029 GO:0003677 EC:2.7.7.6 GO:0016458 GO:0006351 GO:0006259 GO:0003899 GO:0005730 GO:0005507 GO:0006144 GO:0006206 GO:0048038 GO:0009308
VIT_201s0011g05415	chr1	5071469	5071822	+	protein	GO:0032440 EC:2.7.11.0 GO:0005524 GO:0009069 GO:0006468 EC:1.3.1.74 GO:0055114 EC:2.7.10.0 GO:0004713 GO:0004674 GO:0016021 GO:0005886
VIT_202s0012g03080	chr2	11633178	11633468	+	65-kda microtubule-associated protein 3-like	GO:0045298 GO:0000910 GO:0008017
VIT_210s0116g01344	chr10	709419	710639	-	-	-
VIT_213s0019g01321	chr13	2934821	2935801	+	protein binding	GO:0047134 GO:0055114 EC:1.8.1.8
VIT_218s0001g11530	chr18	9816374	9818973	+	cytochrome p450 82a3-like	GO:0009055 GO:0016705 GO:0020037 GO:0005506 GO:0006118 GO:0004497 GO:0055114
VIT_219s0014g04102	chr19	4362868	4363119	+	serine threonine protein kinase	GO:0003723 EC:2.7.11.0 GO:0005524 GO:0009069 GO:0006468 EC:2.7.7.49 GO:0003964 GO:0004674 GO:0048544 GO:0006278
VIT_216s0022g02015	chr16	14333257	14335192	+	cell cycle regulated microtubule associated protein	GO:0005634 GO:0031048 GO:0000226 GO:0042127 GO:0009909 GO:0051322 GO:0051567 GO:0000911 GO:0006346 GO:0005739
VIT_204s0008g04226	chr4	3595101	3596333	+	uncharacterized protein loc100791212	GO:0004523 GO:0008270 GO:0051252 EC:3.1.26.4 GO:0003676
VIT_207s0005g05682	chr7	9952714	9952995	+	pentatricopeptide repeat-containing protein at5g40405-like	GO:0015074 GO:0005524 EC:3.6.1.3 GO:0003676 GO:0006200 GO:0005739 GO:0005886 GO:0016887
VIT_206s0080g01093	chr6	21240457	21240981	+	protein	GO:0045892
VIT_217s0000g06910	chr17	7593722	7599737	-	zinc finger ran-binding domain-containing protein 3-like	GO:0005634 GO:0003677 GO:0005524 GO:0043247 GO:0004386 GO:0010332 GO:0007126 GO:0032204 GO:0016740 GO:0006310 GO:0004519
VIT_205s0020g04945	chr5	6800854	6801101	+	rna-binding protein with multiple splicing	GO:0000398 GO:0000166 GO:0017069
VIT_207s0129g00825	chr7	16034428	16035551	+	isoflavone 2 -hydroxylase	GO:0050832 GO:0009055 GO:0005783 GO:0020037 GO:0005506 GO:0006118 GO:0042742 GO:0009759 GO:0055114 GO:0016705 GO:0080167 GO:0004497 GO:0005886 GO:0002213 GO:0052544
VIT_212s0055g01285	chr12	15253231	15254257	-	brassinosteroid insensitive 1-associated receptor kinase 1	GO:0005524 GO:0043069 GO:0046982 GO:0042742 GO:0016049 GO:0055114 GO:0002229 GO:0010363 GO:0007169 GO:0009863 EC:2.7.10.1 GO:0010200 GO:0016021 GO:0030968 GO:0005886 GO:0004714 GO:0032440 GO:0050832 GO:0006612 EC:2.7.11.0 GO:0033612 GO:0009069 GO:0006468 GO:0009742 EC:1.3.1.74 GO:0002679 GO:0005768 GO:0004674 GO:0043234
VIT_218s0075g00835	chr18	22579190	22579555	+	probable xyloglucan endotransglucosylase hydrolase protein 27-like	GO:0000287 EC:2.4.1.207 GO:0048046 GO:0016762 GO:0005524 GO:0006073 GO:0004553 EC:3.2.1.0 GO:0004672 GO:0016021 EC:3.6.3.1 GO:0006468 GO:0015917 GO:0006812 GO:0005618 GO:0004012
VIT_216s0013g00078	chr16	4824697	4825479	-	germin-like protein 2-1-like	GO:0031012 GO:0048046 GO:0045735 GO:0005618 GO:0009651 GO:0030145
VIT_200s2488g00005	chrUn	42081909	42085443	+	ureidoglycine aminohydrolase	GO:0000023 GO:0006355 GO:0016023 GO:0071522 GO:0000256 GO:0019252 GO:0005667 GO:0045449 GO:0003700 GO:0043085
VIT_212s0028g03235	chr12	3976650	3977196	+	aquaporin sip2-1	GO:0006810 GO:0044464 GO:0016021 GO:0005215
VIT_208s0058g00055	chr8	8474831	8477715	+	leucine-rich repeat receptor protein kinase exs-like	GO:0032440 GO:0016310 GO:0005515 GO:0016301 EC:1.3.1.74 GO:0055114
VIT_213s0112g00009	chr13_random	505349	506836	+	-	-
VIT_200s0204g00215	chrUn	12287685	12290520	-	-	-
VIT_215s0048g00485	chr15	14586127	14587390	-	mads-box transcription factor	GO:0005634 GO:0003677 GO:0006355 GO:0046983
VIT_212s0055g00715	chr12	13889530	13889880	-	hypothetical protein VITISV_002944 [Vitis vinifera]	GO:0003723 GO:0005524 EC:3.6.1.15 GO:0006298 GO:0030983 EC:2.7.7.49 EC:2.7.6.2 GO:0003964 GO:0004788 GO:0009229 GO:0017111 GO:0006772 GO:0006278
VIT_201s0011g06565	chr1	6403488	6404919	-	-	-
VIT_205s0077g00575	chr5	383487	384160	+	-	-
VIT_218s0122g00371	chr18	338896	344306	-	protein	GO:0005524 GO:0004713 GO:0005515 EC:2.7.11.25 GO:0016021 GO:0005886 GO:0000186 GO:0050832 GO:0009826 GO:0004709 GO:0030247 GO:0009069 GO:0009992 GO:0007178 GO:0048527 GO:0005773 GO:0009751 GO:0009505 GO:0005509 GO:0009311 GO:0009615
VIT_202s0033g00203	chr2	13836464	13836982	+	60s ribosomal protein l35a	GO:0005840 GO:0042254 GO:0006412 GO:0003735
VIT_219s0015g01952	chr19	10948216	10948500	+	cytochrome p450	GO:0009055 GO:0020037 GO:0009813 GO:0005506 GO:0006118 GO:0055114 GO:0019825 GO:0048316 GO:0016711 EC:1.14.13.21 GO:0009507
VIT_218s0072g00242	chr18	19351756	19352852	+	bnm1 like protein	GO:0005982 EC:3.1.1.11 GO:0004857 GO:0043086 GO:0005576 GO:0005985 GO:0030599
VIT_207s0005g04785	chr7	8038294	8040123	+	myosin subfamily xi heavy chain	GO:0030048 GO:0005524 GO:0030036 GO:0051646 GO:0003774 GO:0030742 GO:0060151 GO:0005777 GO:0048767 GO:0003779 GO:0051645 GO:0005794 GO:0016459 GO:0017137
VIT_200s0400g00056	chrUn	27605454	27607677	-	lrr receptor-like serine threonine-protein kinase fls2-like	GO:0015074 GO:0032440 GO:0016310 GO:0016301 EC:1.3.1.74 GO:0055114 GO:0003676 GO:0005515 GO:0008270
VIT_216s0013g01192	chr16	7348372	7348929	+	probable receptor-like protein kinase at1g67000-like	GO:0015074 EC:2.7.11.0 GO:0005524 GO:0030247 GO:0009069 GO:0006468 GO:0003676 GO:0004674
VIT_218s0001g05305	chr18	4265173	4266355	-	-	-
VIT_200s1564g00005	chrUn	39574638	39577375	-	low quality protein: udp-rhamnose:rhamnosyltransferase 1-like	GO:0047213 GO:0009813 GO:0016021 EC:2.4.1.115
VIT_206s0004g01135	chr6	1232668	1233854	+	protein	GO:0009061
VIT_209s0002g07565	chr9	7731826	7732338	+	leucine-rich repeat receptor protein kinase exs-like	GO:0032440 EC:2.7.11.0 GO:0005524 GO:0004715 GO:0009069 GO:0006468 EC:1.3.1.74 GO:0055114 GO:0004674 GO:0016021 EC:2.7.10.2
VIT_214s0083g00683	chr14	22792510	22793115	+	-	-
VIT_213s0064g00115	chr13	21588158	21588526	+	disease resistance protein at3g14460-like	GO:0043531 GO:0006952
VIT_211s0016g01735	chr11	1388345	1391041	-	hydroxyproline-rich glycoprotein family protein	GO:0005634 GO:0005829 GO:0005886
VIT_203s0114g00008	chr3_random	137795	138484	+	armadillo beta-catenin-like repeat and c2 domain-containing protein	GO:0009536 GO:0005886 GO:0016874
VIT_215s0024g00765	chr15	1475561	1480262	-	abc transporter c family member 3-like	GO:0015074 GO:0048046 GO:0005524 EC:3.6.3.43 GO:0055114 EC:3.6.3.44 GO:0016021 GO:0010290 GO:0051707 GO:0005886 GO:0032440 EC:1.3.1.74 GO:0003676 GO:0005774 GO:0015431 GO:0015440 GO:0006200 GO:0015833 GO:0008559 GO:0000325 GO:0006855
VIT_200s1985g00005	chrUn	40774121	40775223	-	mms19 nucleotide excision repair protein	GO:0000910 GO:0007017
VIT_205s0049g01603	chr5	8982723	8983088	-	serine threonine-protein phosphatase bsl3	EC:3.1.3.16 GO:0005506 GO:0005829 GO:0004721 GO:0006470 GO:0005886 GO:0030145
VIT_218s0001g13646	chr18	11650305	11650904	+	at1g62390-like protein	GO:0006950
VIT_217s0053g01005	chr17	16854002	16854966	+	-	-
VIT_214s0006g00335	chr14	13711348	13712969	+	ribonuclease p protein subunit p38-related protein	GO:0005634 GO:0015996
VIT_200s0516g00006	chrUn	31047026	31048401	-	non-specific lipid-transfer	GO:0008289 GO:0006869
VIT_200s0131g00256	chrUn	2729821	2731269	+	blue copper protein	GO:0009055 GO:0005507 GO:0006118
VIT_201s0011g03985	chr1	3648786	3649577	-	probable receptor-like protein kinase at1g67000-like	EC:2.7.11.0 GO:0004674 GO:0005524 GO:0009069 GO:0006468
VIT_216s0013g00152	chr16	5005307	5005744	+	-	-
VIT_207s0005g05705	chr7	9976881	9978825	+	cytosol aminopeptidase family protein	GO:0006833 GO:0010150 GO:0006096 GO:0008235 GO:0006972 GO:0006623 GO:0004177 GO:0005829 GO:0009651 GO:0030145 GO:0006094 GO:0007030 GO:0009266 GO:0005773 EC:3.4.11.0 GO:0046686 GO:0006508 GO:0009570
VIT_209s0018g01135	chr9	17828779	17829069	+	lrr receptor-like serine threonine-protein kinase fls2-like	GO:0032440 GO:0016310 GO:0016301 EC:1.3.1.74 GO:0055114
VIT_219s0135g00015	chr19	14503177	14503440	+	abc transporter c family member 5-like	GO:0005524 GO:0055114 GO:0043090 GO:0000911 GO:0030007 GO:0016021 GO:0009651 GO:0005739 GO:0005886 GO:0032440 GO:0000226 GO:0055085 GO:0007165 GO:0042626 GO:0008281 EC:1.3.1.74 GO:0005774 GO:0006200 GO:0006888 GO:0000325
VIT_215s0024g01622	chr15	3331871	3332191	+	protein	EC:2.3.1.0 GO:0016747
VIT_200s2678g00005	chrUn	42611940	42612206	-	disease resistance protein rga4-like	EC:3.1.3.16 GO:0043531 GO:0006952 GO:0004721 GO:0006470
VIT_208s0058g00104	chr8	8633644	8635580	+	leucine-rich repeat receptor protein kinase exs-like	GO:0032440 GO:0016310 GO:0005515 GO:0016301 EC:1.3.1.74 GO:0055114
VIT_216s0115g00475	chr16	4529770	4531473	+	serine threonine-protein kinase atr-like	GO:0010044 GO:0016310 GO:0005524 GO:0007059 GO:0010332 GO:0004553 EC:3.2.1.0 GO:0007004 GO:0005975 GO:0032204 GO:0032504 GO:0005634 GO:0007127 EC:2.7.11.0 GO:0006281 GO:0009506 GO:0009069 GO:0004674 GO:0005794 GO:0009536 GO:0006310
VIT_200s0173g00226	chrUn	6703487	6704239	+	heat shock 70 kda protein	GO:0032440 GO:0006457 GO:0005524 EC:1.3.1.74 GO:0009408 GO:0055114 GO:0046686 GO:0005618 GO:0051082 GO:0008270 GO:0009651 GO:0005739 GO:0005886 GO:0009615 GO:0009507
VIT_215s0045g00042	chr15	4572782	4574196	+	mitochondrial phosphate transporter	GO:0006810 GO:0005618 GO:0016021 GO:0005739 GO:0005886 GO:0009507
VIT_204s0079g00745	chr4	11613595	11613933	-	hypothetical protein VITISV_017092 [Vitis vinifera]	GO:0015074 GO:0003964 GO:0003723 EC:2.7.7.49 GO:0006278
VIT_206s0004g00045	chr6	129337	131067	+	pentatricopeptide repeat-containing protein	GO:0005515 GO:0005739 GO:0016556
VIT_219s0014g02765	chr19	2833823	2835923	+	uncharacterized protein	GO:0043231 GO:0044444
VIT_214s0030g00835	chr14	5079943	5081146	+	cu zn superoxide dismutase	GO:0004784 GO:0006801 GO:0046872 GO:0055114
VIT_218s0001g01261	chr18	1841606	1842659	-	probable protein phosphatase 2c 55-like	GO:0008152 GO:0016787
VIT_218s0082g00108	chr18_random	4347104	4351627	-	protein shoot gravitropism 2	GO:0009395 GO:0009959 GO:0009506 GO:0046486 GO:0008970 EC:3.1.1.32 GO:0009705 GO:0046872 GO:0009590 GO:0009660
VIT_202s0025g01852	chr2	1718398	1718802	+	cellulose synthase-like protein g3	GO:0016760 GO:0006011 GO:0005982 GO:0016021 GO:0030244 GO:0005985 EC:2.4.1.12
VIT_207s0031g00935	chr7	17128135	17129591	+	chaperone protein dnaj	GO:0006457 GO:0051082 GO:0031072
VIT_209s0096g00325	chr9	11770834	11771357	-	ribonuclease p	EC:3.1.26.5 GO:0030677 GO:0051252 GO:0004526 GO:0001682
VIT_214s0006g00210	chr14	13387234	13387623	-	hypothetical protein VITISV_009627 [Vitis vinifera]	GO:0008270 GO:0003676
VIT_203s0017g01535	chr3	17545203	17546316	-	-	-
VIT_217s0000g08103	chr17	9101680	9102273	-	udp-glycosyltransferase-like protein	GO:0047213 GO:0009813 EC:2.4.1.115
VIT_215s0046g00815	chr15	17809174	17810319	+	hypothetical protein VITISV_000486 [Vitis vinifera]	GO:0006351
VIT_213s0064g01305	chr13	23186700	23187209	-	low quality protein: pathogenesis-related protein 5-like	GO:0009055 GO:0016705 GO:0020037 GO:0005506 GO:0006118 GO:0004497 GO:0055114
VIT_208s0040g00715	chr8	11653431	11654732	+	werner syndrome-like exonuclease-like	GO:0008408 GO:0005622 GO:0006139 GO:0004386 GO:0003676
VIT_201s0010g01956	chr1	18605330	18625418	-	lignin-forming anionic peroxidase-like	GO:0006804 GO:0006979 GO:0046872 GO:0020037 GO:0004601 EC:1.11.1.7 GO:0055114
VIT_213s0106g00145	chr13	9550115	9551470	-	-	-
VIT_213s0123g00032	chr13_random	2117445	2118612	-	low quality protein: myrcene chloroplastic-like	GO:0000287 GO:0052578 GO:0080015 GO:0016099 EC:4.2.3.16 EC:4.2.3.20 GO:0050551 GO:0005829 GO:0009611 EC:4.2.3.14 GO:0016106 GO:0009753 GO:0034768 GO:0050552 GO:0034002 EC:4.2.3.15 GO:0050550 GO:0043693 GO:0009625
VIT_201s0010g03122	chr1	20157858	20162111	-	lrr receptor-like serine threonine-protein kinase fls2-like	GO:0032440 GO:0016310 GO:0005515 GO:0016301 EC:1.3.1.74 GO:0055114
VIT_209s0054g00265	chr9	20726036	20726383	-	ubiquitin carboxyl-terminal hydrolase 9	EC:3.4.22.0 GO:0005634 GO:0006511 GO:0004197 GO:0016579 EC:3.1.2.15 GO:0004221
VIT_200s1363g00021	chrUn	38782883	38783361	+	domain containing protein	GO:0016998
VIT_208s0007g02925	chr8	17006815	17007090	+	pectate lyase	GO:0016020 EC:4.2.2.2 GO:0005576 GO:0030570
VIT_218s0082g00009	chr18_random	3495031	3498603	+	serine-threonine protein plant-	GO:0004713 EC:2.7.11.0 GO:0005524 GO:0004674 GO:0009069 GO:0006468 GO:0005739
VIT_206s0009g02555	chr6	15298290	15298757	+	-	-
VIT_208s0032g00105	chr8	3046325	3047641	+	protein	GO:0009055 GO:0005507 GO:0006118
VIT_212s0059g01905	chr12	6766563	6768029	-	-	-
VIT_219s0027g01631	chr19	21897813	21901275	+	probable disease resistance protein at5g63020-like	GO:0015074 GO:0005524 EC:3.6.1.15 GO:0003676 GO:0043531 GO:0006952 GO:0017111 GO:0008270
VIT_205s0077g00654	chr5	475143	476167	+	pectinesterase inhibitor	GO:0005982 EC:3.1.1.11 GO:0004857 GO:0043086 GO:0005985 GO:0030599
VIT_215s0048g02332	chr15	16491070	16491984	+	uncharacterized protein loc100262652	GO:0003677 GO:0006355
VIT_216s0022g00565	chr16	11765864	11766160	+	iron-sulfur cluster co-chaperone protein mitochondrial-like	GO:0006457 GO:0031072 GO:0051087
VIT_200s0476g00025	chrUn	30020932	30022998	+	probable protein phosphatase 2c 12-like	GO:0010413 GO:0006396 GO:0003866 GO:0009423 GO:0031048 GO:0006571 GO:0031011 GO:0000162 GO:0045893 GO:0010332 EC:3.1.3.16 GO:0042138 GO:0007131 GO:0004721 GO:0006470 GO:0045492 GO:0032204 GO:0032504 GO:0007129 GO:0009094 GO:0043247 EC:2.5.1.19 GO:0007062 GO:0045132 GO:0008284
VIT_200s1378g00005	chrUn	38845472	38847412	+	uncharacterized protein loc100852807	GO:0015074 GO:0003723 GO:0004523 GO:0008219 EC:2.7.7.49 EC:3.1.26.4 GO:0003964 GO:0016021 GO:0051252 GO:0006278
VIT_215s0048g01345	chr15	15481769	15482740	-	gibberellin receptor gid1	GO:0005634 GO:0008152 GO:0016787 GO:0009827 GO:0009860
VIT_200s1787g00005	chrUn	40395356	40396230	-	uncharacterized protein	GO:0005768 GO:0016020 GO:0005794 GO:0005802 GO:0009507
VIT_201s0127g00883	chr1	8289861	8291542	+	-	-
VIT_202s0033g00305	chr2	14039267	14044163	+	nucleic acid binding	GO:0003723 EC:2.7.11.0 GO:0005524 GO:0009069 GO:0006468 EC:2.7.7.49 GO:0003964 GO:0030246 GO:0004674 GO:0008270 GO:0006278
VIT_208s0058g00300	chr8	9167973	9169018	-	protein	GO:0000074 GO:0009738 GO:0005524 GO:0009069 GO:0009845 GO:0006468 GO:0030246 GO:0004693 EC:2.7.11.22 GO:0007049 GO:0005886
VIT_213s0064g00465	chr13	22082644	22084336	-	tryptophan synthase beta	GO:0032440 GO:0009094 GO:0006571 EC:4.2.1.20 GO:0000162 GO:0004834 EC:1.3.1.74 GO:0055114
VIT_216s0307g00005	chr16_random	723943	724586	+	probable receptor-like protein kinase at1g67000-like	EC:2.7.11.0 GO:0004674 GO:0005524 GO:0030247 GO:0009069 GO:0006468
VIT_215s0024g01626	chr15	3381965	3382177	+	pentatricopeptide repeat-containing protein	GO:0005739
VIT_201s0010g03685	chr1	21043083	21045963	+	lipid transfer	GO:0008289 GO:0006869 GO:0016023 GO:0046658
VIT_205s0077g01065	chr5	829949	832596	+	-	-
VIT_204s0044g00483	chr4	21244408	21247369	+	auxin-induced protein 5ng4-like	GO:0016020
VIT_213s0067g01174	chr13	652068	652799	-	-	-
VIT_212s0034g00225	chr12	15665394	15665630	-	-	-
VIT_213s0019g03355	chr13	4392547	4393623	+	-	-
VIT_200s2120g00005	chrUn	41041321	41042127	+	methylglutaconyl- mitochondrial	EC:4.2.1.18 GO:0006574 GO:0006552 GO:0004490 GO:0005739 GO:0006550
VIT_212s0055g01165	chr12	14986875	14990763	+	cc-nbs-lrr resistance protein	GO:0009395 GO:0043531 GO:0004143 GO:0007205 GO:0016787 GO:0046486 GO:0006952 EC:2.7.1.107
VIT_209s0070g01005	chr9	14891555	14894582	+	chromosome transmission fidelity protein 18 homolog	GO:0043229 GO:0005524 EC:3.6.1.15 GO:0007062 GO:0017111
VIT_213s0084g00865	chr13	20162195	20162494	+	disease resistance protein at3g14460-like	GO:0043531 GO:0006952
VIT_201s0011g02445	chr1	2229196	2229513	+	hd domain-containing protein 2 homolog	GO:0046872 GO:0008081 GO:0008152 EC:3.1.4.0
VIT_207s0031g01275	chr7	17363200	17364164	-	-	-
VIT_211s0065g00165	chr11	13566375	13566602	+	domon and dopamine beta-monooxygenase n-terminal domain-containing partial	GO:0005768 GO:0008152 GO:0005794 GO:0016021 GO:0004497 GO:0016023 GO:0008535 GO:0005802
VIT_204s0044g00795	chr4	21929181	21930032	-	g-type lectin s-receptor-like serine threonine-protein kinase rlk1-like	EC:2.7.11.0 GO:0005524 GO:0009069 GO:0006468 GO:0003676 GO:0007169 EC:2.7.10.1 GO:0004674 GO:0048544 GO:0004714
VIT_200s2372g00005	chrUn	41740177	41740971	-	glabra2 expression modulator	GO:0005634 GO:0004523 GO:0051567 EC:3.1.26.4 GO:0003676 GO:0010026 GO:0048765 GO:0005829 GO:0051252 GO:0042732 GO:0010482
VIT_216s0013g00762	chr16	6212732	6213321	+	histone h3	GO:0005634 GO:0003677 GO:0046982 GO:0006334 GO:0000786
VIT_200s0342g00045	chrUn	24531924	24532466	+	wd40 and beach domain-containing protein	GO:0007165 GO:0005739 GO:0016023
VIT_200s0179g00005	chrUn	7246027	7246380	+	-	-
VIT_200s0388g00085	chrUn	27052968	27053595	+	probable receptor-like protein kinase at1g67000-like	EC:2.7.11.0 GO:0004674 GO:0005524 GO:0030247 GO:0009069 GO:0006468
VIT_216s0013g01355	chr16	7809156	7809511	+	abc transporter d family member 1	GO:0005524 GO:0051788 GO:0015916 EC:3.6.3.44 GO:0006635 GO:0046861 GO:0016021 GO:0005739 GO:0005886 GO:0007031 GO:0080129 GO:0009407 GO:0043161 GO:0010030 GO:0006200 GO:0008559 GO:0006855
VIT_219s0015g02535	chr19	12659626	12659931	+	secologanin synthase-like	GO:0009055 GO:0016705 GO:0020037 GO:0005506 GO:0006118 GO:0004497 GO:0055114
VIT_216s0200g00040	chr16_random	601023	601652	+	wd40 and beach domain-containing protein	GO:0007165 GO:0005739 GO:0016023
VIT_210s0042g01342	chr10	15413976	15414480	+	hypothetical protein VITISV_043904 [Vitis vinifera]	GO:0003964 GO:0003723 EC:2.7.7.49 GO:0006278
VIT_215s0024g01366	chr15	2712498	2713055	+	-	-
VIT_200s0173g00223	chrUn	6701704	6702006	+	pentatricopeptide repeat-containing	GO:0007186 GO:0005634 GO:0006355 GO:0005525 GO:0004871
VIT_205s0124g00345	chr5	20941681	20944804	-	ankyrin repeat-containing protein at3g12360-like	GO:0005515
VIT_209s0054g01265	chr9	22214967	22216424	+	protein	EC:2.7.11.0 GO:0004674 GO:0005524 GO:0009069 GO:0006468 GO:0048544
VIT_205s0102g00145	chr5	21986282	22008763	-	inositol transporter	GO:0032440 GO:0055085 GO:0015144 GO:0016023 GO:0006812 GO:0005351 EC:1.3.1.74 GO:0055114 GO:0005366 GO:0009705 GO:0008643 GO:0015798 GO:0016021 GO:0005886
VIT_213s0047g00095	chr13	15492029	15493596	+	-	-
VIT_205s0102g00823	chr5	22767671	22768012	+	disease resistance protein at1g59780-like	GO:0043531 GO:0005524 EC:3.6.1.15 GO:0006952 GO:0017111
VIT_207s0005g00580	chr7	3246575	3259124	+	magnesium proton exchanger	GO:0005774 GO:0015693 GO:0005432 GO:0035725 GO:0006826 GO:0016021 GO:0006816 GO:0006829
VIT_201s0026g01805	chr1	11067575	11068294	+	zinc finger	GO:0005515 GO:0008270
VIT_202s0012g01025	chr2	6993896	6994717	+	ubiquitin carboxyl-terminal hydrolase 9	EC:3.4.22.0 GO:0005634 GO:0006511 GO:0004197 GO:0016579 EC:3.1.2.15 GO:0004221
VIT_200s2168g00005	chrUn	41134067	41135396	+	uncharacterized acetyltransferase at3g50280-like	EC:2.3.1.0 GO:0003723 GO:0016747 GO:0005737
VIT_212s0028g02445	chr12	3178324	3179794	+	-	-
VIT_204s0008g05325	chr4	4800709	4802497	+	clathrin assembly protein	GO:0032440 GO:0030276 GO:0048268 GO:0005545 EC:1.3.1.74 GO:0055114 GO:0030118
VIT_205s0020g00075	chr5	1971491	1974561	+	pectinesterase	GO:0016126 GO:0005982 GO:0045330 GO:0005985 GO:0030599 GO:0005618 GO:0045490 EC:3.1.1.11 GO:0004857 GO:0043086 GO:0042545
VIT_204s0008g04086	chr4	3425927	3426494	+	low quality protein: burp domain-containing protein 3-like	GO:0009651 GO:0009269 GO:0009737
VIT_202s0025g03405	chr2	2910135	2914293	-	predicted protein [Populus trichocarpa]	GO:0015074 GO:0003964 GO:0003723 EC:2.7.7.49 GO:0006278
VIT_215s0021g00070	chr15	9309891	9312163	+	protein wax2-like	GO:0015074 GO:0048653 GO:0003723 GO:0042335 GO:0005506 GO:0010025 EC:2.7.7.49 GO:0055114 GO:0003964 GO:0043668 GO:0016021 GO:0016491 GO:0046185 GO:0010143 GO:0071771 GO:0006278
VIT_214s0030g00216	chr14	4056720	4057949	+	f-box kelch-repeat protein at1g57790-like	GO:0005515
VIT_203s0017g00125	chr3	14289874	14290525	-	60s ribosomal protein l17-2	GO:0016070 GO:0009506 GO:0022625 GO:0005773 GO:0042254 GO:0005730 GO:0006412 GO:0003735 GO:0005886 GO:0009507
VIT_212s0035g01295	chr12	21116967	21119203	-	disease resistance protein rps2-like	GO:0043531 GO:0006952
VIT_214s0006g03076	chr14	21533965	21534998	+	-	-
VIT_202s0236g00176	chr2	5607084	5610148	+	-	-
VIT_202s0012g02675	chr2	10416655	10417220	+	-	-
VIT_202s0025g02805	chr2	2429152	2430621	+	-	-
VIT_203s0017g02375	chr3	19263204	19268604	-	suppressor of auxin resistance1 protein	GO:0006406 GO:0009733 GO:0005783 GO:0072661 GO:0019898 GO:0009909 GO:0016023 GO:0016570 GO:0005515 GO:0005829 GO:0016021 GO:0005886 GO:0010498 GO:0031965 GO:0009504 GO:0009506 GO:0006094 GO:0010074 GO:0009920 GO:0005768 GO:0005774 GO:0006606 GO:0007010 GO:0005525 GO:0006888 GO:0048449
VIT_204s0043g01016	chr4	15696534	15697619	+	-	-
VIT_205s0077g02325	chr5	1845274	1846817	-	transducin wd-40 repeat-containing protein	GO:0000166 GO:0016023 GO:0009507
VIT_200s0453g00005	chrUn	29426978	29427274	+	scarecrow-like protein 23-like	GO:0006355 GO:0008270 GO:0003676
VIT_214s0030g00575	chr14	4658292	4659745	-	-	-
VIT_209s0054g00205	chr9	20421911	20438558	+	lrr receptor-like serine threonine-protein kinase fls2-like	GO:0032440 GO:0016310 GO:0005515 GO:0016301 EC:1.3.1.74 GO:0055114
VIT_212s0059g00845	chr12	5654725	5656851	-	-	-
VIT_204s0008g07193	chr4	7425759	7426007	+	protein	EC:3.4.23.0 GO:0003677 GO:0048046 GO:0006508 GO:0005739 GO:0004190
VIT_200s0353g00010	chrUn	25128920	25129748	+	protein	EC:2.7.11.0 GO:0004674 GO:0005524 GO:0009069 GO:0048544 GO:0005886 GO:0046777
VIT_200s0421g00005	chrUn	28513644	28515834	+	lrr receptor-like serine threonine-protein kinase fls2-like	GO:0005515
VIT_212s0121g00085	chr12	11770296	11770664	-	low quality protein: probable disease resistance protein at1g61300-like	GO:0043531 GO:0005524 EC:3.6.1.15 GO:0006952 GO:0017111
VIT_200s0131g00175	chrUn	2528408	2530707	-	annexin d4-like	GO:0005544 GO:0009414 GO:0009409 GO:0005509 GO:0009651 GO:0009408 GO:0009737
VIT_209s0162g00008	chr9_random	283173	283882	+	carboxypeptidase d	EC:2.5.1.0 GO:0016765 GO:0006508 GO:0004185 EC:3.4.16.0 GO:0008270 GO:0016023
VIT_207s0005g06025	chr7	10765106	10765636	+	cytokinin dehydrogenase 3	EC:1.5.99.12 GO:0008762 GO:0005788 GO:0019139 EC:1.1.1.158 GO:0009690 GO:0050660 GO:0016023 GO:0032940 GO:0005773 GO:0022900 GO:0006040 GO:0008131 EC:1.4.3.21
VIT_212s0134g00370	chr12	7990156	7990659	-	g-type lectin s-receptor-like serine threonine-protein kinase at4g03230-like	EC:2.7.11.0 GO:0004715 GO:0005524 GO:0030247 GO:0009069 GO:0006468 GO:0003676 GO:0004674 GO:0008270 GO:0048544 EC:2.7.10.2
VIT_209s0054g01485	chr9	22389134	22390038	+	pentatricopeptide repeat-containing protein at1g11290-like	GO:0003723
VIT_203s0132g00335	chr3	11864171	11864613	+	chaperone protein htpg family protein	GO:0010157 GO:0003723 GO:0005524 GO:0009414 EC:2.7.7.49 GO:0009658 GO:0003964 GO:0048481 GO:0005829 GO:0009651 GO:0009941 GO:0005739 GO:0005886 GO:0009704 GO:0006457 GO:0009408 GO:0005774 GO:0051082 GO:0006278 GO:0009793 GO:0009570
VIT_212s0134g00195	chr12	7740053	7741117	+	fasciclin-like arabinogalactan protein	GO:0006457 GO:0031072 GO:0051082
VIT_210s0003g03465	chr10	5774167	5775714	-	abc transporter c family member 5-like	GO:0005524 GO:0055114 GO:0043090 GO:0000911 GO:0030007 GO:0004672 GO:0016021 GO:0009651 GO:0005739 GO:0005886 GO:0032440 GO:0000226 GO:0055085 GO:0007165 GO:0006468 GO:0042626 GO:0008281 EC:1.3.1.74 GO:0005774 GO:0006200 GO:0006888 GO:0000325
VIT_201s0026g01828	chr1	11159793	11160512	+	zinc finger	GO:0005515 GO:0008270
VIT_206s0009g02454	chr6	14989117	14990382	+	zinc finger identical	GO:0003677 GO:0005622 GO:0008270
VIT_212s0142g00541	chr12	473357	473749	-	nonspecific lipid-transfer protein	GO:0008289 GO:0006869
VIT_208s0040g01395	chr8	12519076	12519492	+	auxin-induced protein 6b-like	GO:0009733
VIT_212s0034g02435	chr12	18935054	18935293	+	-	-
VIT_215s0021g01795	chr15	12450452	12451128	-	-	-
VIT_212s0035g01463	chr12	21308182	21309874	+	disease resistance protein rps2-like	GO:0043531 GO:0005524 EC:3.6.1.15 GO:0006952 GO:0017111
VIT_216s0013g01064	chr16	6882668	6883919	+	ethylene-responsive transcription factor 5	GO:0003677 GO:0005667 GO:0006355 GO:0045449 GO:0003700
[truncated: 259 more rows]
