# Supplementary material for: A deep survey of alternative splicing in grape reveals changes in the splicing machinery related to tissue, stress condition and genotype
Source: BMC Plant Biol. 2014 Apr 17;14:99. doi: 10.1186/1471-2229-14-99 (PMC4108029; doi:10.1186/1471-2229-14-99)
Supplement: Additional file 3 — Excel, overlap between V1 and V2 gene prediction. [file 1471-2229-14-99-S3.xls]

## Sheet: V1 versus V2
V1	V2
VIT_19s0014g04090	VIT_219s0014g04090
VIT_16s0050g01980	VIT_216s0050g01980
VIT_18s0001g01330	VIT_218s0001g01330
VIT_05s0020g02310	VIT_205s0020g02310
VIT_03s0038g02430	VIT_203s0038g02430
VIT_03s0038g00090	VIT_203s0038g00090
VIT_00s0768g00030	VIT_200s0768g00030
VIT_06s0004g04340	VIT_206s0004g04340
VIT_03s0091g00250	VIT_203s0091g00250
VIT_18s0001g04770	VIT_218s0001g04770
VIT_13s0019g00750	VIT_213s0019g00750
VIT_15s0021g00220	VIT_215s0021g00220
VIT_07s0031g02070	VIT_207s0031g02070
VIT_06s0004g03170	VIT_206s0004g03170
VIT_12s0035g01410	VIT_212s0035g01410
VIT_13s0156g00590	VIT_213s0156g00590
VIT_08s0007g07920	VIT_208s0007g07920
VIT_07s0031g02860	VIT_207s0031g02860
VIT_03s0063g02080	VIT_203s0063g02080
VIT_08s0007g06260	VIT_208s0007g06260
VIT_00s2386g00010	VIT_200s2386g00010
VIT_04s0008g01800	VIT_204s0008g01800
VIT_15s0024g01090	VIT_215s0024g01090
VIT_07s0005g02660	VIT_207s0005g02660
VIT_07s0031g01860	VIT_207s0031g01860
VIT_19s0015g01680	VIT_219s0015g01680
VIT_19s0014g03140	VIT_219s0014g03140
VIT_07s0129g01010	VIT_207s0129g01010
VIT_18s0041g01400	VIT_218s0041g01400
VIT_06s0004g03980	VIT_206s0004g03980
VIT_02s0241g00080	VIT_202s0241g00080
VIT_19s0027g01680	VIT_219s0027g01680
VIT_15s0021g02050	VIT_215s0021g02050
VIT_06s0080g00230	VIT_206s0080g00230
VIT_12s0028g01990	VIT_212s0028g01990
VIT_03s0038g03420	VIT_203s0038g03420
VIT_01s0026g02030	VIT_201s0026g02030
VIT_12s0057g00560	VIT_212s0057g00560
VIT_06s0009g00990	VIT_206s0009g00990
VIT_19s0027g00930	VIT_219s0027g00930
VIT_11s0037g01190	VIT_211s0037g01190
VIT_07s0031g01490	VIT_207s0031g01490
VIT_18s0001g01800	VIT_218s0001g01800
VIT_07s0031g02830	VIT_207s0031g02830
VIT_00s2419g00010	VIT_200s2419g00010
VIT_07s0005g03960	VIT_207s0005g03960
VIT_05s0094g00050	VIT_205s0094g00050
VIT_07s0129g00830	VIT_207s0129g00830
VIT_11s0016g02420	VIT_211s0016g02420
VIT_19s0014g03160	VIT_219s0014g03160
VIT_14s0006g01830	VIT_214s0006g01830
VIT_14s0066g01470	VIT_214s0066g01470
VIT_14s0066g02500	VIT_214s0066g02500
VIT_11s0065g01090	VIT_211s0065g01090
VIT_00s0160g00240	VIT_200s0160g00240
VIT_05s0020g00620	VIT_205s0020g00620
VIT_05s0124g00450	VIT_205s0124g00450
VIT_00s0333g00010	VIT_200s0333g00010
VIT_01s0011g04970	VIT_201s0011g04970
VIT_04s0008g01430	VIT_204s0008g01430
VIT_13s0019g03730	VIT_213s0019g03730
VIT_00s0184g00040	VIT_200s0184g00040
VIT_09s0002g01270	VIT_209s0002g01270
VIT_06s0004g05700	VIT_206s0004g05700
VIT_13s0019g01890	VIT_213s0019g01890
VIT_09s0002g08560	VIT_209s0002g08560
VIT_18s0001g08430	VIT_218s0001g08430
VIT_08s0040g00530	VIT_208s0040g00530
VIT_07s0095g00430	VIT_207s0095g00430
VIT_18s0001g15510	VIT_218s0001g15510 VIT_218s0001g15520
VIT_12s0121g00400	VIT_212s0121g00400
VIT_15s0048g00620	VIT_215s0048g00620
VIT_17s0000g06950	VIT_217s0000g06950
VIT_13s0019g05240	VIT_213s0019g05240
VIT_06s0009g03350	VIT_206s0009g03350
VIT_18s0001g15370	VIT_218s0001g15370
VIT_12s0059g01820	VIT_212s0059g01820
VIT_08s0007g08060	VIT_208s0007g08060
VIT_06s0080g01220	VIT_206s0080g01220
VIT_07s0031g01140	VIT_207s0031g01140
VIT_17s0053g01040	VIT_217s0053g01040
VIT_03s0017g01490	VIT_203s0017g01490
VIT_16s0022g00540	VIT_216s0022g00540
VIT_15s0048g01150	VIT_215s0048g01150
VIT_09s0018g01740	VIT_209s0018g01740
VIT_16s0050g01770	VIT_216s0050g01770
VIT_00s0361g00090	VIT_200s0361g00090
VIT_14s0036g01350	VIT_214s0036g01350
VIT_13s0019g00830	VIT_213s0019g00830
VIT_05s0062g00930	VIT_205s0062g00930
VIT_06s0004g07790	VIT_206s0004g07790
VIT_00s0388g00070	VIT_200s0388g00070
VIT_01s0011g04600	VIT_201s0011g04600
VIT_03s0097g00550	VIT_203s0097g00550
VIT_13s0064g01210	VIT_213s0064g01210
VIT_14s0128g00350	VIT_214s0128g00350
VIT_05s0020g01320	VIT_205s0020g01320
VIT_06s0009g02970	VIT_206s0009g02970
VIT_11s0052g01150	VIT_211s0052g01150
VIT_01s0010g03240	VIT_201s0010g03240
VIT_00s0125g00290	VIT_200s0125g00290
VIT_08s0007g08680	VIT_208s0007g08680
VIT_00s0225g00020	VIT_200s0225g00020
VIT_19s0014g01470	VIT_219s0014g01470
VIT_13s0019g03060	VIT_213s0019g03060
VIT_04s0044g00790	VIT_204s0044g00790
VIT_02s0025g01360	VIT_202s0025g01360
VIT_19s0027g01160	VIT_219s0027g01160
VIT_05s0020g02810	VIT_205s0020g02810
VIT_14s0066g00460	VIT_214s0066g00460
VIT_00s0827g00050	VIT_200s0827g00050
VIT_00s0287g00080	VIT_200s0287g00080
VIT_16s0115g00440	VIT_216s0115g00440
VIT_06s0004g00490	VIT_206s0004g00490
VIT_18s0001g12550	VIT_218s0001g12550
VIT_06s0009g01590	VIT_206s0009g01590
VIT_04s0023g03640	VIT_204s0023g03640
VIT_01s0011g05780	VIT_201s0011g05780
VIT_05s0020g03460	VIT_205s0020g03460
VIT_02s0012g01420	VIT_202s0012g01420
VIT_14s0066g01070	VIT_214s0066g01070
VIT_07s0104g00020	VIT_207s0104g00020
VIT_01s0011g04680	VIT_201s0011g04680
VIT_18s0001g11340	VIT_218s0001g11340
VIT_02s0025g02430	VIT_202s0025g02430
VIT_18s0117g00380	VIT_218s0117g00380
VIT_01s0026g02720	VIT_201s0026g02720
VIT_05s0029g01310	VIT_205s0029g01310
VIT_08s0058g00290	VIT_208s0058g00290
VIT_17s0000g03650	VIT_217s0000g03650
VIT_19s0014g05050	VIT_219s0014g05050
VIT_01s0137g00550	VIT_201s0137g00550
VIT_00s0316g00040	VIT_200s0316g00040
VIT_12s0034g01620	VIT_212s0034g01620
VIT_00s0262g00130	VIT_200s0262g00130
VIT_18s0122g01170	VIT_218s0122g01170
VIT_18s0089g01390	VIT_218s0089g01390
VIT_03s0017g01930	VIT_203s0017g01930
VIT_06s0004g01610	VIT_206s0004g01610
VIT_00s0183g00140	VIT_200s0183g00140
VIT_08s0007g00710	VIT_208s0007g00710
VIT_18s0001g00810	VIT_218s0001g00810
VIT_14s0060g02670	VIT_214s0060g02670
VIT_08s0007g03760	VIT_208s0007g03760
VIT_12s0055g01180	VIT_212s0055g01180
VIT_08s0007g08610	VIT_208s0007g08610
VIT_05s0029g00800	VIT_205s0029g00800
VIT_06s0009g01450	VIT_206s0009g01450
VIT_04s0043g00740	VIT_204s0043g00740
VIT_06s0004g06850	VIT_206s0004g06850
VIT_14s0108g00330	VIT_214s0108g00330
VIT_00s0706g00010	VIT_200s0706g00010
VIT_02s0012g01860	VIT_202s0012g01860
VIT_07s0104g00140	VIT_207s0104g00140
VIT_11s0052g01090	VIT_211s0052g01090
VIT_05s0051g00080	VIT_205s0051g00080
VIT_01s0010g03250	VIT_201s0010g03250
VIT_16s0039g00810	VIT_216s0039g00810
VIT_06s0009g01040	VIT_206s0009g01040
VIT_05s0049g01430	VIT_205s0049g01430
VIT_17s0000g01940	VIT_217s0000g01940
VIT_18s0117g00480	VIT_218s0117g00480
VIT_05s0062g00630	VIT_205s0062g00630
VIT_15s0048g00390	VIT_215s0048g00390
VIT_12s0059g01410	VIT_212s0059g01410
VIT_07s0005g02990	VIT_207s0005g02990
VIT_14s0068g00170	VIT_214s0068g00170
VIT_02s0025g03240	VIT_202s0025g03240
VIT_00s1212g00010	VIT_200s1212g00010
VIT_02s0033g01050	VIT_202s0033g01050
VIT_19s0015g00980	VIT_219s0015g00980
VIT_12s0034g00640	VIT_212s0034g00640
VIT_15s0048g01460	VIT_215s0048g01460
VIT_16s0039g00330	VIT_216s0039g00330
VIT_05s0020g04120	VIT_205s0020g04120
VIT_18s0001g14970	VIT_218s0001g14970
VIT_09s0054g00410	VIT_209s0054g00410
VIT_18s0089g01340	VIT_218s0089g01340
VIT_19s0014g01450	VIT_219s0014g01450
VIT_19s0015g02110	VIT_219s0015g02110
VIT_19s0027g00420	VIT_219s0027g00420
VIT_01s0010g00460	VIT_201s0010g00460
VIT_02s0012g01140	VIT_202s0012g01140
VIT_06s0004g03680	VIT_206s0004g03680
VIT_04s0008g01260	VIT_204s0008g01260
VIT_05s0029g00320	VIT_205s0029g00320
VIT_14s0060g00650	VIT_214s0060g00650
VIT_00s0851g00020	VIT_200s0851g00020
VIT_07s0005g06020	VIT_207s0005g06020
VIT_15s0021g00460	VIT_215s0021g00460
VIT_16s0098g01750	VIT_216s0098g01750
VIT_18s0001g08390	VIT_218s0001g08390
VIT_16s0039g00030	VIT_216s0039g00030
VIT_02s0025g01880	VIT_202s0025g01880
VIT_10s0597g00020	VIT_210s0597g00020
VIT_17s0000g01200	VIT_217s0000g01200
VIT_13s0019g04720	VIT_213s0019g04720
VIT_18s0041g02060	VIT_218s0041g02060
VIT_16s0022g02290	VIT_216s0022g02290
VIT_01s0026g02350	VIT_201s0026g02350
VIT_18s0001g10730	VIT_218s0001g10730
VIT_01s0010g03300	VIT_201s0010g03300
VIT_14s0083g00810	VIT_214s0083g00810
VIT_02s0025g03050	VIT_202s0025g03060
VIT_03s0038g01480	VIT_203s0038g01480
VIT_00s0218g00130	VIT_200s0218g00130
VIT_18s0122g00130	VIT_218s0122g00130
VIT_13s0019g01650	VIT_213s0019g01650
VIT_08s0007g05080	VIT_208s0007g05080
VIT_09s0070g00130	VIT_209s0070g00130
VIT_00s0398g00040	VIT_200s0398g00040
VIT_11s0016g05320	VIT_211s0016g05320
VIT_00s0475g00050	VIT_200s0475g00050
VIT_13s0084g00730	VIT_213s0084g00730
VIT_04s0008g02070	VIT_204s0008g02070
VIT_07s0005g00620	VIT_207s0005g00620
VIT_18s0001g14530	VIT_218s0001g14530
VIT_08s0007g08700	VIT_208s0007g08700
VIT_12s0028g01570	VIT_212s0028g01570
VIT_14s0068g02120	VIT_214s0068g02120
VIT_08s0007g00660	VIT_208s0007g00660
VIT_18s0001g13590	VIT_218s0001g13590
VIT_02s0025g04170	VIT_202s0025g04170
VIT_05s0029g01180	VIT_205s0029g01180
VIT_05s0077g01320	VIT_205s0077g01320
VIT_05s0102g00250	VIT_205s0102g00250
VIT_04s0008g02100	VIT_204s0008g02100
VIT_16s0050g01700	VIT_216s0050g01700
VIT_04s0069g00160	VIT_204s0069g00160
VIT_16s0148g00260	VIT_216s0148g00260
VIT_14s0108g00140	VIT_214s0108g00140
VIT_01s0011g06080	VIT_201s0011g06080
VIT_00s0250g00020	VIT_200s0250g00020
VIT_07s0205g00060	VIT_207s0205g00060
VIT_12s0057g01580	VIT_212s0057g01580
VIT_15s0046g01980	VIT_215s0046g01980
VIT_09s0070g00220	VIT_209s0070g00220
VIT_07s0141g01020	VIT_207s0141g01020
VIT_03s0038g01250	VIT_203s0038g01250
VIT_07s0031g01430	VIT_207s0031g01430
VIT_00s0515g00030	VIT_200s0515g00030
VIT_19s0027g00850	VIT_219s0027g00850
VIT_04s0023g01230	VIT_204s0023g01230
VIT_14s0068g01630	VIT_214s0068g01630
VIT_11s0149g00240	VIT_211s0149g00240
VIT_19s0014g03540	VIT_219s0014g03540
VIT_00s0371g00080	VIT_200s0371g00080
VIT_19s0090g01810	VIT_219s0090g01810
VIT_09s0002g04160	VIT_209s0002g04160
VIT_15s0045g01510	VIT_215s0045g01510
VIT_13s0067g00160	VIT_213s0067g00160
VIT_14s0066g02100	VIT_214s0066g02100
VIT_16s0100g01250	VIT_216s0100g01250
VIT_19s0014g04440	VIT_219s0014g04440
VIT_01s0011g06430	VIT_201s0011g06430
VIT_15s0048g00600	VIT_215s0048g00600
VIT_04s0044g00170	VIT_204s0044g00170
VIT_16s0100g00440	VIT_216s0100g00440
VIT_15s0024g01160	VIT_215s0024g01160
VIT_18s0001g15230	VIT_218s0001g15230
VIT_18s0001g13080	VIT_218s0001g13080
VIT_02s0025g04220	VIT_202s0025g04220
VIT_18s0122g00890	VIT_218s0122g00890
VIT_10s0003g00220	VIT_210s0003g00220
VIT_01s0010g00340	VIT_201s0010g00340
VIT_17s0000g09870	VIT_217s0000g09870
VIT_08s0058g00950	VIT_208s0058g00950
VIT_01s0010g03320	VIT_201s0010g03320
VIT_16s0050g01880	VIT_216s0050g01880
VIT_16s0050g01550	VIT_216s0050g01550
VIT_03s0063g02030	VIT_203s0063g02030
VIT_13s0067g03600	VIT_213s0067g03600
VIT_13s0019g00340	VIT_213s0019g00340
VIT_04s0008g04680	VIT_204s0008g04680
VIT_16s0039g01360	VIT_216s0039g01360
VIT_18s0041g00910	VIT_218s0041g00910
VIT_17s0000g07550	VIT_217s0000g07550
VIT_06s0009g02920	VIT_206s0009g02920
VIT_11s0065g00630	VIT_211s0065g00630
VIT_15s0048g00460	VIT_215s0048g00460
VIT_07s0031g02240	VIT_207s0031g02240
VIT_08s0007g02800	VIT_208s0007g02800
VIT_00s0282g00020	VIT_200s0282g00020
VIT_14s0030g00680	VIT_214s0030g00680
VIT_00s0204g00030	VIT_200s0204g00030
VIT_06s0004g02370	VIT_206s0004g02370
VIT_08s0007g08330	VIT_208s0007g08330
VIT_00s0275g00030	VIT_200s0275g00030
VIT_03s0063g00860	VIT_203s0063g00860
VIT_08s0040g01440	VIT_208s0040g01440
VIT_03s0063g00790	VIT_203s0063g00790
VIT_13s0019g04210	VIT_213s0019g04210
VIT_07s0005g01120	VIT_207s0005g01120
VIT_07s0005g05950	VIT_207s0005g05950
VIT_05s0029g01130	VIT_205s0029g01130
VIT_04s0008g01080	VIT_204s0008g01080
VIT_01s0011g01350	VIT_201s0011g01350
VIT_13s0067g00050	VIT_213s0067g00050
VIT_00s0371g00110	VIT_200s0371g00110
VIT_00s0187g00160	VIT_200s0187g00160
VIT_00s0327g00070	VIT_200s0327g00070
VIT_11s0149g00330	VIT_211s0149g00330
VIT_12s0035g01340	VIT_212s0035g01340
VIT_05s0136g00310	VIT_205s0136g00310
VIT_10s0116g01690	VIT_210s0116g01690
VIT_07s0031g00010	VIT_207s0031g00010
VIT_01s0011g04020	VIT_201s0011g04020
VIT_00s1312g00010	VIT_200s1312g00010
VIT_05s0077g00300	VIT_205s0077g00300
VIT_08s0007g04440	VIT_208s0007g04440
VIT_19s0090g01680	VIT_219s0090g01680
VIT_18s0001g06040	VIT_218s0001g06040
VIT_00s0532g00050	VIT_200s0532g00050
VIT_13s0084g00680	VIT_213s0084g00680
VIT_14s0066g01200	VIT_214s0066g01200
VIT_00s0361g00040	VIT_200s0361g00040
VIT_17s0000g10040	VIT_217s0000g10040
VIT_10s0003g03160	VIT_210s0003g03160
VIT_11s0037g01250	VIT_211s0037g01250
VIT_07s0205g00160	VIT_207s0205g00160
VIT_04s0043g00270	VIT_204s0043g00270
VIT_03s0017g02140	VIT_203s0017g02140
VIT_16s0039g01150	VIT_216s0039g01150
VIT_18s0072g00870	VIT_218s0072g00870
VIT_14s0006g02190	VIT_214s0006g02190
VIT_16s0050g00880	VIT_216s0050g00880
VIT_12s0035g00210	VIT_212s0035g00210
VIT_01s0011g06220	VIT_201s0011g06220
VIT_01s0011g04210	VIT_201s0011g04200
VIT_12s0034g01430	VIT_212s0034g01430
VIT_05s0062g00460	VIT_205s0062g00460
VIT_13s0101g00070	VIT_213s0101g00070
VIT_15s0021g01810	VIT_215s0021g01810
VIT_10s0116g01830	VIT_210s0116g01830
VIT_07s0005g02460	VIT_207s0005g02460
VIT_03s0063g01660	VIT_203s0063g01660
VIT_12s0055g00610	VIT_212s0055g00610
VIT_10s0116g00020	VIT_210s0116g00020
VIT_03s0038g00930	VIT_203s0038g00930
VIT_05s0020g00710	VIT_205s0020g00710
VIT_09s0002g05370	VIT_209s0002g05370
VIT_04s0008g04540	VIT_204s0008g04540
VIT_02s0154g00440	VIT_202s0154g00440
VIT_00s0203g00200	VIT_200s0203g00200
VIT_16s0039g01490	VIT_216s0039g01490
VIT_16s0013g01120	VIT_216s0013g01120
VIT_15s0021g02870	VIT_215s0021g02870
VIT_18s0001g07790	VIT_218s0001g07790
VIT_03s0167g00220	VIT_203s0167g00220
VIT_12s0035g02090	VIT_212s0035g02090
VIT_05s0051g00930	VIT_205s0051g00930
VIT_17s0000g09860	VIT_217s0000g09860
VIT_04s0079g00400	VIT_204s0079g00400
VIT_13s0019g05270	VIT_213s0019g05270
VIT_19s0014g04030	VIT_219s0014g04030
VIT_05s0020g04830	VIT_205s0020g04830
VIT_11s0016g04480	VIT_211s0016g04480
VIT_14s0108g00520	VIT_214s0108g00520
VIT_07s0031g01710	VIT_207s0031g01710
VIT_00s0269g00120	VIT_200s0269g00120
VIT_16s0013g01370	VIT_216s0013g01370 VIT_216s0013g01365
VIT_01s0011g01260	VIT_201s0011g01260
VIT_11s0052g00870	VIT_211s0052g00870
VIT_07s0005g00380	VIT_207s0005g00380
VIT_17s0000g03970	VIT_217s0000g03970
VIT_17s0000g01270	VIT_217s0000g01270
VIT_01s0011g01460	VIT_201s0011g01460
VIT_03s0038g02380	VIT_203s0038g02380
VIT_18s0041g01870	VIT_218s0041g01870
VIT_00s0203g00070	VIT_200s0203g00070
VIT_01s0011g05400	VIT_201s0011g05400
VIT_00s0726g00020	VIT_200s0726g00020
VIT_02s0025g02130	VIT_202s0025g02130
VIT_14s0006g01120	VIT_214s0006g01120
VIT_00s2851g00010	VIT_200s2851g00010
VIT_13s0156g00150	VIT_213s0156g00150
VIT_12s0028g03240	VIT_212s0028g03240
VIT_16s0039g01100	VIT_216s0039g01100
VIT_14s0030g02260	VIT_214s0030g02260
VIT_18s0001g14770	VIT_218s0001g14770
VIT_12s0035g01490	VIT_212s0035g01490
VIT_13s0106g00700	VIT_213s0106g00700
VIT_00s0743g00010	VIT_200s0743g00010
VIT_11s0103g00100	VIT_211s0103g00100
VIT_01s0010g00820	VIT_201s0010g00820
VIT_15s0021g02260	VIT_215s0021g02260
VIT_17s0000g04490	VIT_217s0000g04490
VIT_14s0068g00630	VIT_214s0068g00630
VIT_01s0010g00950	VIT_201s0010g00950
VIT_08s0040g01740	VIT_208s0040g01740
VIT_04s0043g00300	VIT_204s0043g00300
VIT_15s0048g01970	VIT_215s0048g01970
VIT_18s0001g11320	VIT_218s0001g11320
VIT_00s0897g00010	VIT_200s0897g00010
VIT_12s0055g00360	VIT_212s0055g00360
VIT_12s0028g01810	VIT_212s0028g01810
VIT_14s0060g02560	VIT_214s0060g02560
VIT_13s0019g04890	VIT_213s0019g04890
VIT_07s0005g02380	VIT_207s0005g02380
VIT_07s0104g00950	VIT_207s0104g00950
VIT_17s0053g00740	VIT_217s0053g00740
VIT_18s0001g07540	VIT_218s0001g07540
VIT_12s0059g02720	VIT_212s0059g02720
VIT_18s0001g12160	VIT_218s0001g12160
VIT_13s0175g00150	VIT_213s0175g00150
VIT_18s0001g06390	VIT_218s0001g06390
VIT_12s0059g00850	VIT_212s0059g00850
VIT_11s0016g02770	VIT_211s0016g02770
VIT_07s0005g06360	VIT_207s0005g06360
VIT_03s0017g00420	VIT_203s0017g00420
VIT_15s0048g00570	VIT_215s0048g00570
VIT_02s0025g04290	VIT_202s0025g04290
VIT_09s0002g05790	VIT_209s0002g05790
VIT_12s0028g03190	VIT_212s0028g03190
VIT_12s0035g01710	VIT_212s0035g01710
VIT_19s0027g01810	VIT_219s0027g01810
VIT_00s0484g00030	VIT_200s0484g00030
VIT_17s0000g10280	VIT_217s0000g10280
VIT_02s0025g00250	VIT_202s0025g00250
VIT_14s0006g02440	VIT_214s0006g02440
VIT_01s0137g00390	VIT_201s0137g00390
VIT_12s0142g00050	VIT_212s0142g00050
VIT_01s0010g02990	VIT_201s0010g02990
VIT_11s0016g00520	VIT_211s0016g00520
VIT_00s0246g00070	VIT_200s0246g00070
VIT_13s0019g03710	VIT_213s0019g03710
VIT_14s0060g00790	VIT_214s0060g00790
VIT_00s0189g00040	VIT_200s0189g00040
VIT_18s0041g00490	VIT_218s0041g00490
VIT_09s0054g01030	VIT_209s0054g01030
VIT_18s0001g00380	VIT_218s0001g00380
VIT_08s0007g05040	VIT_208s0007g05040
VIT_14s0066g01580	VIT_214s0066g01580
VIT_00s1348g00020	VIT_200s1348g00020
VIT_02s0025g01130	VIT_202s0025g01110
VIT_04s0008g01010	VIT_204s0008g01010
VIT_14s0108g00630	VIT_214s0108g00630
VIT_07s0005g02810	VIT_207s0005g02810 VIT_207s0005g02820
VIT_09s0002g06720	VIT_209s0002g06720
VIT_07s0130g00250	VIT_207s0130g00250
VIT_19s0177g00140	VIT_219s0177g00140
VIT_08s0007g07340	VIT_208s0007g07340
VIT_14s0030g01380	VIT_214s0030g01380
VIT_18s0001g03640	VIT_218s0001g03640
VIT_14s0030g01710	VIT_214s0030g01710
VIT_08s0007g04970	VIT_208s0007g04970
VIT_13s0047g00490	VIT_213s0047g00480 VIT_213s0047g00490
VIT_12s0059g01330	VIT_212s0059g01330
VIT_15s0046g02450	VIT_215s0046g02450
VIT_00s2648g00010	VIT_200s2648g00010
VIT_06s0004g07690	VIT_206s0004g07690
VIT_07s0005g01910	VIT_207s0005g01910
VIT_14s0066g00860	VIT_214s0066g00860
VIT_05s0049g01260	VIT_205s0049g01260
VIT_06s0004g07310	VIT_206s0004g07310
VIT_02s0025g04890	VIT_202s0025g04890
VIT_11s0016g03680	VIT_211s0016g03680
VIT_04s0023g02880	VIT_204s0023g02880
VIT_14s0060g02380	VIT_214s0060g02380
VIT_17s0000g03960	VIT_217s0000g03960
VIT_01s0010g01770	VIT_201s0010g01770
VIT_10s0071g00800	VIT_210s0071g00800
VIT_19s0027g00350	VIT_219s0027g00350 VIT_219s0027g00353
VIT_04s0023g01700	VIT_204s0023g01700
VIT_01s0011g03410	VIT_201s0011g03410
VIT_08s0007g03270	VIT_208s0007g03270
VIT_19s0176g00020	VIT_219s0176g00020
VIT_19s0014g04290	VIT_219s0014g04290
VIT_15s0048g02880	VIT_215s0048g02870 VIT_215s0048g02880
VIT_19s0090g01390	VIT_219s0090g01390
VIT_05s0020g02870	VIT_205s0020g02870
VIT_11s0037g00810	VIT_211s0037g00810
VIT_07s0005g03980	VIT_207s0005g03980
VIT_03s0017g01300	VIT_203s0017g01300
VIT_14s0036g00220	VIT_214s0036g00220
VIT_19s0093g00370	VIT_219s0093g00370
VIT_19s0015g01430	VIT_219s0015g01430
VIT_11s0016g01620	VIT_211s0016g01620
VIT_08s0040g00210	VIT_208s0040g00210
VIT_00s0434g00010	VIT_200s0434g00010
VIT_14s0036g00300	VIT_214s0036g00300
VIT_12s0035g02230	VIT_212s0035g02230
VIT_10s0116g00770	VIT_210s0116g00770
VIT_03s0167g00050	VIT_203s0167g00050
VIT_05s0102g00830	VIT_205s0102g00830
VIT_18s0072g01160	VIT_218s0072g01160
VIT_13s0175g00110	VIT_213s0175g00110
VIT_04s0044g01950	VIT_204s0044g01950
VIT_15s0046g02540	VIT_215s0046g02540
VIT_08s0105g00260	VIT_208s0105g00260
VIT_04s0008g02110	VIT_204s0008g02110
VIT_18s0117g00280	VIT_218s0117g00280
VIT_11s0016g04220	VIT_211s0016g04220
VIT_03s0017g00680	VIT_203s0017g00680
VIT_01s0011g00400	VIT_201s0011g00400
VIT_19s0027g01650	VIT_219s0027g01650
VIT_19s0085g00840	VIT_219s0085g00840
VIT_13s0019g00560	VIT_213s0019g00560
VIT_07s0005g02310	VIT_207s0005g02310
VIT_06s0004g03930	VIT_206s0004g03930
VIT_06s0061g00800	VIT_206s0061g00800
VIT_10s0003g02350	VIT_210s0003g02350
VIT_03s0091g00740	VIT_203s0091g00740
VIT_07s0255g00160	VIT_207s0255g00160
VIT_00s0472g00020	VIT_200s0472g00020
VIT_13s0067g02380	VIT_213s0067g02380
VIT_09s0002g04710	VIT_209s0002g04710
VIT_05s0062g01140	VIT_205s0062g01130
VIT_14s0060g01950	VIT_214s0060g01950
VIT_04s0023g02430	VIT_204s0023g02430
VIT_05s0020g04780	VIT_205s0020g04780
VIT_07s0095g00800	VIT_207s0095g00800
VIT_11s0052g00610	VIT_211s0052g00610
VIT_07s0031g02400	VIT_207s0031g02400
VIT_00s0391g00050	VIT_200s0391g00050
VIT_00s0174g00060	VIT_200s0174g00060
VIT_06s0080g01070	VIT_206s0080g01070
VIT_08s0007g05000	VIT_208s0007g05000
VIT_13s0019g00610	VIT_213s0019g00610
VIT_06s0004g00960	VIT_206s0004g00960
VIT_12s0057g01170	VIT_212s0057g01170
VIT_14s0030g00200	VIT_214s0030g00200
VIT_04s0069g00130	VIT_204s0069g00130
VIT_10s0116g00130	VIT_210s0116g00130
VIT_15s0048g00410	VIT_215s0048g00410
VIT_16s0039g00470	VIT_216s0039g00470
VIT_19s0135g00150	VIT_219s0135g00150
VIT_13s0156g00370	VIT_213s0156g00370
VIT_14s0066g01890	VIT_214s0066g01890
VIT_03s0017g00610	VIT_203s0017g00610
VIT_06s0004g08280	VIT_206s0004g08280
VIT_07s0005g01710	VIT_207s0005g01710
VIT_06s0004g02160	VIT_206s0004g02160
VIT_00s0647g00010	VIT_200s0647g00010
VIT_04s0008g03700	VIT_204s0008g03700
VIT_07s0031g02800	VIT_207s0031g02800
VIT_13s0084g00450	VIT_213s0084g00450
VIT_16s0022g01000	VIT_216s0022g01000
VIT_10s0003g00800	VIT_210s0003g00800
VIT_14s0006g02020	VIT_214s0006g02020
VIT_04s0008g06960	VIT_204s0008g06960
VIT_02s0025g01590	VIT_202s0025g01590
VIT_05s0124g00550	VIT_205s0124g00550
VIT_03s0063g01880	VIT_203s0063g01880
VIT_08s0040g01540	VIT_208s0040g01540
VIT_04s0069g00620	VIT_204s0069g00620
VIT_14s0006g01790	VIT_214s0006g01790
VIT_13s0147g00210	VIT_213s0147g00210
VIT_08s0032g00910	VIT_208s0032g00910
VIT_08s0058g00260	VIT_208s0058g00260
VIT_18s0041g00380	VIT_218s0041g00380
VIT_16s0100g00510	VIT_216s0100g00510
VIT_01s0011g00800	VIT_201s0011g00800
VIT_08s0040g01500	VIT_208s0040g01500
VIT_07s0031g00700	VIT_207s0031g00700
VIT_15s0021g01730	VIT_215s0021g01730
VIT_19s0014g00650	VIT_219s0014g00650
VIT_10s0003g00130	VIT_210s0003g00130
VIT_07s0031g00760	VIT_207s0031g00760
VIT_04s0008g05720	VIT_204s0008g05720
VIT_05s0020g00960	VIT_205s0020g00960
VIT_09s0070g00820	VIT_209s0070g00820
VIT_01s0137g00250	VIT_201s0137g00250
VIT_04s0023g03050	VIT_204s0023g03050
VIT_04s0044g01790	VIT_204s0044g01790
VIT_08s0007g00590	VIT_208s0007g00590
VIT_12s0059g02740	VIT_212s0059g02740
VIT_03s0091g00220	VIT_203s0091g00220
VIT_07s0191g00090	VIT_207s0191g00090
VIT_16s0022g00620	VIT_216s0022g00620
VIT_09s0018g01780	VIT_209s0018g01780
VIT_18s0001g08270	VIT_218s0001g08270
VIT_01s0026g00450	VIT_201s0026g00450
VIT_09s0018g00490	VIT_209s0018g00490
VIT_09s0018g01960	VIT_209s0018g01960
VIT_13s0067g02750	VIT_213s0067g02750
VIT_00s0204g00230	VIT_200s0204g00230
VIT_13s0064g00850	VIT_213s0064g00850
VIT_14s0068g00450	VIT_214s0068g00450
VIT_04s0044g01810	VIT_204s0044g01810
VIT_18s0001g14720	VIT_218s0001g14720
VIT_09s0002g05040	VIT_209s0002g05040
VIT_07s0005g01130	VIT_207s0005g01130
VIT_01s0011g05980	VIT_201s0011g05980
VIT_06s0009g00210	VIT_206s0009g00210
VIT_11s0065g00210	VIT_211s0065g00210
VIT_19s0014g01960	VIT_219s0014g01960
VIT_00s1643g00010	VIT_200s1643g00010
VIT_17s0000g04660	VIT_217s0000g04660
VIT_04s0008g04210	VIT_204s0008g04210
VIT_00s0555g00010	VIT_200s0555g00010
VIT_12s0034g02310	VIT_212s0034g02310
VIT_12s0034g02440	VIT_212s0034g02440
VIT_07s0031g00460	VIT_207s0031g00460
VIT_10s0003g03780	VIT_210s0003g03780
VIT_07s0205g00180	VIT_207s0205g00180
VIT_13s0067g02840	VIT_213s0067g02840
VIT_08s0040g02010	VIT_208s0040g02010
VIT_00s0434g00060	VIT_200s0434g00060
VIT_00s0225g00200	VIT_200s0225g00200
VIT_16s0039g00590	VIT_216s0039g00590
VIT_06s0009g02280	VIT_206s0009g02280
VIT_12s0059g02270	VIT_212s0059g02270
VIT_13s0019g04570	VIT_213s0019g04570
VIT_17s0000g08930	VIT_217s0000g08930
VIT_18s0001g05500	VIT_218s0001g05500
VIT_11s0016g02300	VIT_211s0016g02300
VIT_12s0035g00890	VIT_212s0035g00890
VIT_02s0154g00220	VIT_202s0154g00220
VIT_06s0004g00820	VIT_206s0004g00820
VIT_05s0077g01970	VIT_205s0077g01970
VIT_00s0222g00120	VIT_200s0222g00120
VIT_08s0007g00510	VIT_208s0007g00510
VIT_05s0094g00370	VIT_205s0094g00370
VIT_14s0030g00720	VIT_214s0030g00720
VIT_00s0184g00190	VIT_200s0184g00190
VIT_12s0059g00150	VIT_212s0059g00150
VIT_00s0336g00010	VIT_200s0336g00010
VIT_03s0063g00630	VIT_203s0063g00630
VIT_14s0006g02270	VIT_214s0006g02270
VIT_12s0059g00500	VIT_212s0059g00500
VIT_00s0189g00110	VIT_200s0189g00110
VIT_18s0075g00110	VIT_218s0075g00110
VIT_04s0008g01250	VIT_204s0008g01250
VIT_05s0077g00080	VIT_205s0077g00080
VIT_16s0100g00300	VIT_216s0100g00300
VIT_16s0098g01340	VIT_216s0098g01340
VIT_07s0031g00160	VIT_207s0031g00160
VIT_13s0019g05150	VIT_213s0019g05150
VIT_05s0020g04300	VIT_205s0020g04300
VIT_18s0072g00340	VIT_218s0072g00340
VIT_09s0054g01570	VIT_209s0054g01570
VIT_05s0124g00530	VIT_205s0124g00530
VIT_18s0041g01110	VIT_218s0041g01110
VIT_11s0103g00050	VIT_211s0103g00050
VIT_02s0025g01960	VIT_202s0025g01960
VIT_12s0035g00720	VIT_212s0035g00720
VIT_07s0095g00590	VIT_207s0095g00590
VIT_16s0039g02310	VIT_216s0039g02310
VIT_15s0045g00070	VIT_215s0045g00070
VIT_06s0080g00970	VIT_206s0080g00970
VIT_10s0042g00800	VIT_210s0042g00800
VIT_13s0067g00690	VIT_213s0067g00690
VIT_10s0042g00610	VIT_210s0042g00610
VIT_19s0014g04430	VIT_219s0014g04430
VIT_09s0002g01890	VIT_209s0002g01890
VIT_05s0062g01420	VIT_205s0062g01420
VIT_07s0104g00120	VIT_207s0104g00120
VIT_14s0068g01290	VIT_214s0068g01290
VIT_13s0067g03660	VIT_213s0067g03660
VIT_04s0008g06680	VIT_204s0008g06680
VIT_04s0008g00240	VIT_204s0008g00240
VIT_01s0026g02390	VIT_201s0026g02390
VIT_03s0167g00030	VIT_203s0167g00030
VIT_10s0003g03210	VIT_210s0003g03210
VIT_18s0001g09210	VIT_218s0001g09210
VIT_01s0010g00420	VIT_201s0010g00420
VIT_02s0109g00420	VIT_202s0109g00420
VIT_14s0068g01990	VIT_214s0068g01990
VIT_16s0115g00480	VIT_216s0115g00480
VIT_18s0001g04000	VIT_218s0001g04000
VIT_06s0004g06080	VIT_206s0004g06080
VIT_16s0050g01170	VIT_216s0050g01170
VIT_09s0002g04480	VIT_209s0002g04480
VIT_11s0016g04150	VIT_211s0016g04150
VIT_08s0058g00330	VIT_208s0058g00330
VIT_10s0042g01190	VIT_210s0042g01190
VIT_07s0141g00540	VIT_207s0141g00540
VIT_04s0023g01680	VIT_204s0023g01680
VIT_16s0022g00900	VIT_216s0022g00900
VIT_15s0048g00230	VIT_215s0048g00230
VIT_01s0010g01990	VIT_201s0010g01990
VIT_18s0072g00320	VIT_218s0072g00320
VIT_00s0598g00030	VIT_200s0598g00030
VIT_00s0144g00220	VIT_200s0144g00220
VIT_10s0003g04710	VIT_210s0003g04710
VIT_01s0026g01810	VIT_201s0026g01810
VIT_05s0049g01320	VIT_205s0049g01320
VIT_19s0090g00240	VIT_219s0090g00240
VIT_13s0019g02000	VIT_213s0019g02000
VIT_10s0042g00480	VIT_210s0042g00480
VIT_04s0008g05350	VIT_204s0008g05350
VIT_13s0074g00090	VIT_213s0074g00090
VIT_01s0011g02320	VIT_201s0011g02320
VIT_03s0097g00600	VIT_203s0097g00600
VIT_11s0037g00440	VIT_211s0037g00440
VIT_14s0108g00540	VIT_214s0108g00540
VIT_00s0438g00030	VIT_200s0438g00030
VIT_13s0084g00400	VIT_213s0084g00400
VIT_00s0203g00090	VIT_200s0203g00090
VIT_00s0163g00100	VIT_200s0163g00100
VIT_09s0002g02180	VIT_209s0002g02180
VIT_19s0014g02520	VIT_219s0014g02520
VIT_10s0003g01630	VIT_210s0003g01630
VIT_01s0011g03470	VIT_201s0011g03470
VIT_11s0016g00120	VIT_211s0016g00120
VIT_03s0097g00570	VIT_203s0097g00570
VIT_13s0084g00850	VIT_213s0084g00850
VIT_12s0134g00210	VIT_212s0134g00210
VIT_16s0098g00660	VIT_216s0098g00660
VIT_01s0010g03820	VIT_201s0010g03820
VIT_09s0002g08050	VIT_209s0002g08050
VIT_12s0035g00470	VIT_212s0035g00470
VIT_10s0092g00060	VIT_210s0092g00060
VIT_12s0059g02220	VIT_212s0059g02220
VIT_14s0006g02030	VIT_214s0006g02030
VIT_14s0006g03110	VIT_214s0006g03110
VIT_05s0062g01220	VIT_205s0062g01220
VIT_00s1684g00010	VIT_200s1684g00010
VIT_09s0054g01230	VIT_209s0054g01230
VIT_10s0042g00020	VIT_210s0042g00020
VIT_14s0108g00440	VIT_214s0108g00440
VIT_19s0014g04370	VIT_219s0014g04370
VIT_01s0137g00650	VIT_201s0137g00650
VIT_12s0028g01220	VIT_212s0028g01220
VIT_06s0004g00750	VIT_206s0004g00750
VIT_02s0025g01670	VIT_202s0025g01670
VIT_05s0020g01040	VIT_205s0020g01040
VIT_18s0001g07170	VIT_218s0001g07170
VIT_04s0044g00650	VIT_204s0044g00650
VIT_09s0002g04580	VIT_209s0002g04580
VIT_10s0003g03460	VIT_210s0003g03460
VIT_08s0007g04180	VIT_208s0007g04180
VIT_10s0003g02370	VIT_210s0003g02370
VIT_14s0066g02290	VIT_214s0066g02290
VIT_08s0007g05230	VIT_208s0007g05230
VIT_10s0116g00050	VIT_210s0116g00050
VIT_05s0102g00010	VIT_205s0102g00010
VIT_19s0014g04010	VIT_219s0014g04010
VIT_00s0160g00280	VIT_200s0160g00280
VIT_15s0046g03500	VIT_215s0046g03500
VIT_09s0002g00450	VIT_209s0002g00450
VIT_14s0128g00720	VIT_214s0128g00720
VIT_00s0259g00110	VIT_200s0259g00110
VIT_17s0000g09130	VIT_217s0000g09120
VIT_04s0023g02700	VIT_204s0023g02700
VIT_17s0000g05980	VIT_217s0000g05980
VIT_16s0098g00100	VIT_216s0098g00100
VIT_19s0090g01320	VIT_219s0090g01320
VIT_04s0008g01510	VIT_204s0008g01510
VIT_15s0045g01470	VIT_215s0045g01470
VIT_16s0039g00920	VIT_216s0039g00920
VIT_12s0034g01000	VIT_212s0034g01000
VIT_00s2879g00010	VIT_200s2879g00010
VIT_15s0021g00040	VIT_215s0021g00040
VIT_11s0016g03800	VIT_211s0016g03800
VIT_13s0084g00160	VIT_213s0084g00160
VIT_04s0023g03310	VIT_204s0023g03310
VIT_04s0079g00840	VIT_204s0079g00840
VIT_05s0029g00740	VIT_205s0029g00740
VIT_05s0094g00350	VIT_205s0094g00350
VIT_14s0030g00330	VIT_214s0030g00330
VIT_17s0000g06470	VIT_217s0000g06470
VIT_13s0064g01270	VIT_213s0064g01270
VIT_01s0026g00700	VIT_201s0026g00700
VIT_11s0016g05000	VIT_211s0016g05000
VIT_05s0020g01810	VIT_205s0020g01810
VIT_02s0012g02670	VIT_202s0012g02670
VIT_04s0044g01480	VIT_204s0044g01480
VIT_07s0289g00110	VIT_207s0289g00110
VIT_19s0093g00560	VIT_219s0093g00560
VIT_11s0052g00640	VIT_211s0052g00640
VIT_16s0022g00450	VIT_216s0022g00450
VIT_03s0063g01520	VIT_203s0063g01520
VIT_03s0063g02530	VIT_203s0063g02530
VIT_00s0413g00010	VIT_200s0413g00010
VIT_18s0001g01670	VIT_218s0001g01670
VIT_02s0025g03720	VIT_202s0025g03710
VIT_12s0059g02680	VIT_212s0059g02680
VIT_04s0008g00560	VIT_204s0008g00560
VIT_07s0141g00310	VIT_207s0141g00310
VIT_05s0020g02520	VIT_205s0020g02520
VIT_19s0014g00070	VIT_219s0014g00070
VIT_09s0002g03550	VIT_209s0002g03550
VIT_13s0019g02600	VIT_213s0019g02600
VIT_13s0019g04230	VIT_213s0019g04230
VIT_08s0040g02110	VIT_208s0040g02110
VIT_04s0023g02800	VIT_204s0023g02800
VIT_18s0089g00170	VIT_218s0089g00170
VIT_15s0046g01710	VIT_215s0046g01710
VIT_05s0029g00730	VIT_205s0029g00730
VIT_00s0590g00010	VIT_200s0590g00010
VIT_11s0118g00740	VIT_211s0118g00740
VIT_15s0048g00520	VIT_215s0048g00520
VIT_08s0040g03280	VIT_208s0040g03280
VIT_15s0045g01600	VIT_215s0045g01600
VIT_19s0015g00760	VIT_219s0015g00760
VIT_17s0000g01100	VIT_217s0000g01100
VIT_17s0119g00060	VIT_217s0119g00060
VIT_00s1352g00010	VIT_200s1352g00010
VIT_19s0015g00470	VIT_219s0015g00470
VIT_07s0005g01660	VIT_207s0005g01660
VIT_08s0056g01180	VIT_208s0056g01180
VIT_18s0001g12900	VIT_218s0001g12900
VIT_19s0014g01040	VIT_219s0014g01040
VIT_14s0066g02040	VIT_214s0066g02040
VIT_10s0003g03910	VIT_210s0003g03910
VIT_11s0065g01030	VIT_211s0065g01030
VIT_13s0067g02300	VIT_213s0067g02300
VIT_04s0008g04110	VIT_204s0008g04110
VIT_08s0056g01150	VIT_208s0056g01150
VIT_06s0004g06220	VIT_206s0004g06220
VIT_13s0047g00530	VIT_213s0047g00530
VIT_14s0083g00800	VIT_214s0083g00800
VIT_00s0259g00070	VIT_200s0259g00070
VIT_00s0144g00060	VIT_200s0144g00060
VIT_14s0108g01030	VIT_214s0108g01030
VIT_13s0019g00820	VIT_213s0019g00820
VIT_00s0279g00120	VIT_200s0279g00120
VIT_03s0063g01140	VIT_203s0063g01140
VIT_09s0002g08030	VIT_209s0002g08030
VIT_16s0115g00120	VIT_216s0115g00120
VIT_18s0001g03170	VIT_218s0001g03170
VIT_09s0018g01700	VIT_209s0018g01700
VIT_12s0134g00040	VIT_212s0134g00040
VIT_17s0000g09080	VIT_217s0000g09080
VIT_12s0035g02070	VIT_212s0035g02070
VIT_00s0187g00010	VIT_200s0187g00010
VIT_08s0058g00060	VIT_208s0058g00060
VIT_07s0151g00900	VIT_207s0151g00900
VIT_18s0157g00140	VIT_218s0157g00140
VIT_12s0055g00690	VIT_212s0055g00690
VIT_07s0151g00860	VIT_207s0151g00860
VIT_07s0129g00960	VIT_207s0129g00960
VIT_07s0005g05580	VIT_207s0005g05580
VIT_04s0008g02860	VIT_204s0008g02860
VIT_16s0050g01670	VIT_216s0050g01670
VIT_09s0002g09030	VIT_209s0002g09030
VIT_15s0048g00980	VIT_215s0048g00980
VIT_02s0025g00230	VIT_202s0025g00230
VIT_10s0003g03370	VIT_210s0003g03370
VIT_01s0011g02590	VIT_201s0011g02590
VIT_18s0075g00420	VIT_218s0075g00420
VIT_07s0005g01110	VIT_207s0005g01110
VIT_05s0020g02730	VIT_205s0020g02730
VIT_00s0623g00010	VIT_200s0623g00010
VIT_15s0021g00870	VIT_215s0021g00870
VIT_07s0031g00440	VIT_207s0031g00440
VIT_12s0028g00220	VIT_212s0028g00220
VIT_18s0122g00380	VIT_218s0122g00380
VIT_03s0038g02480	VIT_203s0038g02480
VIT_00s0342g00030	VIT_200s0342g00030
VIT_13s0067g01120	VIT_213s0067g01120
VIT_15s0046g01130	VIT_215s0046g01130
VIT_18s0001g00830	VIT_218s0001g00830
VIT_03s0097g00240	VIT_203s0097g00240
VIT_06s0004g03620	VIT_206s0004g03620
VIT_18s0001g09370	VIT_218s0001g09370
VIT_05s0077g00800	VIT_205s0077g00800
VIT_06s0004g04420	VIT_206s0004g04420
VIT_11s0016g01120	VIT_211s0016g01120
VIT_04s0023g02230	VIT_204s0023g02230
VIT_05s0124g00060	VIT_205s0124g00060
VIT_02s0025g03700	VIT_202s0025g03700
VIT_07s0104g00960	VIT_207s0104g00960
VIT_08s0007g02590	VIT_208s0007g02590
VIT_00s0160g00130	VIT_200s0160g00130
VIT_00s0199g00310	VIT_200s0199g00310
VIT_09s0002g04590	VIT_209s0002g04590
VIT_19s0014g03760	VIT_219s0014g03760
VIT_06s0004g02290	VIT_206s0004g02290
VIT_00s2507g00010	VIT_200s2507g00010
VIT_14s0066g01280	VIT_214s0066g01280
VIT_08s0007g03020	VIT_208s0007g03020
VIT_01s0150g00050	VIT_201s0150g00050
VIT_00s0160g00030	VIT_200s0160g00030
VIT_10s0092g00520	VIT_210s0092g00520
VIT_11s0016g01440	VIT_211s0016g01440
VIT_15s0021g01020	VIT_215s0021g01020
VIT_13s0047g00870	VIT_213s0047g00870
VIT_03s0038g01650	VIT_203s0038g01650
VIT_04s0008g07040	VIT_204s0008g07040
VIT_16s0100g00120	VIT_216s0100g00120
VIT_15s0048g01950	VIT_215s0048g01950
VIT_05s0020g02160	VIT_205s0020g02160
VIT_19s0014g02960	VIT_219s0014g02960
VIT_14s0006g02150	VIT_214s0006g02150
VIT_01s0146g00530	VIT_201s0146g00530
VIT_13s0019g04920	VIT_213s0019g04920
VIT_15s0021g01660	VIT_215s0021g01660
VIT_17s0000g04670	VIT_217s0000g04670
VIT_12s0055g00430	VIT_212s0055g00430
VIT_19s0014g02410	VIT_219s0014g02410
VIT_03s0017g00450	VIT_203s0017g00450
VIT_19s0014g00270	VIT_219s0014g00270
VIT_07s0129g00440	VIT_207s0129g00440
VIT_12s0034g02450	VIT_212s0034g02450
VIT_07s0005g02950	VIT_207s0005g02950
VIT_17s0000g08420	VIT_217s0000g08420
VIT_05s0029g00780	VIT_205s0029g00780
VIT_01s0010g01920	VIT_201s0010g01920
VIT_11s0037g00050	VIT_211s0037g00050
VIT_07s0005g02130	VIT_207s0005g02130
VIT_10s0003g02740	VIT_210s0003g02740
VIT_08s0040g02360	VIT_208s0040g02360
VIT_05s0020g04490	VIT_205s0020g04490
VIT_04s0008g03640	VIT_204s0008g03640
VIT_18s0001g01220	VIT_218s0001g01220
VIT_05s0102g00800	VIT_205s0102g00800
VIT_00s0341g00070	VIT_200s0341g00070
VIT_11s0052g01550	VIT_211s0052g01550
VIT_12s0059g00250	VIT_212s0059g00250
VIT_00s0225g00120	VIT_200s0225g00120
VIT_16s0050g01690	VIT_216s0050g01690
VIT_19s0027g01940	VIT_219s0027g01940
VIT_10s0003g00370	VIT_210s0003g00370
VIT_11s0016g04370	VIT_211s0016g04370
VIT_00s0411g00020	VIT_200s0411g00020
VIT_15s0045g00420	VIT_215s0045g00420
VIT_06s0080g01170	VIT_206s0080g01170
VIT_00s0848g00030	VIT_200s0848g00030
VIT_06s0004g03800	VIT_206s0004g03800
VIT_00s0264g00060	VIT_200s0264g00060
VIT_13s0047g00590	VIT_213s0047g00590
VIT_09s0002g00030	VIT_209s0002g00030
VIT_12s0057g01520	VIT_212s0057g01520
VIT_11s0078g00270	VIT_211s0078g00270
VIT_06s0004g07970	VIT_206s0004g07970
VIT_15s0021g01370	VIT_215s0021g01370
VIT_07s0104g01260	VIT_207s0104g01260
VIT_15s0024g00730	VIT_215s0024g00730
VIT_08s0007g01570	VIT_208s0007g01570
VIT_18s0041g01420	VIT_218s0041g01420
VIT_18s0001g13090	VIT_218s0001g13090
VIT_08s0058g00280	VIT_208s0058g00280
VIT_07s0005g05890	VIT_207s0005g05890
VIT_15s0046g00210	VIT_215s0046g00210
VIT_19s0090g00380	VIT_219s0090g00380
VIT_01s0026g00730	VIT_201s0026g00730
VIT_14s0006g00190	VIT_214s0006g00190
VIT_01s0011g04940	VIT_201s0011g04940
VIT_04s0008g05940	VIT_204s0008g05940
VIT_03s0038g03320	VIT_203s0038g03320
VIT_14s0128g00170	VIT_214s0128g00170
VIT_13s0019g04540	VIT_213s0019g04540
VIT_07s0129g00160	VIT_207s0129g00160
VIT_06s0004g04100	VIT_206s0004g04100
VIT_00s1547g00010	VIT_200s1547g00010
VIT_18s0122g01380	VIT_218s0122g01380
VIT_01s0011g02260	VIT_201s0011g02260
VIT_06s0061g00090	VIT_206s0061g00090
VIT_17s0000g01600	VIT_217s0000g01600
VIT_04s0008g01330	VIT_204s0008g01330
VIT_16s0098g01780	VIT_216s0098g01780
VIT_11s0037g00390	VIT_211s0037g00390
VIT_04s0008g02990	VIT_204s0008g02990
VIT_03s0063g00120	VIT_203s0063g00120
VIT_11s0065g00940	VIT_211s0065g00940
VIT_14s0066g01520	VIT_214s0066g01520
VIT_04s0008g05100	VIT_204s0008g05100
VIT_13s0019g00420	VIT_213s0019g00420
VIT_10s0003g02780	VIT_210s0003g02780
VIT_00s0199g00010	VIT_200s0199g00010
VIT_06s0080g00150	VIT_206s0080g00150
VIT_10s0003g00090	VIT_210s0003g00090
VIT_11s0016g03580	VIT_211s0016g03580
VIT_04s0008g03950	VIT_204s0008g03950
VIT_18s0089g00870	VIT_218s0089g00870
VIT_03s0038g04680	VIT_203s0038g04680
VIT_06s0004g04410	VIT_206s0004g04410
VIT_00s0582g00020	VIT_200s0582g00020
VIT_19s0014g01880	VIT_219s0014g01880
VIT_09s0002g02470	VIT_209s0002g02470
VIT_07s0141g00850	VIT_207s0141g00850
VIT_10s0003g01320	VIT_210s0003g01320
VIT_17s0000g00330	VIT_217s0000g00330
VIT_18s0089g00930	VIT_218s0089g00930
VIT_16s0050g02230	VIT_216s0050g02230
VIT_07s0031g00340	VIT_207s0031g00340
VIT_03s0091g00950	VIT_203s0091g00950
VIT_03s0038g04700	VIT_203s0038g04700
VIT_13s0064g00660	VIT_213s0064g00660
VIT_04s0008g02590	VIT_204s0008g02590
VIT_07s0005g05910	VIT_207s0005g05910
VIT_01s0127g00560	VIT_201s0127g00560
VIT_02s0012g00030	VIT_202s0012g00030
VIT_18s0001g06640	VIT_218s0001g06640
VIT_10s0042g00200	VIT_210s0042g00200
VIT_07s0005g03060	VIT_207s0005g03060
VIT_01s0137g00070	VIT_201s0137g00070
VIT_04s0043g00080	VIT_204s0043g00080
VIT_18s0076g00380	VIT_218s0076g00380
VIT_13s0156g00020	VIT_213s0156g00020
VIT_07s0005g06250	VIT_207s0005g06250
VIT_07s0141g00360	VIT_207s0141g00360
VIT_12s0055g00820	VIT_212s0055g00820
VIT_18s0001g01840	VIT_218s0001g01840
VIT_01s0011g06230	VIT_201s0011g06230
VIT_18s0001g10380	VIT_218s0001g10380
VIT_16s0013g01650	VIT_216s0013g01650
VIT_14s0066g00400	VIT_214s0066g00400
VIT_11s0016g01870	VIT_211s0016g01870
VIT_03s0038g00500	VIT_203s0038g00500
VIT_14s0108g00700	VIT_214s0108g00700
VIT_01s0011g05720	VIT_201s0011g05720
VIT_04s0023g01100	VIT_204s0023g01100
VIT_17s0000g02180	VIT_217s0000g02170
VIT_04s0023g03370	VIT_204s0023g03370
VIT_19s0015g01030	VIT_219s0015g01030
VIT_05s0020g03810	VIT_205s0020g03810
VIT_14s0066g01000	VIT_214s0066g01000
VIT_00s0131g00220	VIT_200s0131g00220
VIT_04s0008g03330	VIT_204s0008g03330
VIT_08s0007g01980	VIT_208s0007g01980
VIT_11s0016g04760	VIT_211s0016g04760
VIT_16s0115g00450	VIT_216s0115g00450
VIT_14s0060g00550	VIT_214s0060g00550
VIT_18s0001g04610	VIT_218s0001g04610
VIT_04s0023g02400	VIT_204s0023g02400
VIT_07s0005g04220	VIT_207s0005g04220
VIT_00s2244g00010	VIT_200s2244g00010
VIT_18s0001g05810	VIT_218s0001g05810
VIT_14s0060g01550	VIT_214s0060g01550
VIT_18s0001g11580	VIT_218s0001g11580
VIT_04s0008g05050	VIT_204s0008g05050
VIT_06s0004g01270	VIT_206s0004g01270
VIT_14s0060g00770	VIT_214s0060g00770
VIT_19s0093g00180	VIT_219s0093g00180
VIT_02s0025g01060	VIT_202s0025g01060
VIT_01s0010g01540	VIT_201s0010g01540
VIT_04s0023g01300	VIT_204s0023g01300
VIT_17s0000g00210	VIT_217s0000g00210
VIT_18s0001g03930	VIT_218s0001g03930
VIT_00s0193g00030	VIT_200s0193g00030
VIT_04s0008g05870	VIT_204s0008g05870
VIT_14s0066g01530	VIT_214s0066g01530
VIT_05s0124g00250	VIT_205s0124g00250
VIT_07s0104g00810	VIT_207s0104g00810
VIT_14s0066g01440	VIT_214s0066g01440
VIT_09s0002g05200	VIT_209s0002g05200
VIT_08s0007g05970	VIT_208s0007g05970
VIT_11s0016g03450	VIT_211s0016g03450
VIT_00s0595g00010	VIT_200s0595g00010
VIT_00s0181g00040	VIT_200s0181g00040
VIT_04s0008g03090	VIT_204s0008g03090
VIT_05s0020g02630	VIT_205s0020g02630
VIT_18s0076g00330	VIT_218s0076g00330
VIT_03s0088g00930	VIT_203s0088g00930
VIT_03s0038g02100	VIT_203s0038g02100
VIT_07s0104g01600	VIT_207s0104g01600
VIT_05s0020g03130	VIT_205s0020g03130
VIT_04s0023g03170	VIT_204s0023g03170
VIT_15s0024g01510	VIT_215s0024g01510
VIT_09s0002g06840	VIT_209s0002g06840
VIT_16s0013g02150	VIT_216s0013g02150
VIT_19s0014g01610	VIT_219s0014g01610
VIT_11s0103g00630	VIT_211s0103g00630
VIT_03s0038g04600	VIT_203s0038g04600
VIT_11s0052g00690	VIT_211s0052g00690
VIT_01s0011g02130	VIT_201s0011g02130
VIT_19s0027g01520	VIT_219s0027g01520
VIT_01s0011g05940	VIT_201s0011g05940
VIT_08s0007g05290	VIT_208s0007g05290
VIT_08s0058g01390	VIT_208s0058g01390
VIT_02s0012g01610	VIT_202s0012g01610
VIT_09s0054g01280	VIT_209s0054g01280
VIT_11s0065g00300	VIT_211s0065g00300
VIT_02s0025g04420	VIT_202s0025g04420
VIT_05s0102g01050	VIT_205s0102g01050
VIT_07s0031g00250	VIT_207s0031g00250
VIT_14s0066g02260	VIT_214s0066g02260
VIT_18s0041g00870	VIT_218s0041g00870
VIT_04s0069g00480	VIT_204s0069g00480
VIT_16s0098g00930	VIT_216s0098g00930
VIT_07s0129g00310	VIT_207s0129g00290
VIT_04s0069g00960	VIT_204s0069g00960
VIT_00s0271g00070	VIT_200s0271g00070
VIT_00s1492g00010	VIT_200s1492g00010
VIT_18s0001g02220	VIT_218s0001g02220
VIT_15s0021g00010	VIT_215s0021g00010
VIT_08s0007g06930	VIT_208s0007g06930
VIT_00s0533g00050	VIT_200s0533g00050
VIT_18s0001g08160	VIT_218s0001g08160
VIT_18s0001g15090	VIT_218s0001g15090
VIT_17s0000g07250	VIT_217s0000g07250
VIT_01s0026g00090	VIT_201s0026g00090
VIT_00s0388g00030	VIT_200s0388g00030
VIT_12s0035g01010	VIT_212s0035g01010
VIT_06s0004g05770	VIT_206s0004g05770
VIT_19s0014g04250	VIT_219s0014g04250
VIT_11s0052g01430	VIT_211s0052g01430
VIT_01s0026g02580	VIT_201s0026g02580
VIT_07s0005g04920	VIT_207s0005g04920
VIT_10s0003g03840	VIT_210s0003g03840
VIT_07s0005g06730	VIT_207s0005g06720
VIT_07s0095g00730	VIT_207s0095g00730
VIT_02s0087g00620	VIT_202s0087g00620
VIT_08s0056g00700	VIT_208s0056g00700
VIT_00s0279g00090	VIT_200s0279g00090
VIT_08s0056g01260	VIT_208s0056g01260
VIT_10s0116g00450	VIT_210s0116g00450
VIT_12s0034g01200	VIT_212s0034g01200
VIT_08s0058g00130	VIT_208s0058g00130
VIT_08s0007g03680	VIT_208s0007g03680
VIT_15s0045g01430	VIT_215s0045g01430
VIT_19s0177g00280	VIT_219s0177g00280
VIT_00s0233g00140	VIT_200s0233g00140
VIT_08s0007g01820	VIT_208s0007g01820
VIT_12s0028g03850	VIT_212s0028g03850
VIT_04s0008g05840	VIT_204s0008g05840
VIT_16s0039g01510	VIT_216s0039g01510
VIT_03s0180g00120	VIT_203s0180g00120
VIT_14s0066g00440	VIT_214s0066g00440
VIT_08s0058g00620	VIT_208s0058g00620
VIT_19s0140g00160	VIT_219s0140g00160
VIT_16s0039g02150	VIT_216s0039g02150
VIT_07s0005g05420	VIT_207s0005g05420
VIT_12s0057g00630	VIT_212s0057g00630
VIT_11s0016g03440	VIT_211s0016g03440
VIT_13s0067g03050	VIT_213s0067g03050
VIT_08s0056g01120	VIT_208s0056g01120
VIT_04s0044g00180	VIT_204s0044g00180
VIT_02s0025g04680	VIT_202s0025g04680
VIT_00s0199g00260	VIT_200s0199g00260
VIT_04s0044g00740	VIT_204s0044g00740
VIT_18s0041g00010	VIT_218s0041g00010
VIT_03s0038g04530	VIT_203s0038g04530
VIT_15s0046g01940	VIT_215s0046g01940
VIT_05s0102g01020	VIT_205s0102g01020
VIT_02s0025g02110	VIT_202s0025g02110
VIT_01s0127g00260	VIT_201s0127g00260
VIT_17s0000g06000	VIT_217s0000g06000
VIT_08s0007g05210	VIT_208s0007g05210
VIT_14s0066g00290	VIT_214s0066g00290
VIT_07s0129g00770	VIT_207s0129g00770 VIT_207s0129g00765
VIT_00s0225g00220	VIT_200s0225g00220
VIT_00s0246g00020	VIT_200s0246g00020
VIT_07s0104g00420	VIT_207s0104g00420
VIT_19s0014g02950	VIT_219s0014g02950
VIT_07s0005g01770	VIT_207s0005g01770
VIT_11s0037g00220	VIT_211s0037g00220
VIT_04s0008g03550	VIT_204s0008g03550
VIT_13s0106g00360	VIT_213s0106g00360
VIT_08s0056g00820	VIT_208s0056g00820
VIT_04s0008g05800	VIT_204s0008g05800
VIT_17s0000g05300	VIT_217s0000g05300
VIT_09s0002g08740	VIT_209s0002g08740
VIT_05s0102g00130	VIT_205s0102g00130
VIT_02s0025g01800	VIT_202s0025g01800
VIT_05s0077g01400	VIT_205s0077g01400
VIT_07s0104g01710	VIT_207s0104g01710
VIT_17s0000g03670	VIT_217s0000g03670
VIT_01s0011g00510	VIT_201s0011g00510
VIT_07s0031g02950	VIT_207s0031g02950
VIT_14s0060g01920	VIT_214s0060g01920
VIT_03s0097g00660	VIT_203s0097g00660
VIT_04s0008g05480	VIT_204s0008g05480
VIT_18s0001g14120	VIT_218s0001g14120
VIT_01s0011g01540	VIT_201s0011g01540
VIT_05s0094g01500	VIT_205s0094g01500
VIT_14s0081g00790	VIT_214s0081g00790
VIT_18s0001g13650	VIT_218s0001g13640
VIT_19s0015g01550	VIT_219s0015g01550
VIT_04s0008g02550	VIT_204s0008g02550
VIT_14s0083g00830	VIT_214s0083g00830
VIT_14s0036g01170	VIT_214s0036g01170
VIT_18s0075g01090	VIT_218s0075g01090
VIT_07s0031g00470	VIT_207s0031g00470
VIT_06s0004g03050	VIT_206s0004g03050
VIT_15s0048g01920	VIT_215s0048g01920
VIT_10s0116g01390	VIT_210s0116g01390
VIT_07s0129g00940	VIT_207s0129g00940
VIT_05s0020g04960	VIT_205s0020g04960
VIT_16s0039g02770	VIT_216s0039g02770
VIT_04s0023g01060	VIT_204s0023g01060
VIT_06s0004g08170	VIT_206s0004g08170
VIT_09s0002g08910	VIT_209s0002g08910
VIT_06s0009g02560	VIT_206s0009g02560
VIT_05s0102g00820	VIT_205s0102g00820
VIT_10s0042g00620	VIT_210s0042g00620
VIT_19s0014g02380	VIT_219s0014g02380
VIT_14s0068g00890	VIT_214s0068g00890
VIT_12s0057g00360	VIT_212s0057g00360
VIT_04s0044g00020	VIT_204s0044g00020
VIT_03s0017g00380	VIT_203s0017g00380
VIT_03s0038g03360	VIT_203s0038g03360
VIT_07s0104g00270	VIT_207s0104g00270
VIT_07s0141g00390	VIT_207s0141g00390
VIT_15s0048g00790	VIT_215s0048g00790
VIT_11s0016g05850	VIT_211s0016g05850
VIT_01s0011g00600	VIT_201s0011g00600
VIT_16s0039g00260	VIT_216s0039g00260
VIT_00s0291g00020	VIT_200s0291g00020
VIT_12s0142g00200	VIT_212s0142g00200
VIT_05s0077g01540	VIT_205s0077g01540
VIT_01s0244g00130	VIT_201s0244g00130
VIT_10s0003g05340	VIT_210s0003g05340
VIT_15s0045g00380	VIT_215s0045g00370
VIT_09s0018g01930	VIT_209s0018g01930
VIT_19s0014g00420	VIT_219s0014g00420
VIT_03s0038g02900	VIT_203s0038g02900
VIT_07s0005g06040	VIT_207s0005g06040
VIT_00s0279g00060	VIT_200s0279g00060
VIT_01s0127g00220	VIT_201s0127g00220
VIT_01s0010g03430	VIT_201s0010g03430
VIT_12s0059g01710	VIT_212s0059g01710
VIT_19s0140g00180	VIT_219s0140g00180
VIT_09s0018g01090	VIT_209s0018g01090
VIT_17s0000g06220	VIT_217s0000g06220
VIT_03s0038g02130	VIT_203s0038g02130
VIT_18s0001g14330	VIT_218s0001g14330
VIT_07s0289g00040	VIT_207s0289g00040
VIT_18s0001g10500	VIT_218s0001g10500
VIT_19s0177g00130	VIT_219s0177g00130
VIT_12s0035g02270	VIT_212s0035g02270
VIT_06s0004g02620	VIT_206s0004g02620
VIT_10s0071g00850	VIT_210s0071g00850
VIT_02s0087g00070	VIT_202s0087g00070
VIT_02s0025g01220	VIT_202s0025g01220
VIT_00s0397g00040	VIT_200s0397g00040
VIT_02s0012g01010	VIT_202s0012g01010
VIT_02s0109g00400	VIT_202s0109g00400
VIT_00s0227g00200	VIT_200s0227g00200
VIT_07s0151g00340	VIT_207s0151g00340
VIT_18s0001g03300	VIT_218s0001g03300
VIT_04s0008g02450	VIT_204s0008g02450
VIT_17s0000g04190	VIT_217s0000g04190
VIT_05s0049g00650	VIT_205s0049g00650
VIT_06s0061g01020	VIT_206s0061g01020
VIT_10s0116g00400	VIT_210s0116g00400
VIT_18s0001g13780	VIT_218s0001g13780
VIT_02s0241g00090	VIT_202s0241g00090
VIT_07s0005g01510	VIT_207s0005g01510
VIT_07s0005g02850	VIT_207s0005g02850
VIT_16s0098g00590	VIT_216s0098g00590
VIT_08s0007g04110	VIT_208s0007g04110
VIT_18s0001g00120	VIT_218s0001g00120
VIT_10s0003g05330	VIT_210s0003g05330
VIT_02s0033g00420	VIT_202s0033g00420
VIT_09s0002g00900	VIT_209s0002g00900
VIT_00s0228g00060	VIT_200s0228g00060
VIT_00s0251g00020	VIT_200s0251g00020
VIT_00s0199g00100	VIT_200s0199g00100
VIT_16s0039g01350	VIT_216s0039g01350
VIT_16s0039g00690	VIT_216s0039g00690
VIT_00s0820g00010	VIT_200s0820g00010
VIT_06s0009g03620	VIT_206s0009g03620
VIT_05s0062g00670	VIT_205s0062g00670
VIT_09s0054g00090	VIT_209s0054g00090
VIT_04s0008g04890	VIT_204s0008g04890
VIT_07s0205g00080	VIT_207s0205g00080
VIT_04s0023g00300	VIT_204s0023g00300
VIT_15s0024g01020	VIT_215s0024g01020
VIT_04s0043g00330	VIT_204s0043g00330
VIT_18s0075g00020	VIT_218s0075g00020
VIT_07s0129g00220	VIT_207s0129g00220
VIT_00s0179g00320	VIT_200s0179g00320
VIT_15s0048g00020	VIT_215s0048g00020
VIT_13s0106g00790	VIT_213s0106g00790
VIT_18s0076g00280	VIT_218s0076g00280
VIT_17s0000g01630	VIT_217s0000g01630
VIT_05s0094g01170	VIT_205s0094g01170
VIT_00s0274g00080	VIT_200s0274g00080
VIT_11s0016g01910	VIT_211s0016g01910
VIT_19s0014g00530	VIT_219s0014g00530
VIT_07s0104g01400	VIT_207s0104g01400
VIT_14s0060g01500	VIT_214s0060g01500
VIT_00s2015g00010	VIT_200s2015g00010
VIT_19s0015g00300	VIT_219s0015g00300
VIT_08s0007g06660	VIT_208s0007g06660
VIT_07s0005g01600	VIT_207s0005g01600
VIT_18s0075g00770	VIT_218s0075g00770
VIT_12s0034g02510	VIT_212s0034g02510
VIT_00s0421g00030	VIT_200s0421g00030
VIT_02s0234g00100	VIT_202s0234g00100
VIT_16s0013g01570	VIT_216s0013g01570
VIT_19s0014g00970	VIT_219s0014g00970
VIT_08s0040g00920	VIT_208s0040g00920
VIT_06s0009g02910	VIT_206s0009g02910
VIT_03s0038g00630	VIT_203s0038g00630
VIT_17s0000g01820	VIT_217s0000g01820
VIT_12s0035g00280	VIT_212s0035g00280
VIT_14s0081g00770	VIT_214s0081g00770
VIT_03s0038g00250	VIT_203s0038g00250
VIT_18s0001g02580	VIT_218s0001g02580
VIT_03s0038g03660	VIT_203s0038g03660
VIT_12s0035g02220	VIT_212s0035g02220
VIT_00s0125g00040	VIT_200s0125g00040
VIT_13s0067g00370	VIT_213s0067g00370
VIT_10s0003g03560	VIT_210s0003g03560
VIT_13s0019g03290	VIT_213s0019g03290
VIT_02s0033g00870	VIT_202s0033g00870
VIT_07s0005g03710	VIT_207s0005g03710
VIT_05s0020g03340	VIT_205s0020g03340
VIT_19s0085g00800	VIT_219s0085g00800
VIT_16s0148g00050	VIT_216s0148g00050
VIT_04s0008g06090	VIT_204s0008g06090
VIT_06s0004g05780	VIT_206s0004g05780
VIT_00s0722g00010	VIT_200s0722g00010
VIT_07s0104g00650	VIT_207s0104g00650
VIT_05s0020g00120	VIT_205s0020g00120
VIT_05s0049g01980	VIT_205s0049g01980
VIT_08s0040g03320	VIT_208s0040g03320
VIT_17s0000g04350	VIT_217s0000g04350
VIT_08s0040g00600	VIT_208s0040g00600
VIT_09s0054g01620	VIT_209s0054g01620
VIT_11s0016g03480	VIT_211s0016g03480
VIT_14s0128g00300	VIT_214s0128g00300
VIT_00s1308g00020	VIT_200s1308g00020
VIT_03s0038g01810	VIT_203s0038g01810
VIT_15s0046g01010	VIT_215s0046g01010
VIT_13s0067g00180	VIT_213s0067g00180
VIT_06s0004g07360	VIT_206s0004g07360
VIT_03s0038g03340	VIT_203s0038g03340
VIT_05s0020g03760	VIT_205s0020g03760
VIT_06s0004g07350	VIT_206s0004g07350
VIT_01s0026g02640	VIT_201s0026g02640
VIT_11s0065g00080	VIT_211s0065g00080
VIT_12s0134g00050	VIT_212s0134g00050
VIT_19s0015g01420	VIT_219s0015g01420
VIT_16s0039g00500	VIT_216s0039g00500
VIT_14s0108g01300	VIT_214s0108g01300
VIT_16s0022g02340	VIT_216s0022g02340
VIT_01s0010g03160	VIT_201s0010g03160
VIT_02s0025g04770	VIT_202s0025g04770
VIT_04s0023g03860	VIT_204s0023g03860
VIT_17s0000g10380	VIT_217s0000g10380
VIT_02s0012g01730	VIT_202s0012g01730
VIT_04s0023g02410	VIT_204s0023g02410
VIT_19s0176g00040	VIT_219s0176g00040
VIT_01s0010g01340	VIT_201s0010g01340
VIT_06s0009g01140	VIT_206s0009g01140
VIT_14s0066g00620	VIT_214s0066g00620
VIT_04s0008g01200	VIT_204s0008g01200
VIT_18s0001g10560	VIT_218s0001g10560
VIT_06s0004g03640	VIT_206s0004g03640
VIT_16s0039g01890	VIT_216s0039g01890
VIT_12s0035g00870	VIT_212s0035g00870
VIT_08s0007g05540	VIT_208s0007g05540
VIT_05s0165g00180	VIT_205s0165g00180
VIT_19s0140g00250	VIT_219s0140g00250
VIT_06s0004g07510	VIT_206s0004g07510
VIT_14s0068g00310	VIT_214s0068g00310
VIT_09s0054g00220	VIT_209s0054g00220
VIT_08s0007g07480	VIT_208s0007g07480
VIT_03s0038g04430	VIT_203s0038g04430
VIT_00s0338g00020	VIT_200s0338g00020
VIT_07s0141g01000	VIT_207s0141g01000
VIT_03s0038g03070	VIT_203s0038g03070
VIT_11s0016g05810	VIT_211s0016g05810
VIT_06s0004g01860	VIT_206s0004g01860
VIT_05s0049g00810	VIT_205s0049g00810
VIT_09s0002g08580	VIT_209s0002g08580
VIT_14s0171g00340	VIT_214s0171g00340
VIT_16s0050g01160	VIT_216s0050g01160
VIT_12s0055g00200	VIT_212s0055g00200
VIT_07s0104g00260	VIT_207s0104g00260
VIT_03s0091g00500	VIT_203s0091g00500
VIT_03s0038g04220	VIT_203s0038g04220
VIT_16s0039g01390	VIT_216s0039g01390
VIT_11s0052g00080	VIT_211s0052g00080
VIT_08s0007g03450	VIT_208s0007g03450
VIT_15s0024g01240	VIT_215s0024g01240
VIT_18s0001g14090	VIT_218s0001g14090
VIT_13s0175g00180	VIT_213s0175g00180
VIT_10s0003g00530	VIT_210s0003g00530
VIT_03s0038g02400	VIT_203s0038g02400
VIT_08s0058g00540	VIT_208s0058g00540
VIT_03s0091g00470	VIT_203s0091g00470
VIT_19s0093g00350	VIT_219s0093g00350
VIT_01s0011g05580	VIT_201s0011g05580
VIT_09s0002g01150	VIT_209s0002g01150
VIT_11s0118g00770	VIT_211s0118g00770
VIT_18s0001g07750	VIT_218s0001g07750
VIT_14s0006g01250	VIT_214s0006g01250
VIT_09s0002g05260	VIT_209s0002g05260
VIT_19s0027g00840	VIT_219s0027g00840
VIT_13s0084g00150	VIT_213s0084g00150
VIT_09s0002g09010	VIT_209s0002g09010
VIT_00s0188g00050	VIT_200s0188g00050
VIT_06s0009g01290	VIT_206s0009g01290
VIT_00s0160g00140	VIT_200s0160g00140
VIT_15s0024g00600	VIT_215s0024g00600
VIT_00s0261g00050	VIT_200s0261g00050
VIT_16s0022g02520	VIT_216s0022g02520
VIT_03s0091g00010	VIT_203s0091g00010
VIT_09s0002g00180	VIT_209s0002g00180
VIT_13s0019g04490	VIT_213s0019g04490
VIT_01s0010g00010	VIT_201s0010g00010
VIT_06s0004g03190	VIT_206s0004g03190
VIT_07s0005g05900	VIT_207s0005g05900
VIT_09s0002g08240	VIT_209s0002g08240
VIT_16s0100g00810	VIT_216s0100g00810
VIT_00s0262g00110	VIT_200s0262g00110
VIT_05s0077g01380	VIT_205s0077g01380
VIT_00s0540g00040	VIT_200s0540g00040
VIT_07s0130g00420	VIT_207s0130g00420
VIT_09s0002g01610	VIT_209s0002g01610
VIT_04s0044g00050	VIT_204s0044g00050
VIT_12s0034g01280	VIT_212s0034g01280
VIT_08s0058g01090	VIT_208s0058g01090
VIT_18s0041g01090	VIT_218s0041g01090
VIT_00s0404g00010	VIT_200s0404g00010
VIT_00s0477g00060	VIT_200s0477g00060
VIT_14s0030g01490	VIT_214s0030g01490
VIT_13s0074g00100	VIT_213s0074g00100
VIT_16s0098g01170	VIT_216s0098g01170
VIT_08s0007g08450	VIT_208s0007g08450
VIT_00s0266g00040	VIT_200s0266g00040
VIT_17s0000g00130	VIT_217s0000g00130
VIT_19s0093g00100	VIT_219s0093g00100
VIT_13s0019g04290	VIT_213s0019g04290
VIT_11s0016g04970	VIT_211s0016g04970
VIT_03s0017g00030	VIT_203s0017g00030
VIT_19s0027g01360	VIT_219s0027g01350 VIT_219s0027g01360
VIT_00s0189g00030	VIT_200s0189g00030
VIT_10s0003g02430	VIT_210s0003g02410
VIT_00s0226g00020	VIT_200s0226g00020
VIT_18s0001g11590	VIT_218s0001g11590
VIT_13s0073g00160	VIT_213s0073g00160
VIT_03s0017g01870	VIT_203s0017g01870
VIT_00s0216g00070	VIT_200s0216g00070
VIT_01s0011g01160	VIT_201s0011g01160
VIT_09s0002g05160	VIT_209s0002g05160
VIT_00s0975g00010	VIT_200s0975g00010
VIT_13s0064g00250	VIT_213s0064g00250
VIT_08s0007g02290	VIT_208s0007g02290
VIT_10s0116g01270	VIT_210s0116g01270
VIT_00s0346g00090	VIT_200s0346g00080
VIT_13s0064g01530	VIT_213s0064g01530
VIT_14s0030g01500	VIT_214s0030g01500
VIT_05s0102g01140	VIT_205s0102g01140
VIT_14s0083g01090	VIT_214s0083g01090
VIT_05s0094g00590	VIT_205s0094g00590
VIT_14s0036g00640	VIT_214s0036g00640
VIT_06s0009g02480	VIT_206s0009g02480
VIT_10s0003g01960	VIT_210s0003g01960
VIT_16s0050g01010	VIT_216s0050g01010
VIT_19s0014g04600	VIT_219s0014g04600
VIT_17s0000g08820	VIT_217s0000g08820
VIT_11s0016g02440	VIT_211s0016g02440
VIT_05s0020g02780	VIT_205s0020g02780
VIT_14s0060g02420	VIT_214s0060g02420
VIT_14s0030g02170	VIT_214s0030g02170
VIT_17s0000g02610	VIT_217s0000g02610
VIT_09s0002g03390	VIT_209s0002g03390
VIT_18s0001g15260	VIT_218s0001g15260
VIT_14s0081g00330	VIT_214s0081g00330
VIT_09s0002g03680	VIT_209s0002g03680
VIT_04s0069g00330	VIT_204s0069g00330
VIT_00s0467g00040	VIT_200s0467g00040
VIT_15s0021g01310	VIT_215s0021g01310
VIT_07s0129g01100	VIT_207s0129g01100
VIT_00s0188g00100	VIT_200s0188g00100
VIT_13s0019g02820	VIT_213s0019g02820
VIT_08s0040g02840	VIT_208s0040g02840
VIT_03s0038g01390	VIT_203s0038g01390
VIT_09s0018g00660	VIT_209s0018g00660
VIT_10s0003g02050	VIT_210s0003g02050
VIT_15s0048g01090	VIT_215s0048g01090
VIT_09s0002g00830	VIT_209s0002g00830
VIT_08s0058g00750	VIT_208s0058g00750
VIT_11s0065g00560	VIT_211s0065g00560
VIT_06s0009g02860	VIT_206s0009g02860
VIT_05s0020g03970	VIT_205s0020g03970
VIT_15s0024g00960	VIT_215s0024g00960
VIT_14s0036g00660	VIT_214s0036g00660
VIT_03s0063g00670	VIT_203s0063g00670
VIT_05s0020g00630	VIT_205s0020g00630
VIT_01s0010g02930	VIT_201s0010g02930
VIT_14s0081g00490	VIT_214s0081g00490
VIT_01s0011g02670	VIT_201s0011g02670
VIT_19s0015g02030	VIT_219s0015g02030
VIT_11s0016g01050	VIT_211s0016g01050
VIT_10s0003g01590	VIT_210s0003g01590
VIT_06s0061g01010	VIT_206s0061g01010
VIT_04s0008g04010	VIT_204s0008g04010
VIT_07s0129g00370	VIT_207s0129g00370
VIT_11s0016g01300	VIT_211s0016g01300
VIT_18s0089g01030	VIT_218s0089g01030
VIT_04s0008g03300	VIT_204s0008g03300
VIT_16s0039g02550	VIT_216s0039g02550
VIT_18s0001g13160	VIT_218s0001g13160
VIT_07s0197g00110	VIT_207s0197g00110
VIT_06s0080g00310	VIT_206s0080g00310
VIT_07s0005g06460	VIT_207s0005g06460
VIT_10s0092g00660	VIT_210s0092g00660
VIT_18s0001g04340	VIT_218s0001g04340
VIT_00s0852g00010	VIT_200s0852g00010
VIT_09s0018g00310	VIT_209s0018g00310
VIT_03s0038g02740	VIT_203s0038g02740
VIT_06s0004g06510	VIT_206s0004g06510
VIT_12s0134g00030	VIT_212s0134g00030
VIT_08s0007g02810	VIT_208s0007g02810
VIT_19s0014g04900	VIT_219s0014g04900
VIT_17s0000g08980	VIT_217s0000g08980
VIT_14s0066g01870	VIT_214s0066g01870
VIT_02s0033g00020	VIT_202s0033g00020
VIT_17s0000g06670	VIT_217s0000g06670
VIT_08s0007g01040	VIT_208s0007g01040
VIT_09s0002g05240	VIT_209s0002g05240
VIT_15s0048g00380	VIT_215s0048g00380
VIT_09s0002g02270	VIT_209s0002g02270
VIT_18s0001g09670	VIT_218s0001g09670
VIT_16s0050g01740	VIT_216s0050g01740
VIT_11s0016g04260	VIT_211s0016g04260
VIT_18s0041g00920	VIT_218s0041g00920
VIT_05s0020g02050	VIT_205s0020g02050
VIT_01s0146g00130	VIT_201s0146g00130
VIT_00s1247g00020	VIT_200s1247g00020
VIT_02s0154g00580	VIT_202s0154g00580
VIT_08s0007g05450	VIT_208s0007g05450
VIT_16s0050g00540	VIT_216s0050g00540
VIT_07s0005g00780	VIT_207s0005g00780
VIT_19s0014g03650	VIT_219s0014g03650
VIT_15s0046g00780	VIT_215s0046g00780
VIT_05s0077g01010	VIT_205s0077g01010
VIT_14s0081g00310	VIT_214s0081g00310
VIT_00s0704g00040	VIT_200s0704g00040
VIT_07s0031g02220	VIT_207s0031g02220
VIT_15s0045g01220	VIT_215s0045g01220
VIT_02s0025g01450	VIT_202s0025g01450
VIT_14s0006g02400	VIT_214s0006g02400
VIT_04s0023g00400	VIT_204s0023g00400
VIT_19s0014g04940	VIT_219s0014g04940
VIT_03s0063g02370	VIT_203s0063g02370
VIT_16s0050g00040	VIT_216s0050g00040
VIT_11s0037g00960	VIT_211s0037g00960
VIT_03s0038g03870	VIT_203s0038g03870
VIT_06s0004g06640	VIT_206s0004g06640
VIT_00s0480g00080	VIT_200s0480g00080
VIT_06s0061g00020	VIT_206s0061g00020
VIT_13s0067g00680	VIT_213s0067g00680
VIT_03s0038g00810	VIT_203s0038g00810
VIT_19s0015g02320	VIT_219s0015g02320
VIT_16s0022g02010	VIT_216s0022g02010
VIT_19s0014g04850	VIT_219s0014g04850
VIT_03s0017g01070	VIT_203s0017g01070
VIT_10s0003g05700	VIT_210s0003g05700
VIT_10s0116g01430	VIT_210s0116g01430
VIT_11s0016g04070	VIT_211s0016g04070
VIT_16s0013g00390	VIT_216s0013g00390
VIT_14s0068g01400	VIT_214s0068g01400
VIT_18s0117g00600	VIT_218s0117g00600
VIT_08s0007g02410	VIT_208s0007g02410
VIT_04s0023g01080	VIT_204s0023g01080
VIT_13s0084g00320	VIT_213s0084g00320
VIT_07s0151g00170	VIT_207s0151g00170
VIT_15s0024g00830	VIT_215s0024g00830
VIT_17s0000g00730	VIT_217s0000g00730
VIT_13s0064g00510	VIT_213s0064g00510
VIT_09s0002g05710	VIT_209s0002g05710
VIT_14s0108g00200	VIT_214s0108g00200
VIT_10s0003g02790	VIT_210s0003g02790
VIT_19s0014g04310	VIT_219s0014g04310 VIT_219s0014g04290
VIT_19s0085g00260	VIT_219s0085g00260
VIT_13s0064g01770	VIT_213s0064g01770
VIT_10s0003g05670	VIT_210s0003g05660 VIT_210s0003g05670
VIT_00s0254g00010	VIT_200s0254g00010
VIT_00s0817g00010	VIT_200s0817g00010
VIT_08s0032g01170	VIT_208s0032g01170
VIT_04s0008g00840	VIT_204s0008g00840
VIT_01s0011g06490	VIT_201s0011g06490
VIT_16s0022g02090	VIT_216s0022g02090
VIT_08s0056g01500	VIT_208s0056g01500
VIT_18s0001g06790	VIT_218s0001g06790
VIT_00s0125g00330	VIT_200s0125g00330
VIT_05s0077g01560	VIT_205s0077g01560
VIT_15s0021g00990	VIT_215s0021g00990
VIT_04s0069g00360	VIT_204s0069g00360
VIT_02s0025g03360	VIT_202s0025g03360
VIT_06s0004g07000	VIT_206s0004g07000
VIT_09s0002g05410	VIT_209s0002g05410
VIT_08s0056g00690	VIT_208s0056g00690
VIT_11s0016g05860	VIT_211s0016g05860
VIT_07s0151g00390	VIT_207s0151g00390
VIT_14s0006g02360	VIT_214s0006g02360
VIT_14s0060g01910	VIT_214s0060g01910
VIT_19s0085g00450	VIT_219s0085g00450
VIT_01s0010g02770	VIT_201s0010g02770
VIT_09s0018g00960	VIT_209s0018g00960
VIT_01s0026g02510	VIT_201s0026g02510
VIT_15s0107g00470	VIT_215s0107g00470
VIT_03s0017g01830	VIT_203s0017g01830
VIT_17s0000g04830	VIT_217s0000g04830
VIT_01s0011g04340	VIT_201s0011g04340
VIT_16s0013g00160	VIT_216s0013g00160
VIT_03s0038g01150	VIT_203s0038g01150
VIT_11s0016g03520	VIT_211s0016g03520
VIT_17s0000g05990	VIT_217s0000g05990
VIT_15s0046g00970	VIT_215s0046g00970
VIT_06s0004g02250	VIT_206s0004g02250
VIT_08s0040g00760	VIT_208s0040g00760
VIT_09s0002g05250	VIT_209s0002g05250
VIT_14s0030g01210	VIT_214s0030g01210
VIT_13s0101g00440	VIT_213s0101g00440
VIT_00s0253g00170	VIT_200s0253g00170
VIT_04s0079g00700	VIT_204s0079g00700
VIT_12s0035g00200	VIT_212s0035g00200
VIT_13s0047g01110	VIT_213s0047g01110
VIT_14s0060g02260	VIT_214s0060g02260
VIT_12s0057g01340	VIT_212s0057g01340
VIT_00s1291g00020	VIT_200s1291g00020
VIT_03s0110g00190	VIT_203s0110g00190
VIT_12s0028g02270	VIT_212s0028g02260
VIT_01s0011g04730	VIT_201s0011g04730
VIT_16s0100g00870	VIT_216s0100g00870
VIT_03s0180g00030	VIT_203s0180g00030
VIT_09s0002g04190	VIT_209s0002g04190
VIT_12s0059g02510	VIT_212s0059g02510
VIT_14s0108g00620	VIT_214s0108g00620
VIT_05s0062g01320	VIT_205s0062g01320
VIT_19s0014g00780	VIT_219s0014g00780
VIT_00s0253g00150	VIT_200s0253g00150
VIT_02s0025g00830	VIT_202s0025g00830
VIT_05s0020g01680	VIT_205s0020g01680
VIT_01s0011g04950	VIT_201s0011g04950
VIT_05s0102g00290	VIT_205s0102g00290
VIT_07s0005g06420	VIT_207s0005g06420
VIT_07s0005g06050	VIT_207s0005g06050
VIT_15s0024g00720	VIT_215s0024g00720
VIT_00s0220g00100	VIT_200s0220g00100
VIT_11s0016g04730	VIT_211s0016g04730
VIT_09s0002g04280	VIT_209s0002g04280
VIT_12s0028g01420	VIT_212s0028g01420
VIT_00s0207g00250	VIT_200s0207g00250
VIT_18s0001g01510	VIT_218s0001g01510
VIT_16s0013g00620	VIT_216s0013g00620
VIT_07s0005g02010	VIT_207s0005g02010
VIT_06s0004g03420	VIT_206s0004g03420
VIT_00s0357g00010	VIT_200s0357g00010
VIT_11s0016g04950	VIT_211s0016g04950
VIT_15s0048g02410	VIT_215s0048g02410
VIT_11s0016g05890	VIT_211s0016g05890
VIT_10s0071g00970	VIT_210s0071g00970
VIT_12s0121g00090	VIT_212s0121g00090
VIT_14s0068g00810	VIT_214s0068g00810
VIT_16s0013g01940	VIT_216s0013g01940
VIT_13s0074g00640	VIT_213s0074g00640
VIT_06s0009g01800	VIT_206s0009g01800
VIT_15s0021g01530	VIT_215s0021g01530
VIT_04s0008g02850	VIT_204s0008g02850
VIT_19s0014g01560	VIT_219s0014g01560
VIT_19s0014g02650	VIT_219s0014g02650
VIT_05s0029g00140	VIT_205s0029g00140
VIT_09s0018g00190	VIT_209s0018g00190
VIT_16s0039g01200	VIT_216s0039g01200
VIT_16s0039g00300	VIT_216s0039g00300
VIT_06s0004g06700	VIT_206s0004g06700
VIT_02s0154g00060	VIT_202s0154g00060
VIT_07s0005g01080	VIT_207s0005g01080
VIT_06s0061g01550	VIT_206s0061g01550
VIT_08s0007g03860	VIT_208s0007g03860
VIT_13s0084g00340	VIT_213s0084g00340
VIT_10s0042g00320	VIT_210s0042g00320
VIT_19s0015g02420	VIT_219s0015g02420
VIT_09s0002g00680	VIT_209s0002g00680
VIT_12s0121g00250	VIT_212s0121g00250
VIT_16s0039g02700	VIT_216s0039g02700
VIT_17s0000g06150	VIT_217s0000g06150
VIT_02s0033g00830	VIT_202s0033g00830
VIT_15s0048g00430	VIT_215s0048g00430
VIT_13s0064g00470	VIT_213s0064g00470
VIT_01s0026g00680	VIT_201s0026g00680
VIT_15s0046g01200	VIT_215s0046g01200
VIT_14s0083g00620	VIT_214s0083g00620
VIT_05s0020g00930	VIT_205s0020g00930
VIT_14s0030g01180	VIT_214s0030g01180
VIT_09s0018g00390	VIT_209s0018g00390
VIT_15s0048g00930	VIT_215s0048g00930
VIT_00s2279g00010	VIT_200s2279g00010
VIT_01s0011g04320	VIT_201s0011g04320
VIT_07s0104g01660	VIT_207s0104g01660
VIT_05s0094g00250	VIT_205s0094g00250
VIT_00s0347g00030	VIT_200s0347g00030
VIT_16s0050g02580	VIT_216s0050g02580
VIT_18s0072g00780	VIT_218s0072g00780
VIT_00s0239g00130	VIT_200s0239g00130
VIT_16s0039g00430	VIT_216s0039g00430
VIT_15s0046g03660	VIT_215s0046g03660
VIT_07s0031g01450	VIT_207s0031g01450
VIT_08s0007g08770	VIT_208s0007g08770
VIT_09s0002g05690	VIT_209s0002g05690
VIT_02s0025g04850	VIT_202s0025g04850
VIT_15s0021g02060	VIT_215s0021g02060
VIT_03s0017g00820	VIT_203s0017g00820
VIT_16s0039g02370	VIT_216s0039g02370
VIT_00s0567g00030	VIT_200s0567g00030
VIT_01s0137g00480	VIT_201s0137g00480
VIT_10s0003g01940	VIT_210s0003g01940
VIT_14s0128g00240	VIT_214s0128g00240
VIT_12s0055g01120	VIT_212s0055g01120
VIT_07s0031g00610	VIT_207s0031g00610
VIT_02s0012g02560	VIT_202s0012g02560
VIT_03s0038g03510	VIT_203s0038g03510
VIT_18s0001g07130	VIT_218s0001g07130
VIT_17s0000g09530	VIT_217s0000g09530
VIT_02s0012g02150	VIT_202s0012g02150
VIT_08s0040g02340	VIT_208s0040g02340
VIT_08s0056g01110	VIT_208s0056g01110
VIT_00s0445g00020	VIT_200s0445g00020
VIT_01s0026g00060	VIT_201s0026g00060
VIT_06s0080g00280	VIT_206s0080g00280
VIT_09s0054g01600	VIT_209s0054g01600
VIT_18s0001g11570	VIT_218s0001g11570
VIT_15s0046g01300	VIT_215s0046g01300
VIT_07s0005g06200	VIT_207s0005g06200
VIT_00s0279g00110	VIT_200s0279g00110
VIT_01s0011g01010	VIT_201s0011g01010
VIT_04s0008g03360	VIT_204s0008g03360
VIT_16s0050g02020	VIT_216s0050g02020
VIT_00s0218g00030	VIT_200s0218g00030
VIT_19s0090g00810	VIT_219s0090g00810
VIT_12s0035g01020	VIT_212s0035g01020
VIT_05s0094g00690	VIT_205s0094g00690
VIT_01s0150g00340	VIT_201s0150g00340
VIT_10s0003g03110	VIT_210s0003g03110
VIT_16s0115g00010	VIT_216s0115g00010
VIT_06s0004g03700	VIT_206s0004g03700
VIT_17s0000g01980	VIT_217s0000g01980
VIT_18s0075g00980	VIT_218s0075g00980
VIT_17s0000g06040	VIT_217s0000g06040
VIT_16s0098g00460	VIT_216s0098g00460
VIT_19s0090g01080	VIT_219s0090g01080
VIT_00s0218g00100	VIT_200s0218g00100
VIT_16s0013g00750	VIT_216s0013g00750
VIT_01s0011g01280	VIT_201s0011g01280
VIT_08s0007g00330	VIT_208s0007g00330
VIT_01s0011g03900	VIT_201s0011g03900
VIT_01s0010g01210	VIT_201s0010g01210
VIT_05s0077g01920	VIT_205s0077g01920
VIT_00s2879g00020	VIT_200s2879g00020
VIT_10s0042g00790	VIT_210s0042g00790
VIT_17s0000g09700	VIT_217s0000g09700
VIT_12s0034g00200	VIT_212s0034g00200
VIT_17s0053g00140	VIT_217s0053g00140
VIT_06s0004g06210	VIT_206s0004g06210
VIT_06s0061g00420	VIT_206s0061g00420
VIT_12s0028g00080	VIT_212s0028g00080
VIT_15s0048g02860	VIT_215s0048g02860
VIT_13s0158g00170	VIT_213s0158g00170
VIT_02s0025g01250	VIT_202s0025g01250
VIT_17s0000g09820	VIT_217s0000g09820
VIT_04s0069g00170	VIT_204s0069g00170
VIT_04s0044g00090	VIT_204s0044g00090
VIT_12s0121g00080	VIT_212s0121g00080
VIT_03s0017g01910	VIT_203s0017g01910
VIT_13s0019g04850	VIT_213s0019g04850
VIT_00s0208g00030	VIT_200s0208g00030
VIT_08s0007g08050	VIT_208s0007g08050
VIT_11s0016g00300	VIT_211s0016g00300
VIT_17s0000g09710	VIT_217s0000g09710
VIT_07s0130g00240	VIT_207s0130g00240
VIT_12s0034g00390	VIT_212s0034g00390
VIT_14s0060g00660	VIT_214s0060g00660
VIT_12s0034g00090	VIT_212s0034g00090
VIT_16s0098g00520	VIT_216s0098g00520
VIT_17s0000g08280	VIT_217s0000g08280
VIT_02s0087g00160	VIT_202s0087g00160
VIT_10s0116g00460	VIT_210s0116g00460
VIT_05s0020g01520	VIT_205s0020g01520
VIT_13s0019g02500	VIT_213s0019g02500
VIT_18s0001g03270	VIT_218s0001g03270
VIT_12s0035g00170	VIT_212s0035g00170
VIT_06s0004g01200	VIT_206s0004g01200
VIT_11s0052g01610	VIT_211s0052g01610
VIT_17s0053g00620	VIT_217s0053g00620
VIT_14s0006g02640	VIT_214s0006g02640
VIT_18s0041g02210	VIT_218s0041g02210
VIT_12s0059g00280	VIT_212s0059g00280
VIT_17s0000g10440	VIT_217s0000g10440
VIT_17s0000g06970	VIT_217s0000g06970
VIT_12s0034g00400	VIT_212s0034g00400
VIT_12s0059g02670	VIT_212s0059g02670
VIT_12s0028g01590	VIT_212s0028g01590
VIT_14s0066g00150	VIT_214s0066g00150
VIT_00s1707g00010	VIT_200s1707g00010
VIT_06s0004g04430	VIT_206s0004g04430
VIT_00s0525g00030	VIT_200s0525g00030
VIT_00s1353g00010	VIT_200s1353g00010
VIT_08s0007g04560	VIT_208s0007g04560
VIT_04s0023g02840	VIT_204s0023g02840
VIT_18s0072g00270	VIT_218s0072g00270
VIT_01s0026g01820	VIT_201s0026g01820
VIT_08s0217g00060	VIT_208s0217g00040
VIT_09s0002g01330	VIT_209s0002g01330
VIT_09s0054g01390	VIT_209s0054g01390
VIT_15s0045g00320	VIT_215s0045g00320
VIT_18s0001g07480	VIT_218s0001g07470
VIT_12s0028g02450	VIT_212s0028g02450
VIT_03s0038g04160	VIT_203s0038g04160
VIT_00s0194g00060	VIT_200s0194g00060
VIT_16s0115g00220	VIT_216s0115g00220
VIT_19s0090g00700	VIT_219s0090g00700
VIT_00s1286g00010	VIT_200s1286g00010
VIT_06s0004g06900	VIT_206s0004g06900
VIT_08s0007g06090	VIT_208s0007g06090
VIT_00s1860g00010	VIT_200s1860g00010
VIT_12s0059g00440	VIT_212s0059g00440
VIT_07s0031g02750	VIT_207s0031g02750
VIT_04s0023g00840	VIT_204s0023g00840
VIT_13s0067g01820	VIT_213s0067g01820
VIT_19s0014g04150	VIT_219s0014g04150
VIT_19s0090g00020	VIT_219s0090g00020
VIT_19s0014g02170	VIT_219s0014g02170
VIT_03s0017g01120	VIT_203s0017g01120
VIT_18s0001g08890	VIT_218s0001g08890
VIT_13s0019g02870	VIT_213s0019g02870
VIT_07s0005g03600	VIT_207s0005g03580
VIT_03s0017g01710	VIT_203s0017g01710
VIT_15s0024g00060	VIT_215s0024g00060
VIT_09s0002g04910	VIT_209s0002g04910
VIT_17s0000g01780	VIT_217s0000g01780
VIT_01s0127g00070	VIT_201s0127g00070
VIT_12s0057g00820	VIT_212s0057g00820
VIT_10s0071g00090	VIT_210s0071g00090
VIT_13s0147g00080	VIT_213s0147g00080
VIT_01s0026g00880	VIT_201s0026g00880
VIT_17s0000g05270	VIT_217s0000g05270
VIT_02s0025g01030	VIT_202s0025g01030
VIT_18s0001g08320	VIT_218s0001g08320
VIT_05s0020g01270	VIT_205s0020g01270
VIT_05s0020g02180	VIT_205s0020g02180
VIT_00s0187g00220	VIT_200s0187g00220
VIT_13s0019g01880	VIT_213s0019g01880
VIT_16s0039g00740	VIT_216s0039g00740
VIT_07s0005g05120	VIT_207s0005g05120
VIT_18s0001g15560	VIT_218s0001g15560
VIT_06s0004g08360	VIT_206s0004g08360
VIT_00s0208g00060	VIT_200s0208g00060
VIT_07s0151g00020	VIT_207s0151g00020
VIT_07s0151g00010	VIT_207s0151g00010
VIT_01s0011g02830	VIT_201s0011g02830
VIT_10s0042g00250	VIT_210s0042g00250
VIT_09s0002g03510	VIT_209s0002g03510
VIT_05s0029g00230	VIT_205s0029g00230
VIT_08s0040g00820	VIT_208s0040g00820
VIT_16s0100g00370	VIT_216s0100g00370
VIT_00s0286g00050	VIT_200s0286g00050
VIT_18s0001g06660	VIT_218s0001g06660
VIT_18s0001g12420	VIT_218s0001g12420
VIT_09s0054g00740	VIT_209s0054g00740
VIT_19s0085g00040	VIT_219s0085g00040
VIT_05s0102g00230	VIT_205s0102g00230
VIT_01s0011g05390	VIT_201s0011g05390
VIT_00s2205g00010	VIT_200s2205g00010
VIT_00s0684g00040	VIT_200s0684g00040
VIT_15s0048g02540	VIT_215s0048g02540
VIT_05s0020g02840	VIT_205s0020g02840
VIT_17s0000g10200	VIT_217s0000g10200
VIT_06s0004g08470	VIT_206s0004g08470
VIT_00s0625g00030	VIT_200s0625g00030
VIT_09s0002g04040	VIT_209s0002g04040
VIT_08s0007g02350	VIT_208s0007g02350
VIT_10s0003g01230	VIT_210s0003g01230
VIT_06s0061g01280	VIT_206s0061g01280
VIT_05s0094g00360	VIT_205s0094g00360
VIT_01s0010g00750	VIT_201s0010g00750
VIT_18s0001g09810	VIT_218s0001g09810
VIT_00s0357g00100	VIT_200s0357g00100
VIT_13s0019g04740	VIT_213s0019g04740
VIT_02s0025g00530	VIT_202s0025g00530
VIT_09s0096g00920	VIT_209s0096g00920
VIT_15s0107g00560	VIT_215s0107g00560
VIT_04s0069g01090	VIT_204s0069g01090
VIT_13s0073g00430	VIT_213s0073g00430
VIT_16s0050g00500	VIT_216s0050g00500
VIT_01s0010g00570	VIT_201s0010g00570
VIT_18s0001g07290	VIT_218s0001g07290
VIT_09s0018g00620	VIT_209s0018g00620
VIT_16s0098g00090	VIT_216s0098g00090
VIT_08s0007g04120	VIT_208s0007g04120
VIT_11s0016g02200	VIT_211s0016g02200
VIT_16s0013g02030	VIT_216s0013g02030
VIT_06s0009g02470	VIT_206s0009g02470
VIT_03s0038g04190	VIT_203s0038g04190
VIT_10s0003g00600	VIT_210s0003g00600
VIT_00s0207g00010	VIT_200s0207g00010
VIT_13s0019g00800	VIT_213s0019g00800
VIT_00s0299g00060	VIT_200s0299g00060
VIT_00s1217g00020	VIT_200s1217g00020
VIT_18s0001g00920	VIT_218s0001g00920
VIT_12s0028g02080	VIT_212s0028g02080
VIT_14s0068g01110	VIT_214s0068g01120
VIT_04s0023g01840	VIT_204s0023g01840
VIT_09s0002g07060	VIT_209s0002g07060
VIT_18s0001g02230	VIT_218s0001g02230
VIT_18s0089g00910	VIT_218s0089g00910
VIT_07s0005g02750	VIT_207s0005g02750
VIT_11s0037g00570	VIT_211s0037g00570
VIT_05s0094g01330	VIT_205s0094g01330
VIT_04s0008g05590	VIT_204s0008g05590
VIT_19s0015g02880	VIT_219s0015g02880
VIT_01s0011g04710	VIT_201s0011g04710
VIT_01s0011g05750	VIT_201s0011g05750
VIT_02s0025g01550	VIT_202s0025g01550
VIT_16s0022g01410	VIT_216s0022g01410
VIT_06s0061g00390	VIT_206s0061g00390
VIT_13s0106g00270	VIT_213s0106g00270
VIT_18s0089g01220	VIT_218s0089g01220
VIT_00s1889g00010	VIT_200s1889g00010
VIT_19s0090g00570	VIT_219s0090g00570
VIT_14s0171g00140	VIT_214s0171g00140
VIT_02s0025g03770	VIT_202s0025g03770
VIT_14s0060g01090	VIT_214s0060g01090
VIT_08s0007g00160	VIT_208s0007g00160
VIT_02s0025g02410	VIT_202s0025g02410
VIT_12s0034g01790	VIT_212s0034g01790
VIT_03s0180g00200	VIT_203s0180g00200
VIT_09s0018g01050	VIT_209s0018g01050
VIT_01s0011g03240	VIT_201s0011g03240
VIT_15s0021g00960	VIT_215s0021g00950
VIT_19s0014g02910	VIT_219s0014g02910
VIT_00s0202g00060	VIT_200s0202g00060
VIT_19s0014g03380	VIT_219s0014g03380
VIT_02s0033g00850	VIT_202s0033g00850
VIT_16s0013g00080	VIT_216s0013g00080
VIT_00s0582g00030	VIT_200s0582g00030
VIT_14s0068g02230	VIT_214s0068g02230
VIT_17s0000g00910	VIT_217s0000g00910
VIT_17s0000g05620	VIT_217s0000g05620
VIT_00s0301g00190	VIT_200s0301g00190
VIT_05s0077g01290	VIT_205s0077g01290
VIT_16s0039g00960	VIT_216s0039g00960
VIT_18s0001g07720	VIT_218s0001g07720
VIT_16s0013g01600	VIT_216s0013g01600
VIT_05s0102g00590	VIT_205s0102g00590
VIT_15s0024g01330	VIT_215s0024g01330
VIT_17s0000g06650	VIT_217s0000g06650
VIT_15s0046g00590	VIT_215s0046g00590
VIT_06s0004g01070	VIT_206s0004g01070
VIT_00s0972g00010	VIT_200s0972g00010
VIT_15s0021g01130	VIT_215s0021g01130
VIT_01s0011g04070	VIT_201s0011g04070
VIT_14s0030g01760	VIT_214s0030g01760
VIT_03s0063g01380	VIT_203s0063g01380
VIT_02s0087g00980	VIT_202s0087g00980
VIT_01s0137g00640	VIT_201s0137g00640
VIT_04s0044g00950	VIT_204s0044g00950
VIT_08s0007g03250	VIT_208s0007g03250
VIT_00s0827g00040	VIT_200s0827g00040
VIT_14s0108g01500	VIT_214s0108g01500
VIT_19s0015g02900	VIT_219s0015g02900
VIT_18s0117g00430	VIT_218s0117g00430
VIT_13s0019g01110	VIT_213s0019g01120
VIT_14s0108g00280	VIT_214s0108g00280
VIT_03s0038g03810	VIT_203s0038g03810
VIT_00s0568g00010	VIT_200s0568g00010
VIT_17s0000g09830	VIT_217s0000g09830
VIT_02s0025g00930	VIT_202s0025g00930
VIT_01s0011g03630	VIT_201s0011g03630
VIT_18s0041g01500	VIT_218s0041g01500
VIT_11s0052g01360	VIT_211s0052g01360
VIT_01s0010g02540	VIT_201s0010g02540
VIT_01s0026g01030	VIT_201s0026g01030
VIT_16s0022g01920	VIT_216s0022g01920
VIT_00s0455g00040	VIT_200s0455g00040
VIT_14s0030g01670	VIT_214s0030g01670
VIT_02s0087g00280	VIT_202s0087g00280
VIT_05s0049g00740	VIT_205s0049g00740
VIT_13s0019g00730	VIT_213s0019g00730
VIT_13s0067g01580	VIT_213s0067g01580
VIT_13s0156g00050	VIT_213s0156g00050
VIT_00s0340g00090	VIT_200s0340g00090
VIT_09s0018g01210	VIT_209s0018g01210
VIT_16s0013g01130	VIT_216s0013g01130
VIT_07s0005g02280	VIT_207s0005g02280
VIT_18s0041g00400	VIT_218s0041g00400
VIT_03s0088g01240	VIT_203s0088g01240
VIT_08s0058g00800	VIT_208s0058g00800
VIT_09s0002g05380	VIT_209s0002g05380
VIT_08s0032g01060	VIT_208s0032g01060
VIT_04s0008g00610	VIT_204s0008g00610
VIT_16s0022g01890	VIT_216s0022g01890
VIT_18s0001g09960	VIT_218s0001g09960
VIT_18s0041g01610	VIT_218s0041g01610
VIT_16s0050g00640	VIT_216s0050g00640
VIT_13s0064g00110	VIT_213s0064g00110
VIT_11s0016g03210	VIT_211s0016g03210
VIT_04s0210g00090	VIT_204s0210g00090
VIT_19s0090g01040	VIT_219s0090g01040
VIT_04s0023g01450	VIT_204s0023g01450
VIT_04s0008g00290	VIT_204s0008g00290
VIT_08s0007g06380	VIT_208s0007g06380
VIT_06s0004g06470	VIT_206s0004g06470
VIT_07s0005g03870	VIT_207s0005g03870
VIT_04s0044g01130	VIT_204s0044g01130
VIT_19s0090g01860	VIT_219s0090g01860
VIT_11s0065g00440	VIT_211s0065g00440
VIT_05s0051g00770	VIT_205s0051g00770
VIT_09s0018g01710	VIT_209s0018g01710
VIT_06s0004g04040	VIT_206s0004g04040
VIT_06s0061g00770	VIT_206s0061g00770
VIT_04s0043g00220	VIT_204s0043g00220
VIT_01s0127g00150	VIT_201s0127g00150
VIT_17s0000g06550	VIT_217s0000g06550
VIT_01s0011g01320	VIT_201s0011g01320
VIT_04s0023g00060	VIT_204s0023g00060
VIT_01s0011g03760	VIT_201s0011g03760
VIT_06s0004g07540	VIT_206s0004g07540
VIT_13s0084g00540	VIT_213s0084g00540
VIT_17s0000g10180	VIT_217s0000g10180
VIT_16s0098g00750	VIT_216s0098g00750
VIT_08s0007g03140	VIT_208s0007g03140
VIT_10s0003g01200	VIT_210s0003g01200
VIT_14s0128g00980	VIT_214s0128g00980
VIT_17s0000g00640	VIT_217s0000g00640
VIT_19s0014g04340	VIT_219s0014g04340
VIT_15s0046g03110	VIT_215s0046g03110
[truncated: 27,952 more rows]

## Sheet: V2 versus V1
V2	V1
VIT_207s0005g03830	VIT_07s0005g03830
VIT_213s0019g02300	VIT_13s0019g02300
VIT_211s0016g00490	VIT_11s0016g00490
VIT_219s0027g01520	VIT_19s0027g01520
VIT_206s0004g02580	VIT_06s0004g02580
VIT_205s0020g04100	VIT_05s0020g04100
VIT_218s0122g00860	VIT_18s0122g00860
VIT_216s0013g00750	VIT_16s0013g00750
VIT_212s0035g01350	VIT_12s0035g01350
VIT_212s0142g00390	VIT_12s0142g00390
VIT_204s0023g00360	VIT_04s0023g00360
VIT_209s0002g03990	VIT_09s0002g03990
VIT_214s0060g00220	VIT_14s0060g00220
VIT_213s0019g01530	VIT_13s0019g01530
VIT_211s0016g00250	VIT_11s0016g00250
VIT_218s0001g05670	VIT_18s0001g05670
VIT_202s0025g04600	VIT_02s0025g04600
VIT_212s0055g01250	VIT_12s0055g01250
VIT_204s0008g06210	VIT_04s0008g06210
VIT_213s0074g00720	VIT_13s0074g00720
VIT_211s0065g00460	VIT_11s0065g00460
VIT_203s0063g01650	VIT_03s0063g01650
VIT_205s0051g00930	VIT_05s0051g00930
VIT_207s0005g00540	VIT_07s0005g00540
VIT_202s0025g00660	VIT_02s0025g00660
VIT_211s0016g00010	VIT_11s0016g00010
VIT_219s0090g01190	VIT_19s0090g01190
VIT_204s0008g04170	VIT_04s0008g04170
VIT_215s0046g00890	VIT_15s0046g00890
VIT_212s0057g00450	VIT_12s0057g00450
VIT_218s0001g08260	VIT_18s0001g08260
VIT_203s0063g01180	VIT_03s0063g01180
VIT_217s0000g00710	VIT_17s0000g00710
VIT_205s0062g00560	VIT_05s0062g00560
VIT_204s0023g00600	VIT_04s0023g00600
VIT_211s0052g00350	VIT_11s0052g00350
VIT_207s0005g05950	VIT_07s0005g05950
VIT_207s0129g00930	VIT_07s0129g00930
VIT_200s0662g00040	VIT_00s0662g00040
VIT_200s0229g00210	VIT_00s0229g00210
VIT_217s0000g00730	VIT_17s0000g00730
VIT_208s0040g00430	VIT_08s0040g00430
VIT_204s0008g02400	VIT_04s0008g02400
VIT_218s0075g00780	VIT_18s0075g00780
VIT_204s0044g00270	VIT_04s0044g00270
VIT_200s1197g00010	VIT_00s1197g00010
VIT_205s0124g00560	VIT_05s0124g00560
VIT_212s0034g02030	VIT_12s0034g02030
VIT_218s0001g09540	VIT_18s0001g09540
VIT_212s0134g00280	VIT_12s0134g00280
VIT_210s0003g02940	VIT_10s0003g02940
VIT_200s0625g00030	VIT_00s0625g00030
VIT_210s0116g00680	VIT_10s0116g00680
VIT_206s0004g06030	VIT_06s0004g06030
VIT_218s0001g13350	VIT_18s0001g13350
VIT_207s0005g03980	VIT_07s0005g03980
VIT_218s0001g08460	VIT_18s0001g08460
VIT_201s0150g00210	VIT_01s0150g00210
VIT_215s0048g02010	VIT_15s0048g02010
VIT_213s0019g05260	VIT_13s0019g05260
VIT_216s0022g02020	VIT_16s0022g02020
VIT_213s0073g00130	VIT_13s0073g00130
VIT_209s0002g02040	VIT_09s0002g02040
VIT_200s0286g00120	VIT_00s0286g00120
VIT_219s0090g00970	VIT_19s0090g00970
VIT_201s0011g01170	VIT_01s0011g01170
VIT_208s0007g03710	VIT_08s0007g03710
VIT_208s0040g00410	VIT_08s0040g00410
VIT_218s0001g12720	VIT_18s0001g12720
VIT_218s0001g06920	VIT_18s0001g06920
VIT_200s0475g00020	VIT_00s0475g00020
VIT_214s0066g01680	VIT_14s0066g01680
VIT_213s0019g00370	VIT_13s0019g00370
VIT_209s0018g01160	VIT_09s0018g01160
VIT_207s0031g03200	VIT_07s0031g03200
VIT_214s0030g00550	VIT_14s0030g00550
VIT_201s0011g02140	VIT_01s0011g02140
VIT_208s0007g08460	VIT_08s0007g08460
VIT_216s0013g01300	VIT_16s0013g01300
VIT_203s0038g02330	VIT_03s0038g02330
VIT_200s0301g00130	VIT_00s0301g00130
VIT_219s0014g03250	VIT_19s0014g03240 VIT_19s0014g03250
VIT_211s0016g01120	VIT_11s0016g01120
VIT_211s0052g00360	VIT_11s0052g00360
VIT_209s0002g02510	VIT_09s0002g02510
VIT_208s0040g03290	VIT_08s0040g03290
VIT_212s0121g00410	VIT_12s0121g00410
VIT_205s0020g03100	VIT_05s0020g03100
VIT_217s0053g00580	VIT_17s0053g00580
VIT_215s0048g02610	VIT_15s0048g02610
VIT_210s0042g00080	VIT_10s0042g00080
VIT_201s0010g03580	VIT_01s0010g03580
VIT_200s0259g00210	VIT_00s0259g00210
VIT_204s0044g01760	VIT_04s0044g01760
VIT_218s0072g00260	VIT_18s0072g00260
VIT_207s0031g02290	VIT_07s0031g02290
VIT_206s0004g04060	VIT_06s0004g04060
VIT_218s0001g02950	VIT_18s0001g02950
VIT_209s0018g01870	VIT_09s0018g01870
VIT_207s0129g00550	VIT_07s0129g00550
VIT_205s0094g01070	VIT_05s0094g01070
VIT_214s0068g02270	VIT_14s0068g02270
VIT_208s0056g01150	VIT_08s0056g01150
VIT_211s0016g04270	VIT_11s0016g04270
VIT_201s0011g03580	VIT_01s0011g03580
VIT_203s0063g01560	VIT_03s0063g01560
VIT_204s0043g00760	VIT_04s0043g00760
VIT_212s0059g00550	VIT_12s0059g00550
VIT_207s0031g00290	VIT_07s0031g00290
VIT_201s0026g00390	VIT_01s0026g00390
VIT_216s0022g01150	VIT_16s0022g01150
VIT_213s0147g00110	VIT_13s0147g00110
VIT_218s0001g12320	VIT_18s0001g12320
VIT_213s0067g00840	VIT_13s0067g00840
VIT_210s0003g05600	VIT_10s0003g05600
VIT_200s0144g00270	VIT_00s0144g00270
VIT_204s0008g02210	VIT_04s0008g02210
VIT_205s0020g04160	VIT_05s0020g04160
VIT_218s0001g06300	VIT_18s0001g06300
VIT_215s0107g00240	VIT_15s0107g00240
VIT_204s0023g00690	VIT_04s0023g00690
VIT_200s0179g00310	VIT_00s0179g00310
VIT_208s0007g06740	VIT_08s0007g06740
VIT_213s0019g04180	VIT_13s0019g04180
VIT_204s0008g03560	VIT_04s0008g03560
VIT_214s0066g00210	VIT_14s0066g00210
VIT_213s0019g04080	VIT_13s0019g04080
VIT_212s0028g02490	VIT_12s0028g02490
VIT_214s0030g01700	VIT_14s0030g01700
VIT_209s0070g00090	VIT_09s0070g00090
VIT_210s0003g05300	VIT_10s0003g05300
VIT_207s0129g00730	VIT_07s0129g00730
VIT_207s0005g00020	VIT_07s0005g00020
VIT_208s0007g04250	VIT_08s0007g04260 VIT_08s0007g04250
VIT_206s0004g04580	VIT_06s0004g04580
VIT_205s0020g00070	VIT_05s0020g00070
VIT_201s0137g00370	VIT_01s0137g00370
VIT_216s0013g00810	VIT_16s0013g00810
VIT_208s0007g06460	VIT_08s0007g06460
VIT_211s0037g00510	VIT_11s0037g00510
VIT_217s0000g01980	VIT_17s0000g01980
VIT_211s0037g00890	VIT_11s0037g00890
VIT_200s0370g00060	VIT_00s0370g00060
VIT_204s0008g00670	VIT_04s0008g00670
VIT_214s0006g01640	VIT_14s0006g01640
VIT_218s0001g14550	VIT_18s0001g14550
VIT_213s0067g00480	VIT_13s0067g00480
VIT_201s0010g00340	VIT_01s0010g00340
VIT_209s0002g02770	VIT_09s0002g02770
VIT_201s0011g00830	VIT_01s0011g00830
VIT_210s0003g01880	VIT_10s0003g01880
VIT_214s0083g00610	VIT_14s0083g00610
VIT_219s0027g00280	VIT_19s0027g00280
VIT_206s0009g01420	VIT_06s0009g01420
VIT_200s2376g00010	VIT_00s2376g00010
VIT_219s0014g03750	VIT_19s0014g03750
VIT_213s0320g00040	VIT_13s0320g00040
VIT_219s0015g01010	VIT_19s0015g01010
VIT_212s0055g00570	VIT_12s0055g00570
VIT_215s0048g02090	VIT_15s0048g02090
VIT_207s0005g02450	VIT_07s0005g02450
VIT_207s0130g00210	VIT_07s0130g00210
VIT_205s0020g01385	VIT_05s0020g01390
VIT_202s0025g00800	VIT_02s0025g00800
VIT_205s0020g01120	VIT_05s0020g01120
VIT_207s0031g02310	VIT_07s0031g02310
VIT_208s0056g00470	VIT_08s0056g00470
VIT_208s0007g01060	VIT_08s0007g01060
VIT_218s0001g12630	VIT_18s0001g12630
VIT_205s0020g00710	VIT_05s0020g00710
VIT_203s0038g00070	VIT_03s0038g00070
VIT_214s0066g01300	VIT_14s0066g01300
VIT_206s0004g02660	VIT_06s0004g02660
VIT_209s0054g01000	VIT_09s0054g01000
VIT_212s0057g00330	VIT_12s0057g00330
VIT_209s0054g00520	VIT_09s0054g00520
VIT_206s0080g00180	VIT_06s0080g00180
VIT_210s0003g05510	VIT_10s0003g05510
VIT_208s0007g03400	VIT_08s0007g03400
VIT_200s0346g00080	VIT_00s0346g00090 VIT_00s0346g00080
VIT_206s0004g04620	VIT_06s0004g04620
VIT_217s0000g01250	VIT_17s0000g01250
VIT_207s0151g00140	VIT_07s0151g00140
VIT_209s0002g02530	VIT_09s0002g02530
VIT_218s0041g00940	VIT_18s0041g00940
VIT_218s0001g10510	VIT_18s0001g10510
VIT_204s0023g01700	VIT_04s0023g01700
VIT_207s0005g03530	VIT_07s0005g03530
VIT_214s0060g00280	VIT_14s0060g00280
VIT_203s0063g02310	VIT_03s0063g02310
VIT_203s0088g00550	VIT_03s0088g00550
VIT_205s0094g01310	VIT_05s0094g01310
VIT_216s0013g01190	VIT_16s0013g01190
VIT_207s0005g00430	VIT_07s0005g00430
VIT_200s0282g00060	VIT_00s0282g00060
VIT_204s0043g00400	VIT_04s0043g00400
VIT_217s0000g06090	VIT_17s0000g06090
VIT_203s0110g00220	VIT_03s0110g00220
VIT_213s0064g00460	VIT_13s0064g00460
VIT_201s0026g00450	VIT_01s0026g00450
VIT_208s0105g00550	VIT_08s0105g00550
VIT_218s0072g00840	VIT_18s0072g00840
VIT_200s0184g00200	VIT_00s0184g00200
VIT_217s0000g06710	VIT_17s0000g06710
VIT_209s0018g01130	VIT_09s0018g01130
VIT_215s0024g01360	VIT_15s0024g01360
VIT_207s0095g00080	VIT_07s0095g00080
VIT_203s0091g01200	VIT_03s0091g01200
VIT_212s0142g00530	VIT_12s0142g00530
VIT_219s0027g01335	VIT_19s0027g01330
VIT_205s0049g01470	VIT_05s0049g01470
VIT_218s0041g01900	VIT_18s0041g01900
VIT_213s0047g00240	VIT_13s0047g00240
VIT_206s0080g00190	VIT_06s0080g00190
VIT_218s0041g01800	VIT_18s0041g01800
VIT_200s0233g00030	VIT_00s0233g00030
VIT_214s0083g00340	VIT_14s0083g00340
VIT_209s0002g00300	VIT_09s0002g00300
VIT_216s0098g01050	VIT_16s0098g01050
VIT_200s0374g00010	VIT_00s0374g00010
VIT_207s0005g02100	VIT_07s0005g02100
VIT_207s0005g02090	VIT_07s0005g02090
VIT_216s0013g01670	VIT_16s0013g01670
VIT_204s0044g00380	VIT_04s0044g00380
VIT_213s0064g01260	VIT_13s0064g01260
VIT_218s0001g04590	VIT_18s0001g04590
VIT_212s0059g01180	VIT_12s0059g01180
VIT_211s0016g05750	VIT_11s0016g05750
VIT_200s0914g00010	VIT_00s0914g00010
VIT_200s0274g00050	VIT_00s0274g00050
VIT_202s0025g02760	VIT_02s0025g02760
VIT_210s0042g00720	VIT_10s0042g00720
VIT_216s0098g01750	VIT_16s0098g01750
VIT_219s0015g00590	VIT_19s0015g00590
VIT_216s0098g01240	VIT_16s0098g01240
VIT_215s0046g00090	VIT_15s0046g00090
VIT_204s0008g03380	VIT_04s0008g03380
VIT_217s0000g06540	VIT_17s0000g06540
VIT_214s0066g01640	VIT_14s0066g01640
VIT_209s0002g08220	VIT_09s0002g08220
VIT_206s0004g07190	VIT_06s0004g07190
VIT_212s0034g01360	VIT_12s0034g01360
VIT_210s0116g01770	VIT_10s0116g01770
VIT_201s0010g01570	VIT_01s0010g01570
VIT_208s0007g03910	VIT_08s0007g03910
VIT_209s0002g02930	VIT_09s0002g02930
VIT_219s0027g01490	VIT_19s0027g01490
VIT_208s0056g00080	VIT_08s0056g00080
VIT_208s0007g03140	VIT_08s0007g03140
VIT_218s0001g02090	VIT_18s0001g02090
VIT_200s0125g00420	VIT_00s0125g00420
VIT_203s0063g00650	VIT_03s0063g00650
VIT_217s0000g04640	VIT_17s0000g04640
VIT_209s0002g03190	VIT_09s0002g03190
VIT_209s0002g04730	VIT_09s0002g04730
VIT_209s0096g00060	VIT_09s0096g00060
VIT_204s0044g00650	VIT_04s0044g00650
VIT_202s0012g03190	VIT_02s0012g03190
VIT_200s0201g00090	VIT_00s0201g00090
VIT_218s0089g00540	VIT_18s0089g00540
VIT_209s0002g08820	VIT_09s0002g08820
VIT_210s0003g03890	VIT_10s0003g03890
VIT_209s0002g00280	VIT_09s0002g00280
VIT_208s0040g00370	VIT_08s0040g00370
VIT_207s0141g00980	VIT_07s0141g00980
VIT_207s0141g00500	VIT_07s0141g00500
VIT_214s0060g00500	VIT_14s0060g00500
VIT_200s1711g00020	VIT_00s1711g00020
VIT_200s0226g00160	VIT_00s0226g00160
VIT_207s0005g05520	VIT_07s0005g05520
VIT_209s0002g05830	VIT_09s0002g05830
VIT_207s0129g00890	VIT_07s0129g00890
VIT_215s0048g00610	VIT_15s0048g00610
VIT_215s0048g02750	VIT_15s0048g02750
VIT_208s0056g01590	VIT_08s0056g01590
VIT_200s1205g00020	VIT_00s1205g00020
VIT_214s0030g00590	VIT_14s0030g00590
VIT_200s0262g00160	VIT_00s0262g00160
VIT_205s0077g02100	VIT_05s0077g02100
VIT_203s0038g02120	VIT_03s0038g02120
VIT_203s0063g00450	VIT_03s0063g00450
VIT_215s0024g00890	VIT_15s0024g00890
VIT_214s0068g00880	VIT_14s0068g00880
VIT_207s0141g00690	VIT_07s0141g00690
VIT_210s0003g05320	VIT_10s0003g05320
VIT_212s0034g01200	VIT_12s0034g01200
VIT_201s0127g00250	VIT_01s0127g00250
VIT_205s0049g01650	VIT_05s0049g01650
VIT_209s0002g00980	VIT_09s0002g00980
VIT_215s0024g00030	VIT_15s0024g00030
VIT_207s0095g00710	VIT_07s0095g00710
VIT_219s0015g01780	VIT_19s0015g01780
VIT_218s0072g01140	VIT_18s0072g01140
VIT_214s0068g01370	VIT_14s0068g01370
VIT_204s0023g01800	VIT_04s0023g01800
VIT_215s0046g01870	VIT_15s0046g01870
VIT_200s0301g00150	VIT_00s0301g00150
VIT_208s0007g03810	VIT_08s0007g03810
VIT_208s0040g02280	VIT_08s0040g02270 VIT_08s0040g02280
VIT_208s0007g07880	VIT_08s0007g07880
VIT_207s0005g02810	VIT_07s0005g02810
VIT_214s0068g01480	VIT_14s0068g01480
VIT_218s0001g05600	VIT_18s0001g05600
VIT_203s0038g00820	VIT_03s0038g00820
VIT_215s0046g03300	VIT_15s0046g03300
VIT_200s0283g00020	VIT_00s0283g00020
VIT_216s0013g00600	VIT_16s0013g00600
VIT_210s0092g00150	VIT_10s0092g00150
VIT_214s0081g00440	VIT_14s0081g00440
VIT_202s0025g01340	VIT_02s0025g01340
VIT_213s0158g00240	VIT_13s0158g00240
VIT_216s0115g00050	VIT_16s0115g00050
VIT_217s0000g06260	VIT_17s0000g06260
VIT_206s0061g00850	VIT_06s0061g00850
VIT_216s0115g00410	VIT_16s0115g00410
VIT_203s0167g00220	VIT_03s0167g00220
VIT_210s0003g04250	VIT_10s0003g04250
VIT_214s0068g00650	VIT_14s0068g00650
VIT_204s0008g02770	VIT_04s0008g02770
VIT_215s0048g02220	VIT_15s0048g02220
VIT_200s0163g00060	VIT_00s0163g00060
VIT_200s1602g00010	VIT_00s1602g00010
VIT_217s0000g04920	VIT_17s0000g04920
VIT_202s0012g02490	VIT_02s0012g02490
VIT_212s0059g02090	VIT_12s0059g02090
VIT_210s0003g00330	VIT_10s0003g00330
VIT_215s0021g01630	VIT_15s0021g01630
VIT_204s0008g03930	VIT_04s0008g03930
VIT_219s0015g00130	VIT_19s0015g00130
VIT_202s0087g00760	VIT_02s0087g00760
VIT_200s0213g00050	VIT_00s0213g00050
VIT_219s0014g01800	VIT_19s0014g01800
VIT_206s0004g07430	VIT_06s0004g07430
VIT_215s0048g01860	VIT_15s0048g01860
VIT_200s0187g00280	VIT_00s0187g00280
VIT_206s0004g04610	VIT_06s0004g04610
VIT_218s0001g00880	VIT_18s0001g00880
VIT_200s0213g00110	VIT_00s0213g00110
VIT_208s0032g00200	VIT_08s0032g00200
VIT_206s0004g00810	VIT_06s0004g00810
VIT_214s0036g00980	VIT_14s0036g00980
VIT_216s0022g02270	VIT_16s0022g02270
VIT_217s0000g05320	VIT_17s0000g05320
VIT_215s0046g02060	VIT_15s0046g02060
VIT_206s0004g06760	VIT_06s0004g06760
VIT_202s0012g02520	VIT_02s0012g02520
VIT_204s0008g01470	VIT_04s0008g01470
VIT_207s0130g00110	VIT_07s0130g00110
VIT_209s0002g02410	VIT_09s0002g02410
VIT_217s0000g06470	VIT_17s0000g06470
VIT_213s0067g00330	VIT_13s0067g00330
VIT_215s0048g01260	VIT_15s0048g01260
VIT_206s0009g03310	VIT_06s0009g03310
VIT_205s0049g01020	VIT_05s0049g01020
VIT_212s0035g01070	VIT_12s0035g01070
VIT_211s0016g02450	VIT_11s0016g02450
VIT_213s0019g04020	VIT_13s0019g04020
VIT_205s0051g00450	VIT_05s0051g00450
VIT_208s0007g08830	VIT_08s0007g08830
VIT_202s0012g00650	VIT_02s0012g00650
VIT_216s0050g02520	VIT_16s0050g02520
VIT_212s0035g00060	VIT_12s0035g00060
VIT_200s0267g00050	VIT_00s0267g00050
VIT_201s0026g01210	VIT_01s0026g01210
VIT_203s0038g04450	VIT_03s0038g04450
VIT_200s0407g00010	VIT_00s0407g00010
VIT_206s0004g05950	VIT_06s0004g05950
VIT_213s0019g00830	VIT_13s0019g00830
VIT_212s0057g00460	VIT_12s0057g00460
VIT_217s0000g05740	VIT_17s0000g05740
VIT_215s0107g00220	VIT_15s0107g00220
VIT_213s0064g01220	VIT_13s0064g01220
VIT_208s0007g03500	VIT_08s0007g03500 VIT_08s0007g03510
VIT_201s0011g02660	VIT_01s0011g02660
VIT_218s0122g00300	VIT_18s0122g00300
VIT_206s0061g00020	VIT_06s0061g00020
VIT_207s0005g01120	VIT_07s0005g01120
VIT_214s0060g02740	VIT_14s0060g02740
VIT_215s0046g02480	VIT_15s0046g02480
VIT_204s0044g01700	VIT_04s0044g01700
VIT_201s0026g01610	VIT_01s0026g01610
VIT_204s0008g03610	VIT_04s0008g03610
VIT_206s0004g06730	VIT_06s0004g06730
VIT_200s0274g00060	VIT_00s0274g00060
VIT_211s0016g03940	VIT_11s0016g03940
VIT_200s1241g00010	VIT_00s1241g00010
VIT_218s0001g04940	VIT_18s0001g04940
VIT_213s0047g00320	VIT_13s0047g00320
VIT_207s0031g01180	VIT_07s0031g01180
VIT_203s0038g03360	VIT_03s0038g03360
VIT_203s0017g01570	VIT_03s0017g01570
VIT_200s0192g00130	VIT_00s0192g00130
VIT_200s0286g00060	VIT_00s0286g00060
VIT_202s0012g01050	VIT_02s0012g01050
VIT_218s0166g00240	VIT_18s0166g00240
VIT_214s0128g00510	VIT_14s0128g00510
VIT_209s0002g02080	VIT_09s0002g02080
VIT_205s0020g04310	VIT_05s0020g04310
VIT_202s0087g00360	VIT_02s0087g00360
VIT_214s0083g00110	VIT_14s0083g00110
VIT_212s0057g00650	VIT_12s0057g00650
VIT_209s0002g03220	VIT_09s0002g03220
VIT_205s0020g00470	VIT_05s0020g00470
VIT_205s0020g00520	VIT_05s0020g00520
VIT_213s0019g00540	VIT_13s0019g00540
VIT_210s0071g00240	VIT_10s0071g00240
VIT_201s0010g03410	VIT_01s0010g03410
VIT_205s0062g00650	VIT_05s0062g00650
VIT_219s0015g00580	VIT_19s0015g00580
VIT_214s0060g00590	VIT_14s0060g00590
VIT_200s0510g00050	VIT_00s0510g00050
VIT_207s0005g02380	VIT_07s0005g02380
VIT_218s0041g00690	VIT_18s0041g00690
VIT_213s0019g03400	VIT_13s0019g03400
VIT_204s0043g00960	VIT_04s0043g00960
VIT_201s0026g01290	VIT_01s0026g01290
VIT_214s0006g00850	VIT_14s0006g00850
VIT_214s0006g00380	VIT_14s0006g00380
VIT_214s0083g00320	VIT_14s0083g00320
VIT_210s0003g02100	VIT_10s0003g02100
VIT_219s0015g00100	VIT_19s0015g00100
VIT_212s0055g00330	VIT_12s0055g00330
VIT_214s0068g01720	VIT_14s0068g01720
VIT_214s0128g00930	VIT_14s0128g00930
VIT_214s0081g00690	VIT_14s0081g00690
VIT_207s0031g00160	VIT_07s0031g00160
VIT_212s0028g02670	VIT_12s0028g02670
VIT_201s0011g01840	VIT_01s0011g01840
VIT_200s0972g00010	VIT_00s0972g00010
VIT_200s0199g00040	VIT_00s0199g00040
VIT_200s0256g00020	VIT_00s0256g00020
VIT_201s0010g02850	VIT_01s0010g02850
VIT_201s0011g05980	VIT_01s0011g05980
VIT_214s0036g00120	VIT_14s0036g00120
VIT_218s0001g01780	VIT_18s0001g01780
VIT_204s0023g03700	VIT_04s0023g03700
VIT_213s0064g01400	VIT_13s0064g01400
VIT_215s0046g01670	VIT_15s0046g01670
VIT_218s0001g10250	VIT_18s0001g10250
VIT_214s0060g00920	VIT_14s0060g00920
VIT_216s0100g00410	VIT_16s0100g00410
VIT_215s0024g00720	VIT_15s0024g00720
VIT_215s0046g00830	VIT_15s0046g00830
VIT_219s0027g01900	VIT_19s0027g01900
VIT_214s0108g01080	VIT_14s0108g01080
VIT_205s0020g00560	VIT_05s0020g00560
VIT_204s0008g04240	VIT_04s0008g04240
VIT_216s0013g00190	VIT_16s0013g00190
VIT_216s0115g00010	VIT_16s0115g00010
VIT_201s0011g05650	VIT_01s0011g05650
VIT_219s0085g01190	VIT_19s0085g01190
VIT_216s0013g00710	VIT_16s0013g00710
VIT_211s0016g00480	VIT_11s0016g00480
VIT_204s0023g02490	VIT_04s0023g02490
VIT_217s0053g00250	VIT_17s0053g00250
VIT_200s1356g00020	VIT_00s1356g00020
VIT_211s0016g04160	VIT_11s0016g04160
VIT_214s0066g02220	VIT_14s0066g02220
VIT_214s0030g01550	VIT_14s0030g01550
VIT_207s0255g00150	VIT_07s0255g00150
VIT_201s0127g00540	VIT_01s0127g00540
VIT_201s0011g00650	VIT_01s0011g00650
VIT_205s0102g00550	VIT_05s0102g00550
VIT_219s0014g02780	VIT_19s0014g02780
VIT_216s0098g00510	VIT_16s0098g00510
VIT_206s0004g04500	VIT_06s0004g04500
VIT_200s0183g00160	VIT_00s0183g00160
VIT_207s0005g02420	VIT_07s0005g02420
VIT_205s0077g00080	VIT_05s0077g00080
VIT_219s0014g02490	VIT_19s0014g02490
VIT_218s0001g11370	VIT_18s0001g11370
VIT_200s0510g00020	VIT_00s0510g00020
VIT_210s0003g04200	VIT_10s0003g04200
VIT_200s0187g00260	VIT_00s0187g00260
VIT_211s0016g01350	VIT_11s0016g01350
VIT_206s0004g06300	VIT_06s0004g06300
VIT_208s0058g01470	VIT_08s0058g01470
VIT_219s0027g00670	VIT_19s0027g00670
VIT_215s0024g00390	VIT_15s0024g00390
VIT_200s0404g00050	VIT_00s0404g00050
VIT_205s0077g01950	VIT_05s0077g01950
VIT_203s0063g02090	VIT_03s0063g02090
VIT_217s0000g10380	VIT_17s0000g10380
VIT_203s0063g02430	VIT_03s0063g02430
VIT_215s0046g03020	VIT_15s0046g03020
VIT_200s0125g00170	VIT_00s0125g00170
VIT_206s0009g02320	VIT_06s0009g02320
VIT_204s0008g00850	VIT_04s0008g00850
VIT_214s0068g01970	VIT_14s0068g01970
VIT_206s0004g06690	VIT_06s0004g06690
VIT_205s0077g02200	VIT_05s0077g02200
VIT_202s0033g01290	VIT_02s0033g01290
VIT_214s0036g00750	VIT_14s0036g00750
VIT_212s0059g00820	VIT_12s0059g00820
VIT_217s0000g06320	VIT_17s0000g06320
VIT_214s0066g00270	VIT_14s0066g00270
VIT_214s0006g02210	VIT_14s0006g02210
VIT_213s0019g00660	VIT_13s0019g00660
VIT_218s0072g01230	VIT_18s0072g01230
VIT_200s0471g00050	VIT_00s0471g00050
VIT_200s0370g00010	VIT_00s0370g00010
VIT_208s0007g04510	VIT_08s0007g04510
VIT_217s0000g00210	VIT_17s0000g00210
VIT_214s0066g00950	VIT_14s0066g00950
VIT_204s0023g00210	VIT_04s0023g00210
VIT_204s0023g01610	VIT_04s0023g01610
VIT_212s0121g00370	VIT_12s0121g00370
VIT_206s0004g05840	VIT_06s0004g05840
VIT_202s0025g04440	VIT_02s0025g04440
VIT_213s0067g03790	VIT_13s0067g03790
VIT_210s0071g01130	VIT_10s0071g01130
VIT_204s0044g00460	VIT_04s0044g00460
VIT_219s0015g01440	VIT_19s0015g01440
VIT_209s0002g06460	VIT_09s0002g06460
VIT_204s0008g06770	VIT_04s0008g06770
VIT_214s0068g00780	VIT_14s0068g00780
VIT_214s0060g01950	VIT_14s0060g01950
VIT_206s0004g06490	VIT_06s0004g06490
VIT_219s0014g02850	VIT_19s0014g02850
VIT_208s0056g01000	VIT_08s0056g01000
VIT_205s0051g00660	VIT_05s0051g00660
VIT_212s0035g00810	VIT_12s0035g00810
VIT_201s0010g03390	VIT_01s0010g03390
VIT_214s0060g02450	VIT_14s0060g02450
VIT_214s0030g00680	VIT_14s0030g00680
VIT_205s0049g01900	VIT_05s0049g01900
VIT_212s0121g00300	VIT_12s0121g00300
VIT_215s0024g00420	VIT_15s0024g00420
VIT_210s0071g01090	VIT_10s0071g01090
VIT_214s0066g01790	VIT_14s0066g01790
VIT_214s0068g00140	VIT_14s0068g00140
VIT_211s0016g01520	VIT_11s0016g01520
VIT_215s0045g00520	VIT_15s0045g00520
VIT_213s0019g03940	VIT_13s0019g03940
VIT_211s0016g05670	VIT_11s0016g05670
VIT_206s0009g03040	VIT_06s0009g03040
VIT_209s0002g04430	VIT_09s0002g04430
VIT_218s0072g00290	VIT_18s0072g00290
VIT_219s0085g00180	VIT_19s0085g00180
VIT_218s0041g01310	VIT_18s0041g01320
VIT_213s0067g03730	VIT_13s0067g03730
VIT_201s0011g01450	VIT_01s0011g01450
VIT_209s0002g05720	VIT_09s0002g05720
VIT_210s0071g00760	VIT_10s0071g00760
VIT_206s0004g04460	VIT_06s0004g04460
VIT_214s0006g01460	VIT_14s0006g01460
VIT_208s0056g00250	VIT_08s0056g00250
VIT_210s0092g00590	VIT_10s0092g00590
VIT_200s0374g00030	VIT_00s0374g00030
VIT_204s0044g01820	VIT_04s0044g01820
VIT_203s0017g00530	VIT_03s0017g00530
VIT_206s0004g05710	VIT_06s0004g05710
VIT_212s0059g01690	VIT_12s0059g01690
VIT_209s0054g01610	VIT_09s0054g01610
VIT_200s0287g00080	VIT_00s0287g00080
VIT_205s0020g04500	VIT_05s0020g04500
VIT_202s0025g03570	VIT_02s0025g03570
VIT_212s0028g02920	VIT_12s0028g02920
VIT_212s0055g00520	VIT_12s0055g00520
VIT_210s0003g04450	VIT_10s0003g04450
VIT_206s0009g02460	VIT_06s0009g02460
VIT_209s0002g03670	VIT_09s0002g03670
VIT_206s0009g01720	VIT_06s0009g01720 VIT_06s0009g01730
VIT_207s0031g02070	VIT_07s0031g02070
VIT_202s0025g03450	VIT_02s0025g03450
VIT_214s0068g00270	VIT_14s0068g00270
VIT_209s0002g02620	VIT_09s0002g02620
VIT_216s0098g00950	VIT_16s0098g00950
VIT_201s0011g02700	VIT_01s0011g02700
VIT_211s0016g03810	VIT_11s0016g03810
VIT_204s0069g00520	VIT_04s0069g00520
VIT_206s0004g08170	VIT_06s0004g08170
VIT_213s0019g05350	VIT_13s0019g05350
VIT_214s0060g01460	VIT_14s0060g01460
VIT_212s0028g02190	VIT_12s0028g02190
VIT_212s0059g02330	VIT_12s0059g02330
VIT_218s0001g06700	VIT_18s0001g06700
VIT_212s0028g01670	VIT_12s0028g01670
VIT_209s0002g03290	VIT_09s0002g03290
VIT_204s0023g03900	VIT_04s0023g03900
VIT_214s0083g00260	VIT_14s0083g00260
VIT_200s1256g00010	VIT_00s1256g00010
VIT_209s0002g05600	VIT_09s0002g05600
VIT_216s0022g01370	VIT_16s0022g01370
VIT_214s0060g01640	VIT_14s0060g01640
VIT_213s0019g00600	VIT_13s0019g00600
VIT_213s0064g01370	VIT_13s0064g01370
VIT_207s0095g00670	VIT_07s0095g00670
VIT_213s0101g00430	VIT_13s0101g00430
VIT_213s0175g00190	VIT_13s0175g00190
VIT_213s0175g00170	VIT_13s0175g00170
VIT_200s0294g00080	VIT_00s0294g00080
VIT_215s0021g01330	VIT_15s0021g01330
VIT_210s0003g01230	VIT_10s0003g01230
VIT_210s0116g00920	VIT_10s0116g00920
VIT_200s0188g00010	VIT_00s0188g00010
VIT_204s0008g04020	VIT_04s0008g04020
VIT_218s0122g00750	VIT_18s0122g00750
VIT_218s0001g15150	VIT_18s0001g15150
VIT_215s0021g02250	VIT_15s0021g02250
VIT_201s0011g02310	VIT_01s0011g02310
VIT_200s0340g00090	VIT_00s0340g00090
VIT_212s0028g03370	VIT_12s0028g03370
VIT_200s0179g00040	VIT_00s0179g00040
VIT_204s0008g01690	VIT_04s0008g01690
VIT_219s0090g00060	VIT_19s0090g00060
VIT_200s0256g00080	VIT_00s0256g00080
VIT_218s0001g14950	VIT_18s0001g14950
VIT_213s0084g00180	VIT_13s0084g00170 VIT_13s0084g00180
VIT_204s0008g05360	VIT_04s0008g05360
VIT_215s0107g00330	VIT_15s0107g00330
VIT_215s0024g01930	VIT_15s0024g01930
VIT_216s0013g01200	VIT_16s0013g01200
VIT_206s0004g02130	VIT_06s0004g02130
VIT_204s0079g00480	VIT_04s0079g00480
VIT_213s0147g00080	VIT_13s0147g00080
VIT_213s0320g00060	VIT_13s0320g00060
VIT_213s0047g00610	VIT_13s0047g00610
VIT_218s0001g11990	VIT_18s0001g11990
VIT_216s0050g00620	VIT_16s0050g00620
VIT_200s0444g00010	VIT_00s0444g00010
VIT_202s0033g01020	VIT_02s0033g01020
VIT_200s0187g00060	VIT_00s0187g00060
VIT_205s0020g01050	VIT_05s0020g01050
VIT_218s0001g11120	VIT_18s0001g11120
VIT_214s0006g02950	VIT_14s0006g02950
VIT_214s0083g00750	VIT_14s0083g00750
VIT_208s0040g00060	VIT_08s0040g00060
VIT_206s0004g01300	VIT_06s0004g01300
VIT_203s0091g00620	VIT_03s0091g00620
VIT_203s0091g00760	VIT_03s0091g00760
VIT_213s0067g00060	VIT_13s0067g00060
VIT_216s0039g00870	VIT_16s0039g00870
VIT_205s0124g00490	VIT_05s0124g00490
VIT_218s0001g13660	VIT_18s0001g13660
VIT_213s0067g00120	VIT_13s0067g00120
VIT_201s0010g01100	VIT_01s0010g01100
VIT_201s0026g01040	VIT_01s0026g01040
VIT_207s0005g03450	VIT_07s0005g03450
VIT_201s0010g02070	VIT_01s0010g02070
VIT_215s0021g02880	VIT_15s0021g02880
VIT_204s0069g00530	VIT_04s0069g00530
VIT_218s0086g00540	VIT_18s0086g00540
VIT_217s0000g09890	VIT_17s0000g09890
VIT_214s0128g00660	VIT_14s0128g00660
VIT_210s0003g04310	VIT_10s0003g04310
VIT_205s0124g00310	VIT_05s0124g00310
VIT_218s0001g14700	VIT_18s0001g14700
VIT_213s0067g03770	VIT_13s0067g03770
VIT_208s0056g00680	VIT_08s0056g00680
VIT_213s0019g01330	VIT_13s0019g01330
VIT_212s0034g00180	VIT_12s0034g00180
VIT_211s0016g04280	VIT_11s0016g04280
VIT_211s0037g01380	VIT_11s0037g01380
VIT_209s0070g00660	VIT_09s0070g00660
VIT_208s0007g04810	VIT_08s0007g04810
VIT_207s0104g01140	VIT_07s0104g01140
VIT_203s0038g01240	VIT_03s0038g01240
VIT_201s0011g03110	VIT_01s0011g03110
VIT_215s0045g01330	VIT_15s0045g01330
VIT_205s0020g00940	VIT_05s0020g00940
VIT_218s0076g00230	VIT_18s0076g00230
VIT_203s0091g00950	VIT_03s0091g00950
VIT_207s0104g01590	VIT_07s0104g01590
VIT_213s0064g01760	VIT_13s0064g01760
VIT_201s0026g00850	VIT_01s0026g00850
VIT_216s0013g01870	VIT_16s0013g01870
VIT_200s0652g00030	VIT_00s0652g00030
VIT_200s0687g00010	VIT_00s0687g00010
VIT_210s0003g05660	VIT_10s0003g05660 VIT_10s0003g05670
VIT_205s0020g02100	VIT_05s0020g02100
VIT_201s0026g01750	VIT_01s0026g01750
VIT_209s0002g04020	VIT_09s0002g04020
VIT_208s0007g00110	VIT_08s0007g00110
VIT_211s0016g01680	VIT_11s0016g01680
VIT_218s0001g08540	VIT_18s0001g08540
VIT_206s0004g02640	VIT_06s0004g02640
VIT_204s0008g04130	VIT_04s0008g04130
VIT_203s0038g01230	VIT_03s0038g01230
VIT_204s0008g02800	VIT_04s0008g02800
VIT_219s0015g02770	VIT_19s0015g02770
VIT_209s0002g01790	VIT_09s0002g01790
VIT_212s0178g00200	VIT_12s0178g00200
VIT_208s0007g07800	VIT_08s0007g07800
VIT_214s0068g01930	VIT_14s0068g01930
VIT_210s0003g05540	VIT_10s0003g05540
VIT_214s0060g00750	VIT_14s0060g00750
VIT_214s0030g00740	VIT_14s0030g00740
VIT_214s0006g00560	VIT_14s0006g00560
VIT_204s0023g02120	VIT_04s0023g02120
VIT_203s0038g02470	VIT_03s0038g02470
VIT_204s0044g00810	VIT_04s0044g00810
VIT_203s0038g03780	VIT_03s0038g03780
VIT_213s0019g03660	VIT_13s0019g03660
VIT_200s0131g00330	VIT_00s0131g00330
VIT_219s0085g00290	VIT_19s0085g00290
VIT_206s0080g00270	VIT_06s0080g00270
VIT_219s0015g01830	VIT_19s0015g01830
VIT_219s0014g04970	VIT_19s0014g04970
VIT_210s0071g00680	VIT_10s0071g00680
VIT_205s0062g00200	VIT_05s0062g00200
VIT_217s0000g10260	VIT_17s0000g10260
VIT_216s0115g00460	VIT_16s0115g00460
VIT_215s0024g00690	VIT_15s0024g00690
VIT_219s0014g00230	VIT_19s0014g00230
VIT_212s0034g01220	VIT_12s0034g01220
VIT_210s0092g00790	VIT_10s0092g00790
VIT_207s0005g03660	VIT_07s0005g03660
VIT_201s0011g00060	VIT_01s0011g00060
VIT_200s0239g00060	VIT_00s0239g00060
VIT_218s0001g03280	VIT_18s0001g03280
VIT_204s0008g07140	VIT_04s0008g07140
VIT_219s0015g00650	VIT_19s0015g00650
VIT_208s0007g04400	VIT_08s0007g04400
VIT_206s0004g06720	VIT_06s0004g06720
VIT_218s0001g14870	VIT_18s0001g14870
VIT_200s0207g00010	VIT_00s0207g00010
VIT_208s0040g01870	VIT_08s0040g01870
VIT_206s0061g01370	VIT_06s0061g01370
VIT_216s0098g01770	VIT_16s0098g01770
VIT_214s0060g02170	VIT_14s0060g02170
VIT_200s2125g00010	VIT_00s2125g00010
VIT_200s0733g00010	VIT_00s0733g00010
VIT_213s0067g01410	VIT_13s0067g01410
VIT_212s0059g00680	VIT_12s0059g00680
VIT_218s0089g01110	VIT_18s0089g01110
VIT_205s0049g01300	VIT_05s0049g01300
VIT_204s0023g02400	VIT_04s0023g02400
VIT_212s0028g01570	VIT_12s0028g01570
VIT_204s0008g06050	VIT_04s0008g06050
VIT_218s0001g01980	VIT_18s0001g01980
VIT_202s0012g00160	VIT_02s0012g00160
VIT_219s0015g01550	VIT_19s0015g01550
VIT_218s0001g03230	VIT_18s0001g03230
VIT_214s0068g00670	VIT_14s0068g00670
VIT_211s0103g00640	VIT_11s0103g00640
VIT_211s0052g00630	VIT_11s0052g00630
VIT_204s0023g02500	VIT_04s0023g02500
VIT_201s0026g00170	VIT_01s0026g00170
VIT_216s0050g01750	VIT_16s0050g01750
VIT_214s0108g01030	VIT_14s0108g01030
VIT_210s0042g00280	VIT_10s0042g00280
VIT_215s0048g00390	VIT_15s0048g00390
VIT_200s0391g00010	VIT_00s0391g00010
VIT_213s0064g01060	VIT_13s0064g01060
VIT_206s0004g08210	VIT_06s0004g08210
VIT_215s0021g00890	VIT_15s0021g00890
VIT_207s0104g00820	VIT_07s0104g00820
VIT_214s0036g01020	VIT_14s0036g01020
VIT_200s0269g00040	VIT_00s0269g00040
VIT_211s0103g00100	VIT_11s0103g00100
VIT_205s0029g00830	VIT_05s0029g00830
VIT_215s0048g01250	VIT_15s0048g01250
VIT_204s0044g00690	VIT_04s0044g00690
VIT_215s0046g00480	VIT_15s0046g00480
VIT_217s0000g06020	VIT_17s0000g06020
VIT_214s0171g00360	VIT_14s0171g00360
VIT_214s0036g00240	VIT_14s0036g00240
VIT_205s0062g01400	VIT_05s0062g01400
VIT_204s0044g00790	VIT_04s0044g00790
VIT_206s0009g03540	VIT_06s0009g03540
VIT_219s0014g03130	VIT_19s0014g03130
VIT_213s0067g03210	VIT_13s0067g03210
VIT_205s0029g00460	VIT_05s0029g00460
VIT_205s0077g01630	VIT_05s0077g01630
VIT_218s0041g01340	VIT_18s0041g01340
VIT_210s0003g03060	VIT_10s0003g03060
VIT_218s0001g04930	VIT_18s0001g04930
VIT_208s0056g01100	VIT_08s0056g01100
VIT_219s0027g00990	VIT_19s0027g00990
VIT_217s0000g01430	VIT_17s0000g01430
VIT_216s0098g00200	VIT_16s0098g00200
VIT_210s0042g00770	VIT_10s0042g00770
VIT_210s0003g01380	VIT_10s0003g01380
VIT_208s0007g04820	VIT_08s0007g04820
VIT_203s0038g03640	VIT_03s0038g03640
VIT_217s0000g03350	VIT_17s0000g03350
VIT_217s0000g02110	VIT_17s0000g02110
VIT_205s0020g01940	VIT_05s0020g01940
VIT_215s0048g02430	VIT_15s0048g02430
VIT_216s0050g02100	VIT_16s0050g02100
VIT_218s0001g06180	VIT_18s0001g06180
VIT_203s0038g02760	VIT_03s0038g02760
VIT_202s0012g00620	VIT_02s0012g00620
VIT_217s0000g02230	VIT_17s0000g02230
VIT_210s0003g00810	VIT_10s0003g00810
VIT_202s0241g00180	VIT_02s0241g00180
VIT_206s0009g03290	VIT_06s0009g03290
VIT_201s0026g01880	VIT_01s0026g01880
VIT_208s0058g00700	VIT_08s0058g00700
VIT_218s0001g07670	VIT_18s0001g07670
VIT_218s0076g00370	VIT_18s0076g00370
VIT_218s0001g00130	VIT_18s0001g00130
VIT_200s0183g00010	VIT_00s0183g00010
VIT_205s0049g00270	VIT_05s0049g00270
VIT_218s0089g00640	VIT_18s0089g00640
VIT_213s0067g00760	VIT_13s0067g00760
VIT_213s0047g00890	VIT_13s0047g00890
VIT_204s0008g00530	VIT_04s0008g00530
VIT_208s0056g01490	VIT_08s0056g01490
VIT_214s0006g00580	VIT_14s0006g00580
VIT_206s0009g02640	VIT_06s0009g02640
VIT_215s0046g02130	VIT_15s0046g02130
VIT_201s0010g03460	VIT_01s0010g03460
VIT_212s0034g01850	VIT_12s0034g01850
VIT_205s0029g00300	VIT_05s0029g00300
VIT_216s0098g01310	VIT_16s0098g01310
VIT_218s0001g04860	VIT_18s0001g04860
VIT_201s0011g05010	VIT_01s0011g05010
VIT_208s0007g07790	VIT_08s0007g07790
VIT_208s0217g00090	VIT_08s0217g00090
VIT_204s0023g01620	VIT_04s0023g01620
VIT_206s0004g02460	VIT_06s0004g02460
VIT_215s0021g01910	VIT_15s0021g01910
VIT_204s0079g00690	VIT_04s0079g00690
VIT_207s0005g01480	VIT_07s0005g01480
VIT_206s0004g03890	VIT_06s0004g03890
VIT_205s0094g00190	VIT_05s0094g00190
VIT_208s0007g00780	VIT_08s0007g00780
VIT_218s0164g00140	VIT_18s0164g00140
VIT_212s0057g00060	VIT_12s0057g00060
VIT_200s0193g00020	VIT_00s0193g00020
VIT_203s0063g02060	VIT_03s0063g02060
VIT_215s0046g01720	VIT_15s0046g01720
VIT_215s0046g00740	VIT_15s0046g00740
VIT_210s0116g00900	VIT_10s0116g00900
VIT_216s0115g00160	VIT_16s0115g00160
VIT_200s0181g00120	VIT_00s0181g00120
VIT_204s0023g01710	VIT_04s0023g01710
VIT_202s0033g00710	VIT_02s0033g00710
VIT_211s0037g00240	VIT_11s0037g00240
VIT_205s0136g00140	VIT_05s0136g00140
VIT_216s0039g01810	VIT_16s0039g01810
VIT_208s0007g00430	VIT_08s0007g00430
VIT_204s0023g01480	VIT_04s0023g01480
VIT_213s0067g01460	VIT_13s0067g01460
VIT_200s1231g00010	VIT_00s1231g00010
VIT_214s0060g01490	VIT_14s0060g01490
VIT_200s1216g00010	VIT_00s1216g00010
VIT_212s0035g01000	VIT_12s0035g01000
VIT_213s0019g00310	VIT_13s0019g00310
VIT_211s0016g01880	VIT_11s0016g01880
VIT_207s0095g00590	VIT_07s0095g00590
VIT_213s0158g00300	VIT_13s0158g00300
VIT_213s0073g00020	VIT_13s0073g00020
VIT_211s0016g03100	VIT_11s0016g03100
VIT_209s0018g01220	VIT_09s0018g01220
VIT_213s0064g01510	VIT_13s0064g01510
VIT_203s0038g02910	VIT_03s0038g02910
VIT_210s0003g00710	VIT_10s0003g00710
VIT_204s0008g02610	VIT_04s0008g02610
VIT_200s0338g00010	VIT_00s0338g00010
VIT_210s0003g00450	VIT_10s0003g00450
VIT_205s0049g02190	VIT_05s0049g02190
VIT_216s0100g01240	VIT_16s0100g01240
VIT_201s0011g02260	VIT_01s0011g02260
VIT_203s0097g00160	VIT_03s0097g00160
VIT_218s0001g03670	VIT_18s0001g03670
VIT_216s0050g00160	VIT_16s0050g00160
VIT_219s0014g00780	VIT_19s0014g00780
VIT_200s0144g00300	VIT_00s0144g00300
VIT_212s0059g00930	VIT_12s0059g00930
VIT_206s0080g00410	VIT_06s0080g00410
VIT_211s0052g00410	VIT_11s0052g00420 VIT_11s0052g00410
VIT_202s0033g01050	VIT_02s0033g01050
VIT_205s0094g01560	VIT_05s0094g01560
VIT_219s0085g00700	VIT_19s0085g00700
VIT_200s1365g00010	VIT_00s1365g00010
VIT_204s0023g00060	VIT_04s0023g00060
VIT_213s0019g04740	VIT_13s0019g04740
VIT_219s0014g01900	VIT_19s0014g01900
VIT_210s0071g00860	VIT_10s0071g00860
VIT_207s0031g03080	VIT_07s0031g03080
VIT_213s0156g00180	VIT_13s0156g00180
VIT_213s0019g01710	VIT_13s0019g01710
VIT_202s0087g00300	VIT_02s0087g00300
VIT_218s0001g02610	VIT_18s0001g02610
VIT_202s0025g03620	VIT_02s0025g03620
VIT_216s0050g01900	VIT_16s0050g01900
VIT_212s0028g02280	VIT_12s0028g02280
VIT_211s0052g01090	VIT_11s0052g01090
VIT_203s0063g00610	VIT_03s0063g00610
VIT_208s0040g01830	VIT_08s0040g01830
VIT_207s0104g00670	VIT_07s0104g00670
VIT_205s0077g00970	VIT_05s0077g00970
VIT_213s0158g00260	VIT_13s0158g00260
VIT_210s0003g03320	VIT_10s0003g03320
VIT_205s0020g00860	VIT_05s0020g00860
VIT_204s0008g04230	VIT_04s0008g04230
VIT_214s0219g00170	VIT_14s0219g00170
VIT_200s0313g00070	VIT_00s0313g00070
VIT_219s0014g04170	VIT_19s0014g04170
VIT_205s0020g03220	VIT_05s0020g03220
VIT_200s0271g00070	VIT_00s0271g00070
VIT_205s0077g00270	VIT_05s0077g00270
VIT_216s0098g01160	VIT_16s0098g01160
VIT_213s0067g03680	VIT_13s0067g03680
VIT_218s0001g11440	VIT_18s0001g11440
VIT_205s0102g00180	VIT_05s0102g00180
VIT_217s0000g04970	VIT_17s0000g04970
VIT_213s0019g01050	VIT_13s0019g01050
VIT_210s0071g00380	VIT_10s0071g00380
VIT_218s0001g04870	VIT_18s0001g04870
VIT_213s0067g03460	VIT_13s0067g03460
VIT_204s0008g04420	VIT_04s0008g04420
VIT_207s0197g00180	VIT_07s0197g00180
VIT_204s0008g05000	VIT_04s0008g05000
VIT_216s0013g00910	VIT_16s0013g00910
VIT_205s0062g00120	VIT_05s0062g00120
VIT_219s0090g01340	VIT_19s0090g01340
VIT_205s0029g00370	VIT_05s0029g00370
VIT_217s0000g03370	VIT_17s0000g03370
VIT_213s0019g00890	VIT_13s0019g00890
VIT_201s0010g01980	VIT_01s0010g01980
VIT_218s0001g02080	VIT_18s0001g02080
VIT_207s0031g01660	VIT_07s0031g01660
VIT_206s0009g01170	VIT_06s0009g01170
VIT_216s0050g00810	VIT_16s0050g00810
VIT_211s0037g00270	VIT_11s0037g00270
VIT_201s0011g01040	VIT_01s0011g01040
VIT_200s0189g00090	VIT_00s0189g00090
VIT_213s0074g00670	VIT_13s0074g00670
VIT_215s0046g01780	VIT_15s0046g01780
VIT_213s0019g03720	VIT_13s0019g03720
VIT_201s0127g00680	VIT_01s0127g00680
VIT_218s0072g00720	VIT_18s0072g00720 VIT_18s0072g00740
VIT_214s0108g01490	VIT_14s0108g01490
VIT_213s0019g01300	VIT_13s0019g01300
VIT_211s0016g04760	VIT_11s0016g04760
VIT_207s0031g01900	VIT_07s0031g01900
VIT_215s0024g01520	VIT_15s0024g01520
VIT_208s0040g01450	VIT_08s0040g01450
VIT_203s0038g01960	VIT_03s0038g01960
VIT_214s0068g00840	VIT_14s0068g00840
VIT_212s0178g00050	VIT_12s0178g00050
VIT_204s0008g04110	VIT_04s0008g04110
VIT_215s0021g01950	VIT_15s0021g01950
VIT_212s0034g00140	VIT_12s0034g00140
VIT_218s0001g02280	VIT_18s0001g02280
VIT_213s0064g00860	VIT_13s0064g00860
VIT_201s0011g00940	VIT_01s0011g00940
VIT_206s0004g04790	VIT_06s0004g04790
VIT_216s0022g00300	VIT_16s0022g00300
VIT_214s0060g00990	VIT_14s0060g00990
VIT_204s0023g03060	VIT_04s0023g03060
VIT_216s0100g00400	VIT_16s0100g00400
VIT_205s0051g01060	VIT_05s0051g01060
VIT_200s0615g00020	VIT_00s0615g00020
VIT_219s0177g00150	VIT_19s0177g00150
VIT_215s0021g01740	VIT_15s0021g01740
VIT_201s0010g03300	VIT_01s0010g03300
VIT_216s0098g01190	VIT_16s0098g01190
VIT_208s0040g01540	VIT_08s0040g01550 VIT_08s0040g01540
VIT_202s0025g04640	VIT_02s0025g04640
VIT_202s0025g03180	VIT_02s0025g03180
VIT_212s0059g02750	VIT_12s0059g02750
VIT_201s0026g02560	VIT_01s0026g02560
VIT_200s2313g00010	VIT_00s2313g00010
VIT_206s0004g00510	VIT_06s0004g00510
VIT_204s0023g02660	VIT_04s0023g02660
VIT_202s0241g00060	VIT_02s0241g00060
VIT_200s0270g00110	VIT_00s0270g00110
VIT_206s0004g06750	VIT_06s0004g06750
VIT_204s0008g01580	VIT_04s0008g01580
VIT_212s0028g01720	VIT_12s0028g01720
VIT_217s0000g00010	VIT_17s0000g00010
VIT_214s0030g00190	VIT_14s0030g00190
VIT_203s0088g01130	VIT_03s0088g01130
VIT_219s0014g00220	VIT_19s0014g00220
VIT_207s0031g03000	VIT_07s0031g03000
VIT_216s0022g00230	VIT_16s0022g00230
VIT_200s0187g00210	VIT_00s0187g00210
VIT_200s0531g00020	VIT_00s0531g00020
VIT_203s0063g00700	VIT_03s0063g00700
VIT_217s0000g04730	VIT_17s0000g04730
VIT_216s0039g02150	VIT_16s0039g02150
VIT_209s0002g01540	VIT_09s0002g01540
VIT_208s0007g04300	VIT_08s0007g04300
VIT_204s0043g00720	VIT_04s0043g00720
VIT_202s0154g00200	VIT_02s0154g00200
VIT_210s0042g01030	VIT_10s0042g01030
VIT_209s0002g05160	VIT_09s0002g05160
VIT_208s0007g00960	VIT_08s0007g00960
VIT_205s0077g01640	VIT_05s0077g01640
VIT_216s0022g00970	VIT_16s0022g00970
VIT_208s0007g06140	VIT_08s0007g06140
VIT_207s0104g01300	VIT_07s0104g01300
VIT_211s0016g05900	VIT_11s0016g05900
VIT_214s0066g01380	VIT_14s0066g01380
VIT_209s0002g01930	VIT_09s0002g01930
VIT_212s0059g01610	VIT_12s0059g01610
VIT_211s0103g00470	VIT_11s0103g00470
VIT_208s0007g02660	VIT_08s0007g02660
VIT_206s0061g00710	VIT_06s0061g00710
VIT_206s0004g07040	VIT_06s0004g07040
VIT_209s0002g02020	VIT_09s0002g02020
VIT_219s0177g00110	VIT_19s0177g00110
VIT_217s0119g00070	VIT_17s0119g00070
VIT_216s0013g01680	VIT_16s0013g01680
VIT_219s0014g02290	VIT_19s0014g02290
VIT_211s0103g00595	VIT_11s0103g00580
VIT_207s0005g01550	VIT_07s0005g01550
VIT_215s0048g02260	VIT_15s0048g02260
VIT_214s0060g00810	VIT_14s0060g00810
VIT_207s0205g00120	VIT_07s0205g00120
VIT_204s0008g00620	VIT_04s0008g00620
VIT_216s0050g01090	VIT_16s0050g01090
VIT_214s0083g00550	VIT_14s0083g00550
VIT_202s0012g02920	VIT_02s0012g02920
VIT_205s0094g01250	VIT_05s0094g01250
VIT_200s0286g00040	VIT_00s0286g00040
VIT_202s0025g01270	VIT_02s0025g01270
VIT_200s0225g00140	VIT_00s0225g00140
VIT_203s0038g04430	VIT_03s0038g04430
VIT_200s0207g00140	VIT_00s0207g00140
VIT_217s0053g00160	VIT_17s0053g00160
VIT_201s0011g00800	VIT_01s0011g00800
VIT_208s0058g01070	VIT_08s0058g01070
VIT_204s0008g01780	VIT_04s0008g01780
VIT_216s0022g02090	VIT_16s0022g02090
VIT_207s0031g01270	VIT_07s0031g01270
VIT_202s0012g00580	VIT_02s0012g00580
VIT_219s0015g01840	VIT_19s0015g01840
VIT_219s0014g01290	VIT_19s0014g01290
VIT_216s0098g00010	VIT_16s0098g00010
VIT_215s0021g01600	VIT_15s0021g01600
VIT_200s0508g00030	VIT_00s0508g00030
VIT_219s0015g00170	VIT_19s0015g00170
VIT_217s0000g02890	VIT_17s0000g02890
VIT_212s0028g00570	VIT_12s0028g00570
VIT_216s0050g00290	VIT_16s0050g00290
VIT_207s0005g05670	VIT_07s0005g05670
VIT_200s0615g00030	VIT_00s0615g00030
VIT_205s0029g00860	VIT_05s0029g00860
VIT_211s0016g03570	VIT_11s0016g03570
VIT_203s0063g00940	VIT_03s0063g00940
VIT_203s0038g03680	VIT_03s0038g03680
VIT_211s0037g00160	VIT_11s0037g00160
VIT_211s0016g04840	VIT_11s0016g04840
VIT_217s0000g06750	VIT_17s0000g06750
VIT_213s0158g00040	VIT_13s0158g00040
VIT_213s0067g01610	VIT_13s0067g01610
VIT_210s0003g01710	VIT_10s0003g01710
VIT_219s0135g00190	VIT_19s0135g00190
VIT_208s0007g01380	VIT_08s0007g01380
VIT_208s0007g00130	VIT_08s0007g00130
VIT_208s0058g00110	VIT_08s0058g00110
VIT_207s0151g00060	VIT_07s0151g00060
VIT_208s0007g01100	VIT_08s0007g01100
VIT_213s0019g03420	VIT_13s0019g03420
VIT_214s0030g02230	VIT_14s0030g02230
VIT_218s0001g12800	VIT_18s0001g12800
VIT_208s0040g00590	VIT_08s0040g00590
VIT_207s0005g00210	VIT_07s0005g00210
VIT_205s0020g01080	VIT_05s0020g01080
VIT_201s0011g01200	VIT_01s0011g01200
VIT_200s0324g00030	VIT_00s0324g00030
VIT_204s0044g00840	VIT_04s0044g00840
VIT_218s0001g10950	VIT_18s0001g10950
VIT_204s0043g00290	VIT_04s0043g00290
VIT_200s0125g00040	VIT_00s0125g00040
VIT_214s0081g00160	VIT_14s0081g00160
VIT_217s0000g01730	VIT_17s0000g01730
VIT_205s0102g00090	VIT_05s0102g00090
VIT_216s0013g00900	VIT_16s0013g00900
VIT_201s0011g05220	VIT_01s0011g05210 VIT_01s0011g05220
VIT_200s2271g00010	VIT_00s2271g00010
VIT_209s0002g05730	VIT_09s0002g05730
VIT_204s0044g01690	VIT_04s0044g01690
VIT_214s0030g01260	VIT_14s0030g01260
VIT_200s0226g00080	VIT_00s0226g00080
VIT_203s0038g03240	VIT_03s0038g03240
VIT_212s0059g00910	VIT_12s0059g00910
VIT_208s0040g03240	VIT_08s0040g03240
VIT_210s0071g01160	VIT_10s0071g01160
VIT_207s0205g00080	VIT_07s0205g00080
VIT_211s0016g03580	VIT_11s0016g03580
VIT_204s0023g01380	VIT_04s0023g01380
VIT_207s0129g01090	VIT_07s0129g01090
VIT_210s0003g04600	VIT_10s0003g04600
VIT_211s0016g03980	VIT_11s0016g03980
VIT_210s0003g00800	VIT_10s0003g00800
VIT_214s0083g00410	VIT_14s0083g00410
VIT_203s0063g01740	VIT_03s0063g01740
VIT_210s0003g01790	VIT_10s0003g01790
VIT_218s0117g00280	VIT_18s0117g00280
VIT_209s0002g05540	VIT_09s0002g05540
VIT_204s0008g05570	VIT_04s0008g05570
VIT_208s0040g01790	VIT_08s0040g01790
VIT_206s0004g07310	VIT_06s0004g07310
VIT_204s0008g04690	VIT_04s0008g04690
VIT_204s0023g01650	VIT_04s0023g01650
VIT_216s0039g00490	VIT_16s0039g00490
VIT_218s0001g01580	VIT_18s0001g01580
VIT_215s0045g00490	VIT_15s0045g00490
VIT_210s0116g00450	VIT_10s0116g00450
VIT_219s0015g00970	VIT_19s0015g00970
VIT_219s0140g00220	VIT_19s0140g00220
VIT_206s0004g08360	VIT_06s0004g08360
VIT_200s0267g00060	VIT_00s0267g00060
VIT_204s0008g01500	VIT_04s0008g01500
VIT_212s0057g00410	VIT_12s0057g00410
VIT_200s1291g00030	VIT_00s1291g00030
VIT_206s0004g03290	VIT_06s0004g03290
VIT_211s0016g05590	VIT_11s0016g05590
VIT_214s0108g01610	VIT_14s0108g01610
VIT_217s0000g01040	VIT_17s0000g01040
VIT_210s0003g03650	VIT_10s0003g03650
VIT_213s0067g01450	VIT_13s0067g01450
VIT_200s0226g00050	VIT_00s0226g00050
VIT_208s0007g06060	VIT_08s0007g06060
VIT_209s0002g01960	VIT_09s0002g01960
VIT_217s0000g09620	VIT_17s0000g09620
VIT_216s0098g01880	VIT_16s0098g01880
VIT_213s0064g00890	VIT_13s0064g00890
VIT_212s0035g01720	VIT_12s0035g01720
VIT_201s0011g03140	VIT_01s0011g03160 VIT_01s0011g03140
VIT_209s0018g02080	VIT_09s0018g02080
VIT_211s0065g00070	VIT_11s0065g00070
VIT_216s0013g01930	VIT_16s0013g01930
VIT_207s0104g00230	VIT_07s0104g00230
VIT_213s0106g00380	VIT_13s0106g00380
VIT_217s0000g03640	VIT_17s0000g03640
VIT_213s0106g00650	VIT_13s0106g00650
VIT_201s0011g05190	VIT_01s0011g05190
VIT_218s0001g08890	VIT_18s0001g08890
VIT_216s0013g00050	VIT_16s0013g00050
VIT_208s0040g02920	VIT_08s0040g02920
VIT_214s0030g01730	VIT_14s0030g01730
VIT_218s0001g15390	VIT_18s0001g15390
VIT_200s1312g00010	VIT_00s1312g00010
VIT_200s0559g00010	VIT_00s0559g00010
VIT_202s0012g00820	VIT_02s0012g00820
VIT_218s0117g00590	VIT_18s0117g00590
VIT_212s0028g03560	VIT_12s0028g03560
VIT_201s0026g00810	VIT_01s0026g00810
VIT_213s0064g01380	VIT_13s0064g01380
VIT_217s0053g00110	VIT_17s0053g00110
VIT_216s0098g01080	VIT_16s0098g01080
VIT_214s0066g02270	VIT_14s0066g02270
VIT_214s0006g02350	VIT_14s0006g02350
VIT_215s0024g00820	VIT_15s0024g00820
VIT_218s0001g09810	VIT_18s0001g09810
VIT_204s0008g00330	VIT_04s0008g00330
VIT_210s0042g01130	VIT_10s0042g01130
VIT_206s0004g05990	VIT_06s0004g06000 VIT_06s0004g05990
VIT_209s0002g00340	VIT_09s0002g00340
VIT_218s0001g00970	VIT_18s0001g00970
VIT_213s0084g00320	VIT_13s0084g00320
VIT_203s0167g00130	VIT_03s0167g00130
VIT_214s0006g01720	VIT_14s0006g01720
VIT_213s0019g00640	VIT_13s0019g00640
VIT_200s0551g00050	VIT_00s0551g00050
VIT_218s0001g05570	VIT_18s0001g05570
VIT_200s0208g00060	VIT_00s0208g00060
VIT_201s0010g03270	VIT_01s0010g03270
VIT_206s0004g03150	VIT_06s0004g03150
VIT_204s0043g00380	VIT_04s0043g00380
VIT_200s2248g00010	VIT_00s2248g00010
VIT_214s0083g00520	VIT_14s0083g00520
VIT_213s0067g03230	VIT_13s0067g03230
VIT_218s0072g01060	VIT_18s0072g01060
VIT_213s0074g00540	VIT_13s0074g00550 VIT_13s0074g00540
VIT_204s0008g06030	VIT_04s0008g06030
VIT_214s0036g01090	VIT_14s0036g01090
VIT_208s0007g05610	VIT_08s0007g05610
VIT_214s0060g01470	VIT_14s0060g01470
VIT_214s0066g00380	VIT_14s0066g00380
VIT_200s2077g00010	VIT_00s2077g00010
VIT_209s0002g03510	VIT_09s0002g03510
VIT_207s0197g00190	VIT_07s0197g00190
VIT_200s0233g00070	VIT_00s0233g00070
VIT_201s0146g00520	VIT_01s0146g00520
VIT_207s0095g00800	VIT_07s0095g00800
VIT_210s0003g02140	VIT_10s0003g02140
VIT_208s0058g01110	VIT_08s0058g01110
VIT_213s0064g01320	VIT_13s0064g01320
VIT_219s0015g02860	VIT_19s0015g02860
VIT_200s0169g00040	VIT_00s0169g00040
VIT_209s0002g01810	VIT_09s0002g01810
VIT_216s0050g00300	VIT_16s0050g00300
VIT_205s0094g00840	VIT_05s0094g00840
VIT_209s0018g01600	VIT_09s0018g01600
VIT_210s0003g01300	VIT_10s0003g01300
VIT_202s0033g01200	VIT_02s0033g01200
VIT_209s0054g00270	VIT_09s0054g00270
VIT_211s0065g00420	VIT_11s0065g00420
VIT_216s0100g01160	VIT_16s0100g01160
VIT_208s0032g00830	VIT_08s0032g00830
VIT_219s0015g00500	VIT_19s0015g00500
VIT_215s0045g00100	VIT_15s0045g00100
VIT_208s0007g01250	VIT_08s0007g01250
VIT_216s0013g01380	VIT_16s0013g01380
VIT_208s0058g00100	VIT_08s0058g00100
VIT_206s0004g03790	VIT_06s0004g03790
VIT_201s0137g00100	VIT_01s0137g00100
VIT_214s0030g01660	VIT_14s0030g01660
VIT_201s0150g00540	VIT_01s0150g00540
VIT_218s0122g01080	VIT_18s0122g01080
VIT_212s0057g00870	VIT_12s0057g00870
VIT_207s0005g00820	VIT_07s0005g00820
VIT_205s0020g00440	VIT_05s0020g00440
VIT_214s0060g00100	VIT_14s0060g00100
VIT_211s0065g00320	VIT_11s0065g00320
VIT_219s0015g01500	VIT_19s0015g01500
VIT_200s0187g00230	VIT_00s0187g00230
VIT_209s0054g00380	VIT_09s0054g00380
VIT_203s0038g02890	VIT_03s0038g02890
VIT_212s0035g01930	VIT_12s0035g01930
VIT_215s0046g00710	VIT_15s0046g00710
VIT_212s0035g00570	VIT_12s0035g00570
VIT_208s0056g00220	VIT_08s0056g00220
VIT_207s0129g00150	VIT_07s0129g00150
VIT_207s0255g00020	VIT_07s0255g00020
VIT_206s0009g03570	VIT_06s0009g03570
VIT_202s0025g00720	VIT_02s0025g00720
VIT_218s0157g00210	VIT_18s0157g00210
VIT_216s0098g01030	VIT_16s0098g01030
VIT_218s0001g12270	VIT_18s0001g12270
VIT_209s0002g05070	VIT_09s0002g05070
VIT_201s0026g01740	VIT_01s0026g01740
VIT_219s0014g04500	VIT_19s0014g04500
VIT_216s0050g01850	VIT_16s0050g01840 VIT_16s0050g01850
VIT_212s0134g00440	VIT_12s0134g00440
VIT_200s2484g00010	VIT_00s2484g00010
VIT_202s0025g02230	VIT_02s0025g02230
VIT_212s0035g00910	VIT_12s0035g00910
VIT_203s0110g00110	VIT_03s0110g00110
VIT_201s0146g00070	VIT_01s0146g00070
VIT_200s0125g00290	VIT_00s0125g00290
VIT_218s0041g02220	VIT_18s0041g02220
VIT_207s0005g00480	VIT_07s0005g00480
VIT_218s0041g01040	VIT_18s0041g01040
VIT_216s0098g01510	VIT_16s0098g01510
VIT_200s0144g00290	VIT_00s0144g00290
VIT_211s0052g00530	VIT_11s0052g00530
VIT_217s0000g04600	VIT_17s0000g04600
VIT_200s0421g00040	VIT_00s0421g00040
VIT_216s0013g00610	VIT_16s0013g00610
VIT_208s0040g02390	VIT_08s0040g02390
VIT_216s0100g00670	VIT_16s0100g00670
VIT_211s0037g00800	VIT_11s0037g00800
VIT_202s0154g00610	VIT_02s0154g00610
VIT_216s0098g00030	VIT_16s0098g00030
VIT_201s0010g00060	VIT_01s0010g00060
VIT_212s0035g01100	VIT_12s0035g01100
VIT_202s0025g02700	VIT_02s0025g02700
VIT_200s2439g00010	VIT_00s2439g00010
VIT_209s0018g01690	VIT_09s0018g01690
VIT_211s0016g02420	VIT_11s0016g02420
VIT_209s0002g07050	VIT_09s0002g07050
VIT_215s0046g02690	VIT_15s0046g02690
VIT_213s0067g00460	VIT_13s0067g00460
VIT_211s0052g01250	VIT_11s0052g01250
VIT_202s0025g01010	VIT_02s0025g01010
VIT_219s0027g00350	VIT_19s0027g00350
VIT_217s0119g00370	VIT_17s0119g00370
VIT_208s0032g01040	VIT_08s0032g01040
VIT_216s0013g00060	VIT_16s0013g00060
VIT_200s0332g00030	VIT_00s0332g00030
VIT_208s0007g07500	VIT_08s0007g07500
VIT_207s0005g04330	VIT_07s0005g04330
VIT_202s0154g00400	VIT_02s0154g00400
VIT_218s0001g14090	VIT_18s0001g14090
VIT_216s0050g01040	VIT_16s0050g01040
VIT_206s0004g08400	VIT_06s0004g08400
VIT_205s0049g00480	VIT_05s0049g00480
VIT_203s0017g00020	VIT_03s0017g00020
VIT_201s0011g01260	VIT_01s0011g01260
VIT_200s1627g00020	VIT_00s1627g00020
VIT_216s0013g01560	VIT_16s0013g01560
VIT_206s0009g01540	VIT_06s0009g01540
VIT_203s0017g01870	VIT_03s0017g01870
VIT_208s0058g01270	VIT_08s0058g01270
VIT_204s0069g00030	VIT_04s0069g00030
VIT_203s0063g02100	VIT_03s0063g02100
VIT_202s0025g04830	VIT_02s0025g04830
VIT_208s0007g02540	VIT_08s0007g02540
VIT_201s0011g06670	VIT_01s0011g06670
VIT_217s0000g10020	VIT_17s0000g10020
VIT_216s0039g00540	VIT_16s0039g00540
VIT_219s0014g02980	VIT_19s0014g02980
VIT_205s0020g02620	VIT_05s0020g02620
VIT_214s0030g00950	VIT_14s0030g00950
VIT_219s0027g01240	VIT_19s0027g01240
VIT_200s0375g00060	VIT_00s0375g00060
VIT_206s0004g04640	VIT_06s0004g04640
VIT_204s0008g05970	VIT_04s0008g05970
VIT_219s0014g00580	VIT_19s0014g00580
VIT_215s0046g00150	VIT_15s0046g00150
VIT_212s0059g00920	VIT_12s0059g00920
VIT_210s0003g03780	VIT_10s0003g03780
VIT_208s0056g00170	VIT_08s0056g00170
VIT_207s0031g00490	VIT_07s0031g00490
VIT_214s0068g01820	VIT_14s0068g01820
VIT_209s0096g00090	VIT_09s0096g00090
VIT_202s0087g00890	VIT_02s0087g00890
VIT_213s0019g00070	VIT_13s0019g00070
VIT_218s0072g00060	VIT_18s0072g00060
VIT_200s1595g00010	VIT_00s1595g00010
VIT_205s0094g01410	VIT_05s0094g01410
VIT_202s0025g04320	VIT_02s0025g04320
VIT_216s0100g00710	VIT_16s0100g00710
VIT_207s0129g01080	VIT_07s0129g01080
VIT_207s0141g00280	VIT_07s0141g00280
VIT_207s0104g01580	VIT_07s0104g01580
VIT_211s0016g02950	VIT_11s0016g02950
VIT_214s0036g00010	VIT_14s0036g00010
VIT_201s0010g03470	VIT_01s0010g03470
VIT_206s0004g07740	VIT_06s0004g07740
VIT_212s0059g00590	VIT_12s0059g00600 VIT_12s0059g00590
VIT_205s0077g02340	VIT_05s0077g02340
VIT_215s0048g00100	VIT_15s0048g00100
VIT_213s0019g01700	VIT_13s0019g01700
VIT_202s0025g00260	VIT_02s0025g00260
VIT_218s0001g00770	VIT_18s0001g00770
VIT_211s0016g00390	VIT_11s0016g00390
VIT_203s0167g00050	VIT_03s0167g00050
VIT_200s0722g00010	VIT_00s0722g00010
VIT_215s0021g01580	VIT_15s0021g01580
VIT_206s0009g01340	VIT_06s0009g01340
VIT_200s1677g00010	VIT_00s1677g00010
VIT_218s0072g00890	VIT_18s0072g00890
VIT_201s0011g02750	VIT_01s0011g02750
VIT_218s0001g02780	VIT_18s0001g02780
VIT_218s0001g11340	VIT_18s0001g11340
VIT_215s0048g02490	VIT_15s0048g02490
VIT_205s0049g00590	VIT_05s0049g00590
VIT_219s0140g00160	VIT_19s0140g00160
VIT_216s0022g00340	VIT_16s0022g00340
VIT_203s0088g01250	VIT_03s0088g01250
VIT_212s0034g00020	VIT_12s0034g00020
VIT_216s0022g01770	VIT_16s0022g01770
VIT_210s0071g00950	VIT_10s0071g00950
VIT_204s0210g00030	VIT_04s0210g00030
VIT_217s0000g02620	VIT_17s0000g02620
VIT_201s0010g02730	VIT_01s0010g02730
VIT_207s0031g00990	VIT_07s0031g00990
VIT_217s0000g05840	VIT_17s0000g05840
VIT_213s0019g03330	VIT_13s0019g03330
VIT_202s0012g00930	VIT_02s0012g00930
VIT_213s0073g00470	VIT_13s0073g00470
VIT_204s0023g00270	VIT_04s0023g00270
VIT_219s0090g01490	VIT_19s0090g01490
VIT_201s0011g01670	VIT_01s0011g01670
VIT_216s0098g01830	VIT_16s0098g01830
VIT_209s0002g01010	VIT_09s0002g01010
VIT_218s0001g12150	VIT_18s0001g12150
VIT_206s0080g00540	VIT_06s0080g00540
VIT_206s0009g03330	VIT_06s0009g03330
VIT_219s0014g04310	VIT_19s0014g04310
VIT_202s0025g02240	VIT_02s0025g02240
VIT_202s0012g01900	VIT_02s0012g01900
VIT_201s0026g01340	VIT_01s0026g01340
VIT_200s1430g00010	VIT_00s1430g00010
VIT_207s0151g00190	VIT_07s0151g00190
VIT_214s0128g01030	VIT_14s0128g01030
VIT_212s0035g00720	VIT_12s0035g00720
VIT_214s0006g02280	VIT_14s0006g02280
VIT_211s0016g03780	VIT_11s0016g03780
VIT_218s0001g05330	VIT_18s0001g05330
VIT_211s0037g01060	VIT_11s0037g01060
VIT_204s0044g01460	VIT_04s0044g01460
VIT_216s0013g02060	VIT_16s0013g02060
VIT_201s0011g05100	VIT_01s0011g05100
VIT_208s0056g00590	VIT_08s0056g00590
VIT_219s0014g01510	VIT_19s0014g01510
VIT_217s0000g05950	VIT_17s0000g05950
VIT_213s0067g01770	VIT_13s0067g01770
VIT_204s0008g05290	VIT_04s0008g05290
VIT_210s0003g03090	VIT_10s0003g03090
VIT_214s0068g01610	VIT_14s0068g01610
VIT_201s0011g05580	VIT_01s0011g05580
VIT_200s0399g00060	VIT_00s0399g00060
VIT_208s0007g04100	VIT_08s0007g04100
VIT_214s0006g02870	VIT_14s0006g02870
VIT_206s0009g00700	VIT_06s0009g00700
VIT_218s0001g10270	VIT_18s0001g10270
VIT_206s0004g08290	VIT_06s0004g08290
VIT_208s0007g06690	VIT_08s0007g06690
VIT_202s0025g00940	VIT_02s0025g00940
VIT_217s0000g07700	VIT_17s0000g07700
VIT_213s0019g00900	VIT_13s0019g00900
VIT_213s0067g03010	VIT_13s0067g03010
VIT_209s0002g08830	VIT_09s0002g08830
VIT_205s0077g00620	VIT_05s0077g00620
VIT_203s0017g00670	VIT_03s0017g00670
VIT_216s0039g00220	VIT_16s0039g00220
VIT_203s0017g01690	VIT_03s0017g01690
VIT_217s0053g00670	VIT_17s0053g00670
VIT_207s0151g00040	VIT_07s0151g00040
VIT_208s0007g03340	VIT_08s0007g03340
VIT_200s0131g00300	VIT_00s0131g00300
VIT_203s0091g00250	VIT_03s0091g00250
VIT_215s0046g02250	VIT_15s0046g02250
VIT_211s0118g00210	VIT_11s0118g00210
VIT_210s0042g00470	VIT_10s0042g00470
VIT_215s0024g00470	VIT_15s0024g00470
VIT_213s0019g01030	VIT_13s0019g01030
VIT_201s0026g00230	VIT_01s0026g00230
VIT_213s0147g00150	VIT_13s0147g00150
VIT_209s0018g01980	VIT_09s0018g01980
VIT_217s0000g02970	VIT_17s0000g02970
VIT_213s0019g01040	VIT_13s0019g01040
VIT_206s0009g03380	VIT_06s0009g03380
VIT_204s0008g05370	VIT_04s0008g05370
VIT_200s1428g00020	VIT_00s1428g00020
VIT_216s0115g00170	VIT_16s0115g00170
VIT_212s0142g00020	VIT_12s0142g00020
VIT_202s0025g03210	VIT_02s0025g03210
VIT_205s0020g02410	VIT_05s0020g02410
VIT_217s0000g06480	VIT_17s0000g06480
VIT_208s0007g02520	VIT_08s0007g02520
VIT_205s0020g03590	VIT_05s0020g03590
VIT_206s0004g05340	VIT_06s0004g05340
VIT_216s0039g01330	VIT_16s0039g01330
VIT_210s0042g00570	VIT_10s0042g00570
VIT_209s0002g05800	VIT_09s0002g05800
VIT_200s0245g00010	VIT_00s0245g00010
VIT_203s0017g01420	VIT_03s0017g01420
VIT_214s0066g01700	VIT_14s0066g01700
VIT_207s0031g02330	VIT_07s0031g02330
VIT_215s0048g01270	VIT_15s0048g01270
VIT_204s0008g03750	VIT_04s0008g03750
VIT_210s0003g04140	VIT_10s0003g04140
VIT_205s0020g01510	VIT_05s0020g01510
VIT_210s0042g01250	VIT_10s0042g01250
VIT_218s0001g01370	VIT_18s0001g01370
VIT_214s0030g02150	VIT_14s0030g02150
VIT_200s0375g00020	VIT_00s0375g00020
VIT_206s0004g04850	VIT_06s0004g04850
VIT_219s0014g02020	VIT_19s0014g02020
VIT_213s0019g00020	VIT_13s0019g00020
VIT_209s0002g00330	VIT_09s0002g00330
VIT_201s0010g00320	VIT_01s0010g00320
VIT_213s0067g02900	VIT_13s0067g02900
VIT_201s0011g04590	VIT_01s0011g04590
VIT_213s0047g00500	VIT_13s0047g00500
VIT_200s0282g00030	VIT_00s0282g00030
VIT_218s0001g10700	VIT_18s0001g10700
VIT_206s0004g03050	VIT_06s0004g03050
VIT_212s0055g00600	VIT_12s0055g00600
VIT_202s0012g00250	VIT_02s0012g00250
VIT_214s0060g02570	VIT_14s0060g02570
VIT_208s0007g02350	VIT_08s0007g02350
VIT_207s0005g02710	VIT_07s0005g02710
VIT_208s0007g08480	VIT_08s0007g08480
VIT_208s0007g03620	VIT_08s0007g03620
VIT_209s0002g05550	VIT_09s0002g05550
VIT_219s0014g05150	VIT_19s0014g05150
VIT_212s0057g00620	VIT_12s0057g00620
VIT_211s0052g00900	VIT_11s0052g00900
VIT_214s0006g00680	VIT_14s0006g00680
VIT_207s0151g01000	VIT_07s0151g01000
VIT_214s0006g01540	VIT_14s0006g01540
VIT_206s0009g00680	VIT_06s0009g00680
VIT_202s0087g00050	VIT_02s0087g00050
VIT_207s0005g01780	VIT_07s0005g01780
VIT_211s0037g00940	VIT_11s0037g00940
VIT_207s0031g00940	VIT_07s0031g00940
VIT_211s0016g03990	VIT_11s0016g03990
VIT_201s0127g00360	VIT_01s0127g00360
VIT_207s0104g00760	VIT_07s0104g00740 VIT_07s0104g00760
VIT_217s0000g05330	VIT_17s0000g05330
VIT_201s0010g02600	VIT_01s0010g02600
VIT_209s0002g03490	VIT_09s0002g03490
VIT_213s0019g04870	VIT_13s0019g04870
VIT_208s0007g07130	VIT_08s0007g07130
VIT_202s0012g00590	VIT_02s0012g00590
VIT_201s0010g00740	VIT_01s0010g00740
VIT_208s0040g02770	VIT_08s0040g02770
VIT_218s0001g06230	VIT_18s0001g06230
VIT_218s0117g00400	VIT_18s0117g00400
VIT_202s0012g01760	VIT_02s0012g01760
VIT_203s0038g00790	VIT_03s0038g00790
VIT_200s0525g00040	VIT_00s0525g00040
VIT_209s0002g01340	VIT_09s0002g01340
VIT_212s0034g01300	VIT_12s0034g01300
VIT_204s0008g01730	VIT_04s0008g01730
VIT_200s2478g00020	VIT_00s2478g00020
VIT_205s0020g04880	VIT_05s0020g04880
VIT_212s0034g00410	VIT_12s0034g00410
VIT_208s0040g00710	VIT_08s0040g00710
VIT_206s0004g05560	VIT_06s0004g05560
VIT_208s0007g01130	VIT_08s0007g01130
VIT_209s0002g06040	VIT_09s0002g06040
VIT_206s0004g07530	VIT_06s0004g07530
VIT_219s0014g05090	VIT_19s0014g05090
VIT_207s0005g01350	VIT_07s0005g01350
VIT_201s0011g00420	VIT_01s0011g00420
VIT_202s0033g00430	VIT_02s0033g00430
VIT_210s0003g04610	VIT_10s0003g04610
VIT_218s0001g11910	VIT_18s0001g11910
VIT_200s0441g00020	VIT_00s0441g00020
VIT_218s0001g13640	VIT_18s0001g13650 VIT_18s0001g13640
VIT_213s0073g00410	VIT_13s0073g00410
VIT_212s0028g02540	VIT_12s0028g02540
VIT_208s0007g01280	VIT_08s0007g01280
VIT_218s0001g05250	VIT_18s0001g05250
VIT_200s0246g00020	VIT_00s0246g00020
VIT_205s0020g02480	VIT_05s0020g02480
VIT_219s0140g00270	VIT_19s0140g00270
VIT_218s0001g13680	VIT_18s0001g13680
VIT_202s0025g03440	VIT_02s0025g03440
VIT_219s0014g05320	VIT_19s0014g05320
VIT_202s0025g03000	VIT_02s0025g03000
VIT_213s0064g01550	VIT_13s0064g01550
VIT_207s0005g02350	VIT_07s0005g02350
VIT_202s0012g01230	VIT_02s0012g01230
VIT_212s0059g00700	VIT_12s0059g00700
VIT_206s0009g02550	VIT_06s0009g02550
VIT_214s0060g02620	VIT_14s0060g02620
VIT_206s0080g00840	VIT_06s0080g00840
VIT_215s0046g01520	VIT_15s0046g01520
VIT_205s0020g04430	VIT_05s0020g04430
VIT_219s0014g02300	VIT_19s0014g02300
VIT_219s0015g02810	VIT_19s0015g02810
VIT_215s0045g00930	VIT_15s0045g00930
VIT_200s0540g00010	VIT_00s0540g00010
VIT_209s0054g00290	VIT_09s0054g00290
VIT_218s0001g14620	VIT_18s0001g14620
VIT_213s0019g01740	VIT_13s0019g01740
VIT_201s0010g02220	VIT_01s0010g02220
VIT_204s0023g03570	VIT_04s0023g03570
VIT_217s0000g02480	VIT_17s0000g02480
VIT_214s0128g00260	VIT_14s0128g00260
VIT_214s0083g00170	VIT_14s0083g00170
VIT_212s0059g00320	VIT_12s0059g00320
VIT_212s0057g00370	VIT_12s0057g00370
VIT_206s0061g01410	VIT_06s0061g01410
VIT_209s0002g09110	VIT_09s0002g09110
VIT_203s0110g00310	VIT_03s0110g00310
VIT_202s0025g01530	VIT_02s0025g01530
VIT_219s0027g01600	VIT_19s0027g01600
VIT_207s0104g00620	VIT_07s0104g00620
VIT_212s0057g00970	VIT_12s0057g00970
VIT_208s0007g06520	VIT_08s0007g06520
VIT_200s0233g00090	VIT_00s0233g00090
VIT_219s0014g04610	VIT_19s0014g04610
VIT_209s0002g03790	VIT_09s0002g03790
VIT_217s0000g10200	VIT_17s0000g10200
VIT_212s0028g02410	VIT_12s0028g02410
VIT_214s0060g02640	VIT_14s0060g02640
VIT_214s0068g00520	VIT_14s0068g00520
VIT_212s0035g00890	VIT_12s0035g00890
VIT_200s0231g00040	VIT_00s0231g00040
VIT_215s0048g01240	VIT_15s0048g01240
VIT_213s0064g01640	VIT_13s0064g01640
VIT_208s0007g08800	VIT_08s0007g08800
VIT_214s0066g01020	VIT_14s0066g01020
VIT_212s0034g01820	VIT_12s0034g01820
VIT_206s0004g07600	VIT_06s0004g07600
VIT_218s0001g10390	VIT_18s0001g10390
VIT_215s0046g03240	VIT_15s0046g03240
VIT_216s0050g00990	VIT_16s0050g00990
VIT_211s0016g00300	VIT_11s0016g00300
VIT_211s0016g01960	VIT_11s0016g01960
VIT_208s0058g00350	VIT_08s0058g00350
VIT_214s0108g00050	VIT_14s0108g00050
VIT_209s0054g01320	VIT_09s0054g01320
VIT_218s0001g12230	VIT_18s0001g12230
VIT_217s0000g09810	VIT_17s0000g09810
VIT_213s0067g00180	VIT_13s0067g00180
VIT_200s0207g00080	VIT_00s0207g00080
VIT_212s0034g00790	VIT_12s0034g00790
VIT_214s0006g00300	VIT_14s0006g00300
VIT_209s0002g05560	VIT_09s0002g05560
VIT_218s0001g14500	VIT_18s0001g14500
VIT_212s0028g01940	VIT_12s0028g01940
VIT_205s0049g01150	VIT_05s0049g01150
VIT_204s0008g02150	VIT_04s0008g02150
VIT_217s0000g03720	VIT_17s0000g03720
VIT_209s0096g00190	VIT_09s0096g00190
VIT_207s0005g01370	VIT_07s0005g01370
VIT_206s0009g01120	VIT_06s0009g01120
VIT_216s0148g00360	VIT_16s0148g00360
VIT_209s0070g00590	VIT_09s0070g00590
VIT_219s0085g00350	VIT_19s0085g00350
VIT_206s0061g00060	VIT_06s0061g00060
VIT_218s0001g09950	VIT_18s0001g09950
VIT_208s0007g03310	VIT_08s0007g03310
VIT_218s0001g15060	VIT_18s0001g15060
VIT_201s0011g01790	VIT_01s0011g01790
VIT_216s0039g01380	VIT_16s0039g01380
VIT_208s0007g06340	VIT_08s0007g06340
VIT_208s0040g00680	VIT_08s0040g00680
VIT_218s0001g03330	VIT_18s0001g03330
VIT_204s0008g05740	VIT_04s0008g05740
VIT_218s0001g03720	VIT_18s0001g03720
VIT_218s0001g05120	VIT_18s0001g05120
VIT_218s0001g10320	VIT_18s0001g10320
VIT_216s0022g01350	VIT_16s0022g01350
VIT_200s0187g00360	VIT_00s0187g00360 VIT_00s0187g00370
VIT_214s0081g00610	VIT_14s0081g00610
VIT_210s0003g01750	VIT_10s0003g01750
VIT_208s0056g00240	VIT_08s0056g00240
VIT_203s0038g01580	VIT_03s0038g01580
VIT_206s0004g02190	VIT_06s0004g02190
VIT_211s0016g03410	VIT_11s0016g03410
VIT_200s0333g00040	VIT_00s0333g00040
VIT_216s0013g00420	VIT_16s0013g00420
VIT_210s0003g00040	VIT_10s0003g00040
VIT_206s0004g05830	VIT_06s0004g05830
VIT_207s0005g00040	VIT_07s0005g00040
VIT_200s0271g00100	VIT_00s0271g00100
VIT_202s0025g00370	VIT_02s0025g00370 VIT_02s0025g00380
VIT_215s0046g00270	VIT_15s0046g00270
VIT_200s0389g00040	VIT_00s0389g00040
VIT_201s0011g04880	VIT_01s0011g04880
VIT_209s0002g04850	VIT_09s0002g04850
VIT_209s0002g03300	VIT_09s0002g03300
VIT_207s0104g01390	VIT_07s0104g01390
VIT_201s0146g00220	VIT_01s0146g00220
VIT_216s0039g00980	VIT_16s0039g00980
VIT_214s0083g00740	VIT_14s0083g00740
VIT_209s0002g03860	VIT_09s0002g03860
VIT_206s0004g01660	VIT_06s0004g01660
VIT_206s0080g01000	VIT_06s0080g01000
VIT_218s0001g12410	VIT_18s0001g12410
VIT_218s0001g00980	VIT_18s0001g00980
VIT_204s0008g05120	VIT_04s0008g05120
VIT_216s0022g01800	VIT_16s0022g01800
VIT_215s0024g01850	VIT_15s0024g01850
VIT_218s0001g08420	VIT_18s0001g08420
VIT_201s0011g04570	VIT_01s0011g04570
VIT_201s0026g02480	VIT_01s0026g02480
VIT_203s0110g00320	VIT_03s0110g00320
VIT_200s0379g00010	VIT_00s0379g00010
VIT_200s0215g00090	VIT_00s0215g00090
VIT_201s0026g02710	VIT_01s0026g02710
VIT_214s0219g00290	VIT_14s0219g00290
VIT_207s0005g02820	VIT_07s0005g02810 VIT_07s0005g02820
VIT_200s0480g00010	VIT_00s0480g00010
VIT_208s0007g06910	VIT_08s0007g06910
VIT_208s0007g03840	VIT_08s0007g03840
VIT_213s0074g00320	VIT_13s0074g00320
VIT_201s0137g00780	VIT_01s0137g00780
VIT_205s0020g04950	VIT_05s0020g04950
VIT_204s0023g03220	VIT_04s0023g03220
VIT_216s0098g00150	VIT_16s0098g00150
VIT_217s0000g08850	VIT_17s0000g08850
VIT_205s0049g01610	VIT_05s0049g01610
VIT_207s0031g00450	VIT_07s0031g00450
VIT_218s0072g00450	VIT_18s0072g00450
VIT_216s0050g00360	VIT_16s0050g00360
VIT_206s0004g01380	VIT_06s0004g01380
VIT_204s0008g00900	VIT_04s0008g00900
VIT_213s0047g00070	VIT_13s0047g00070
VIT_218s0001g11800	VIT_18s0001g11810 VIT_18s0001g11800
VIT_209s0002g07820	VIT_09s0002g07820
VIT_209s0002g06570	VIT_09s0002g06570
VIT_206s0004g07620	VIT_06s0004g07620
VIT_208s0007g06240	VIT_08s0007g06240
VIT_205s0029g00700	VIT_05s0029g00700
VIT_215s0021g00540	VIT_15s0021g00540
VIT_213s0175g00040	VIT_13s0175g00040
VIT_202s0025g02110	VIT_02s0025g02110
VIT_216s0100g00380	VIT_16s0100g00380
VIT_210s0092g00340	VIT_10s0092g00340
VIT_202s0087g00340	VIT_02s0087g00340
VIT_211s0016g04930	VIT_11s0016g04930
VIT_215s0046g01800	VIT_15s0046g01800
VIT_213s0019g02040	VIT_13s0019g02040
VIT_216s0022g01500	VIT_16s0022g01500
VIT_203s0017g01060	VIT_03s0017g01060
VIT_202s0025g02200	VIT_02s0025g02200
VIT_218s0001g12640	VIT_18s0001g12640
VIT_216s0039g02520	VIT_16s0039g02520
VIT_211s0052g00780	VIT_11s0052g00780
VIT_204s0008g06790	VIT_04s0008g06790
VIT_218s0041g01750	VIT_18s0041g01750
VIT_219s0085g00440	VIT_19s0085g00440
VIT_201s0010g03370	VIT_01s0010g03370 VIT_01s0010g03380
VIT_200s1350g00020	VIT_00s1350g00020
VIT_203s0038g04520	VIT_03s0038g04520
VIT_217s0000g09820	VIT_17s0000g09820
VIT_217s0000g10010	VIT_17s0000g10010
VIT_200s0259g00120	VIT_00s0259g00120
VIT_201s0137g00270	VIT_01s0137g00270
VIT_203s0063g01680	VIT_03s0063g01680
VIT_200s0500g00010	VIT_00s0500g00010
VIT_215s0045g01260	VIT_15s0045g01260
VIT_209s0018g01050	VIT_09s0018g01050
VIT_211s0052g00580	VIT_11s0052g00580
VIT_218s0072g00250	VIT_18s0072g00250
VIT_213s0019g01220	VIT_13s0019g01220
VIT_206s0009g01690	VIT_06s0009g01690
VIT_219s0090g00050	VIT_19s0090g00050
VIT_200s0207g00190	VIT_00s0207g00190
VIT_201s0010g00520	VIT_01s0010g00520
VIT_207s0005g04510	VIT_07s0005g04510
VIT_215s0048g00020	VIT_15s0048g00020
VIT_208s0007g04430	VIT_08s0007g04430
VIT_217s0000g07120	VIT_17s0000g07120
VIT_214s0081g00150	VIT_14s0081g00150
VIT_207s0031g03010	VIT_07s0031g03010
VIT_218s0041g00720	VIT_18s0041g00720
VIT_203s0091g00130	VIT_03s0091g00130
VIT_219s0177g00090	VIT_19s0177g00090
VIT_217s0000g05510	VIT_17s0000g05510
VIT_201s0127g00240	VIT_01s0127g00240
VIT_200s2304g00010	VIT_00s2304g00010
VIT_219s0014g04300	VIT_19s0014g04300
VIT_200s0262g00030	VIT_00s0262g00030
VIT_208s0007g03930	VIT_08s0007g03930
VIT_210s0003g03330	VIT_10s0003g03330
VIT_216s0013g01460	VIT_16s0013g01460
VIT_218s0001g04960	VIT_18s0001g04960
VIT_219s0090g00820	VIT_19s0090g00820
VIT_217s0000g01600	VIT_17s0000g01600 VIT_17s0000g01620
VIT_216s0050g01230	VIT_16s0050g01230
VIT_218s0001g13940	VIT_18s0001g13940
VIT_216s0013g00630	VIT_16s0013g00630
VIT_209s0002g08790	VIT_09s0002g08790
VIT_204s0044g01370	VIT_04s0044g01370
VIT_200s0294g00060	VIT_00s0294g00060
VIT_200s0193g00090	VIT_00s0193g00090
VIT_213s0067g00110	VIT_13s0067g00110
VIT_204s0069g00880	VIT_04s0069g00880
VIT_209s0002g07810	VIT_09s0002g07810
VIT_204s0023g02370	VIT_04s0023g02370
VIT_202s0488g00050	VIT_02s0488g00050
VIT_202s0012g00410	VIT_02s0012g00410
VIT_208s0058g00660	VIT_08s0058g00660
VIT_218s0117g00270	VIT_18s0117g00270
VIT_212s0057g00130	VIT_12s0057g00130
VIT_219s0138g00070	VIT_19s0138g00070
VIT_210s0003g04500	VIT_10s0003g04500
VIT_214s0083g00600	VIT_14s0083g00600
VIT_212s0059g01750	VIT_12s0059g01750
VIT_200s0748g00020	VIT_00s0748g00020
VIT_206s0004g03780	VIT_06s0004g03780
VIT_213s0019g00850	VIT_13s0019g00850
VIT_206s0004g01810	VIT_06s0004g01810
VIT_206s0004g05130	VIT_06s0004g05130
VIT_202s0234g00010	VIT_02s0234g00010
VIT_201s0011g02930	VIT_01s0011g02930
VIT_212s0028g01020	VIT_12s0028g01020
VIT_213s0067g02560	VIT_13s0067g02560
VIT_218s0001g15700	VIT_18s0001g15700
VIT_204s0008g03970	VIT_04s0008g03970
VIT_202s0025g01920	VIT_02s0025g01920
VIT_213s0139g00360	VIT_13s0139g00360
VIT_207s0104g01400	VIT_07s0104g01400
VIT_216s0013g01330	VIT_16s0013g01330
VIT_201s0011g02680	VIT_01s0011g02680
VIT_217s0000g04520	VIT_17s0000g04520
VIT_211s0037g01150	VIT_11s0037g01150
VIT_200s1830g00010	VIT_00s1830g00010
VIT_205s0077g02220	VIT_05s0077g02220
VIT_204s0044g00940	VIT_04s0044g00940
VIT_215s0021g02420	VIT_15s0021g02420
VIT_214s0066g00920	VIT_14s0066g00920
VIT_213s0084g00410	VIT_13s0084g00410
VIT_215s0021g00700	VIT_15s0021g00700
VIT_214s0081g00540	VIT_14s0081g00540
VIT_201s0011g06330	VIT_01s0011g06330
VIT_207s0095g00380	VIT_07s0095g00380
VIT_205s0077g02300	VIT_05s0077g02300
VIT_200s0873g00010	VIT_00s0873g00010
VIT_218s0001g04780	VIT_18s0001g04780
VIT_207s0130g00050	VIT_07s0130g00050
VIT_210s0071g00650	VIT_10s0071g00650
VIT_216s0022g02280	VIT_16s0022g02280
VIT_214s0030g00960	VIT_14s0030g00960
VIT_208s0040g02430	VIT_08s0040g02430
VIT_200s0336g00010	VIT_00s0336g00010
VIT_218s0001g07930	VIT_18s0001g07930
VIT_219s0093g00630	VIT_19s0093g00630
VIT_215s0048g02310	VIT_15s0048g02310
VIT_201s0026g01130	VIT_01s0026g01130
VIT_204s0008g04730	VIT_04s0008g04730
VIT_219s0027g01680	VIT_19s0027g01680
VIT_217s0000g03100	VIT_17s0000g03100
VIT_206s0061g01090	VIT_06s0061g01090
VIT_209s0018g00480	VIT_09s0018g00480
VIT_204s0023g00770	VIT_04s0023g00770
VIT_206s0004g08110	VIT_06s0004g08110
VIT_205s0102g00940	VIT_05s0102g00940
VIT_216s0050g00370	VIT_16s0050g00370 VIT_16s0050g00360
VIT_206s0061g00400	VIT_06s0061g00400
VIT_210s0003g05230	VIT_10s0003g05230
VIT_203s0091g01180	VIT_03s0091g01180
VIT_208s0007g01300	VIT_08s0007g01300
VIT_203s0063g02660	VIT_03s0063g02660
VIT_212s0121g00050	VIT_12s0121g00050
VIT_205s0062g01100	VIT_05s0062g01100
VIT_215s0021g01140	VIT_15s0021g01140
VIT_212s0057g00530	VIT_12s0057g00530
VIT_200s0434g00090	VIT_00s0434g00090
VIT_200s0211g00140	VIT_00s0211g00140
VIT_217s0000g08090	VIT_17s0000g08090
VIT_207s0005g06460	VIT_07s0005g06460
VIT_206s0004g03220	VIT_06s0004g03220
VIT_215s0024g01150	VIT_15s0024g01150
VIT_212s0059g00640	VIT_12s0059g00640
VIT_207s0141g00420	VIT_07s0141g00420
VIT_207s0031g00470	VIT_07s0031g00470
VIT_202s0087g00580	VIT_02s0087g00580
VIT_216s0039g00340	VIT_16s0039g00340
VIT_208s0007g00050	VIT_08s0007g00050
VIT_218s0001g13380	VIT_18s0001g13390 VIT_18s0001g13380
VIT_217s0000g01390	VIT_17s0000g01390
VIT_200s2651g00010	VIT_00s2651g00010
VIT_209s0002g06110	VIT_09s0002g06110
VIT_218s0001g10440	VIT_18s0001g10440
VIT_213s0084g00070	VIT_13s0084g00070
VIT_208s0007g02960	VIT_08s0007g02960
VIT_212s0057g00080	VIT_12s0057g00080
VIT_205s0077g02090	VIT_05s0077g02090
VIT_212s0034g01290	VIT_12s0034g01290
VIT_200s2117g00010	VIT_00s2117g00010
VIT_207s0031g02450	VIT_07s0031g02450
VIT_213s0084g00380	VIT_13s0084g00380
VIT_217s0000g02450	VIT_17s0000g02450
VIT_218s0001g11280	VIT_18s0001g11280
VIT_204s0023g01970	VIT_04s0023g01970
VIT_201s0127g00350	VIT_01s0127g00350
VIT_205s0077g01240	VIT_05s0077g01240
VIT_204s0008g06710	VIT_04s0008g06710
VIT_212s0059g01770	VIT_12s0059g01770
VIT_201s0113g00490	VIT_01s0113g00490
VIT_201s0127g00170	VIT_01s0127g00170
VIT_213s0156g00540	VIT_13s0156g00540
VIT_204s0023g02200	VIT_04s0023g02200
VIT_214s0060g00340	VIT_14s0060g00340
VIT_201s0026g01000	VIT_01s0026g01000
VIT_219s0085g00980	VIT_19s0085g00980
VIT_219s0014g04530	VIT_19s0014g04530
VIT_218s0001g13560	VIT_18s0001g13560
VIT_216s0115g00110	VIT_16s0115g00110
VIT_215s0046g03050	VIT_15s0046g03050
VIT_212s0059g01710	VIT_12s0059g01710
VIT_208s0007g05510	VIT_08s0007g05510
VIT_208s0007g02200	VIT_08s0007g02200
VIT_205s0077g00150	VIT_05s0077g00150
VIT_208s0040g02840	VIT_08s0040g02840
VIT_212s0059g00480	VIT_12s0059g00480
VIT_211s0052g00400	VIT_11s0052g00400
VIT_206s0004g00500	VIT_06s0004g00500
VIT_212s0028g02640	VIT_12s0028g02640
VIT_200s0347g00060	VIT_00s0347g00060
VIT_215s0024g00130	VIT_15s0024g00130
VIT_210s0003g01360	VIT_10s0003g01360
VIT_205s0062g01420	VIT_05s0062g01420
VIT_217s0119g00400	VIT_17s0119g00400
VIT_213s0067g01990	VIT_13s0067g01990
VIT_206s0004g07300	VIT_06s0004g07300
VIT_205s0020g02610	VIT_05s0020g02610
VIT_206s0004g08390	VIT_06s0004g08390
VIT_215s0045g01600	VIT_15s0045g01600
VIT_200s0131g00010	VIT_00s0131g00010
VIT_203s0091g00100	VIT_03s0091g00100
VIT_208s0007g07410	VIT_08s0007g07410
VIT_215s0046g03420	VIT_15s0046g03420
VIT_206s0009g03460	VIT_06s0009g03460
VIT_213s0073g00260	VIT_13s0073g00260
VIT_211s0037g01210	VIT_11s0037g01210
VIT_213s0019g04820	VIT_13s0019g04820
VIT_214s0068g01300	VIT_14s0068g01300
VIT_206s0080g00680	VIT_06s0080g00680
VIT_204s0043g00780	VIT_04s0043g00780
VIT_216s0013g01230	VIT_16s0013g01230
VIT_212s0142g00550	VIT_12s0142g00550
VIT_213s0074g00380	VIT_13s0074g00380
VIT_210s0071g00780	VIT_10s0071g00780
VIT_218s0001g02560	VIT_18s0001g02560
VIT_215s0024g01680	VIT_15s0024g01680
VIT_210s0003g04670	VIT_10s0003g04670
VIT_214s0006g00010	VIT_14s0006g00010
VIT_208s0007g00200	VIT_08s0007g00200
VIT_202s0025g00020	VIT_02s0025g00020
VIT_207s0031g02520	VIT_07s0031g02530 VIT_07s0031g02520
VIT_205s0020g02930	VIT_05s0020g02930
VIT_218s0001g04520	VIT_18s0001g04520
VIT_214s0030g01810	VIT_14s0030g01810
VIT_206s0009g03595	VIT_06s0009g03600
VIT_206s0004g03250	VIT_06s0004g03250
VIT_214s0006g03110	VIT_14s0006g03110
VIT_216s0039g02480	VIT_16s0039g02480
VIT_206s0009g02840	VIT_06s0009g02840
VIT_218s0001g07660	VIT_18s0001g07660
VIT_211s0016g02040	VIT_11s0016g02040
VIT_204s0008g00720	VIT_04s0008g00720
VIT_203s0038g03620	VIT_03s0038g03620
VIT_214s0068g00970	VIT_14s0068g00970
VIT_207s0031g00070	VIT_07s0031g00070
VIT_219s0090g00080	VIT_19s0090g00080
VIT_217s0000g03920	VIT_17s0000g03920
VIT_201s0146g00480	VIT_01s0146g00480
VIT_218s0041g00010	VIT_18s0041g00010
VIT_203s0132g00430	VIT_03s0132g00430
VIT_218s0001g09650	VIT_18s0001g09650
VIT_200s0179g00290	VIT_00s0179g00290
VIT_206s0009g02880	VIT_06s0009g02880
VIT_213s0158g00270	VIT_13s0158g00270
VIT_216s0098g01560	VIT_16s0098g01560
VIT_214s0068g01250	VIT_14s0068g01250
VIT_200s0375g00030	VIT_00s0375g00030
VIT_207s0130g00300	VIT_07s0130g00300
VIT_211s0016g02460	VIT_11s0016g02460
VIT_218s0001g14260	VIT_18s0001g14260
VIT_218s0001g12470	VIT_18s0001g12470
VIT_217s0000g06230	VIT_17s0000g06230
VIT_200s0322g00010	VIT_00s0322g00010
VIT_206s0004g06080	VIT_06s0004g06080
VIT_216s0022g01140	VIT_16s0022g01140
VIT_217s0053g00430	VIT_17s0053g00430
VIT_202s0234g00030	VIT_02s0234g00030
VIT_206s0004g00620	VIT_06s0004g00620
VIT_214s0060g02690	VIT_14s0060g02690
VIT_200s1380g00010	VIT_00s1380g00010
VIT_201s0010g03250	VIT_01s0010g03250
VIT_209s0018g02120	VIT_09s0018g02120
VIT_217s0119g00390	VIT_17s0119g00390
VIT_212s0055g00840	VIT_12s0055g00840
VIT_209s0002g04290	VIT_09s0002g04290
VIT_219s0014g03480	VIT_19s0014g03480
VIT_215s0048g01220	VIT_15s0048g01220
VIT_205s0020g02200	VIT_05s0020g02200
VIT_202s0033g00410	VIT_02s0033g00410
VIT_200s1209g00010	VIT_00s1209g00010
VIT_211s0037g00710	VIT_11s0037g00710
VIT_203s0132g00090	VIT_03s0132g00090
VIT_202s0025g02510	VIT_02s0025g02510
VIT_218s0072g00550	VIT_18s0072g00550
VIT_216s0098g01210	VIT_16s0098g01210
VIT_215s0021g00160	VIT_15s0021g00160
VIT_214s0036g00840	VIT_14s0036g00840
VIT_206s0009g02020	VIT_06s0009g02020
VIT_204s0008g03260	VIT_04s0008g03260
VIT_216s0022g02380	VIT_16s0022g02380
VIT_201s0010g03860	VIT_01s0010g03860
VIT_200s0337g00060	VIT_00s0337g00060
VIT_205s0077g01130	VIT_05s0077g01130
VIT_205s0020g04130	VIT_05s0020g04130
VIT_217s0000g05170	VIT_17s0000g05170
VIT_209s0002g04970	VIT_09s0002g04970
VIT_205s0094g00470	VIT_05s0094g00470
VIT_214s0128g00410	VIT_14s0128g00410
VIT_212s0035g00560	VIT_12s0035g00560
VIT_212s0034g01110	VIT_12s0034g01110
VIT_217s0000g09160	VIT_17s0000g09160
VIT_216s0050g01510	VIT_16s0050g01510
VIT_218s0001g00900	VIT_18s0001g00900
VIT_209s0054g00980	VIT_09s0054g00980
VIT_206s0004g06380	VIT_06s0004g06380
VIT_213s0067g00200	VIT_13s0067g00200
VIT_215s0021g00130	VIT_15s0021g00130
VIT_214s0068g01160	VIT_14s0068g01160
VIT_216s0050g02670	VIT_16s0050g02670
VIT_204s0044g01770	VIT_04s0044g01770
VIT_216s0022g01740	VIT_16s0022g01740
VIT_212s0057g01020	VIT_12s0057g01020
VIT_214s0083g01100	VIT_14s0083g01100
VIT_209s0002g00140	VIT_09s0002g00140
VIT_206s0004g08120	VIT_06s0004g08120
VIT_218s0076g00340	VIT_18s0076g00340
VIT_207s0130g00240	VIT_07s0130g00240
VIT_217s0000g08980	VIT_17s0000g08980
VIT_211s0016g05580	VIT_11s0016g05580
VIT_201s0011g01580	VIT_01s0011g01580
VIT_204s0210g00200	VIT_04s0210g00200
VIT_215s0048g01120	VIT_15s0048g01120
VIT_206s0061g00160	VIT_06s0061g00160
VIT_204s0044g01520	VIT_04s0044g01520
VIT_218s0001g03270	VIT_18s0001g03270
VIT_212s0059g01720	VIT_12s0059g01720
VIT_208s0007g00950	VIT_08s0007g00950
VIT_216s0022g00750	VIT_16s0022g00750
VIT_211s0016g02750	VIT_11s0016g02750
VIT_207s0031g02120	VIT_07s0031g02120
VIT_206s0080g00630	VIT_06s0080g00630
VIT_206s0004g07910	VIT_06s0004g07910
VIT_207s0005g01680	VIT_07s0005g01680
VIT_209s0070g00240	VIT_09s0070g00240
VIT_208s0056g00810	VIT_08s0056g00810
VIT_214s0066g01400	VIT_14s0066g01400
VIT_215s0046g02100	VIT_15s0046g02100
VIT_213s0084g00790	VIT_13s0084g00790
VIT_212s0035g00170	VIT_12s0035g00170
VIT_200s1562g00010	VIT_00s1562g00010
VIT_212s0034g00200	VIT_12s0034g00200
VIT_211s0037g00930	VIT_11s0037g00930
VIT_204s0023g02480	VIT_04s0023g02480
VIT_217s0000g01300	VIT_17s0000g01300
VIT_214s0036g00680	VIT_14s0036g00680
VIT_214s0083g00100	VIT_14s0083g00100
VIT_207s0104g01130	VIT_07s0104g01130
VIT_209s0096g00890	VIT_09s0096g00890
VIT_214s0108g00390	VIT_14s0108g00390
VIT_200s0515g00010	VIT_00s0515g00010
VIT_210s0042g00240	VIT_10s0042g00240
VIT_213s0019g04520	VIT_13s0019g04520 VIT_13s0019g04530
VIT_202s0025g02310	VIT_02s0025g02310
VIT_218s0001g03040	VIT_18s0001g03040
VIT_200s0194g00020	VIT_00s0194g00020
VIT_206s0061g00030	VIT_06s0061g00030
VIT_204s0008g01670	VIT_04s0008g01670
[truncated: 27,766 more rows]
