# Supplementary material for: A deep survey of alternative splicing in grape reveals changes in the splicing machinery related to tissue, stress condition and genotype
Source: BMC Plant Biol. 2014 Apr 17;14:99. doi: 10.1186/1471-2229-14-99 (PMC4108029; doi:10.1186/1471-2229-14-99)
Supplement: Additional file 4 — Excel, miRNA target site prediction. [file 1471-2229-14-99-S4.xls]

## Sheet: Foglio1
miRNA_Acc.	Target_Acc.	Expectation	UPE	miRNA_start	miRNA_end	Target_start	Target_end	miRNA_aligned_fragment	Target_aligned_fragment	Inhibition	Target_Desc.	multiplicity	Transcript location type	Genomic Target Start	Genomic Target End
vvi-miR156a	VIT_217s0000g01260.1	0.5	13392	1	20	953	972	UGACAGAAGAGAGGGAGCAC	GUGCUCUCUCUCUUCUGUCA	Cleavage		1	CDS	905081	905100
vvi-miR156a	VIT_215s0021g02290.1	0.5	19.38	1	20	994	1013	UGACAGAAGAGAGGGAGCAC	GUGCUCUCUCUCUUCUGUCA	Cleavage		1	CDS	13248663	13248682
vvi-miR156a	VIT_201s0010g03710.2	0.5	14921	1	20	1365	1384	UGACAGAAGAGAGGGAGCAC	GUGCUCUCUCUCUUCUGUCA	Cleavage		1	CDS	21065007	21065026
vvi-miR156a	VIT_201s0010g03910.1	0.5	23624	1	20	1420	1439	UGACAGAAGAGAGGGAGCAC	GUGCUCUCUCUCUUCUGUCA	Cleavage		1	CDS	21413317	21413336
vvi-miR156a	VIT_201s0010g03710.3	0.5	14921	1	20	1268	1287	UGACAGAAGAGAGGGAGCAC	GUGCUCUCUCUCUUCUGUCA	Cleavage		1	CDS	21065007	21065026
vvi-miR156a	VIT_201s0010g03910.2	0.5	23624	1	20	1501	1520	UGACAGAAGAGAGGGAGCAC	GUGCUCUCUCUCUUCUGUCA	Cleavage		1	CDS	21413317	21413336
vvi-miR156a	VIT_201s0010g03910.3	0.5	23624	1	20	1736	1755	UGACAGAAGAGAGGGAGCAC	GUGCUCUCUCUCUUCUGUCA	Cleavage		1	CDS	21413317	21413336
vvi-miR156a	VIT_201s0010g03710.5	0.5	14921	1	20	1419	1438	UGACAGAAGAGAGGGAGCAC	GUGCUCUCUCUCUUCUGUCA	Cleavage		1	CDS	21065007	21065026
vvi-miR156a	VIT_217s0000g05020.1	0.5	15147	1	20	1803	1822	UGACAGAAGAGAGGGAGCAC	GUGCUCUCUCUCUUCUGUCA	Cleavage		1	CDS	5511816	5511835
vvi-miR156a	VIT_201s0010g03710.1	0.5	14921	1	20	2473	2492	UGACAGAAGAGAGGGAGCAC	GUGCUCUCUCUCUUCUGUCA	Cleavage		1	CDS	21065007	21065026
vvi-miR156a	VIT_217s0000g05020.3	0.5	15147	1	20	1629	1648	UGACAGAAGAGAGGGAGCAC	GUGCUCUCUCUCUUCUGUCA	Cleavage		1	CDS	5511816	5511835
vvi-miR156a	VIT_217s0000g05020.2	0.5	15147	1	20	1803	1822	UGACAGAAGAGAGGGAGCAC	GUGCUCUCUCUCUUCUGUCA	Cleavage		1	CDS	5511816	5511835
vvi-miR156a	VIT_201s0011g00130.1	0.5	13666	1	20	2546	2565	UGACAGAAGAGAGGGAGCAC	GUGCUCUCUCUCUUCUGUCA	Cleavage		1	CDS	234776	234795
vvi-miR156a	VIT_201s0010g03710.4	0.5	14921	1	20	2759	2778	UGACAGAAGAGAGGGAGCAC	GUGCUCUCUCUCUUCUGUCA	Cleavage		1	CDS	21065007	21065026
vvi-miR156a	VIT_201s0010g03710.6	0.5	14921	1	20	2853	2872	UGACAGAAGAGAGGGAGCAC	GUGCUCUCUCUCUUCUGUCA	Cleavage		1	CDS	21065007	21065026
vvi-miR156a	VIT_211s0065g00170.1	0.5	13409	1	20	2522	2541	UGACAGAAGAGAGGGAGCAC	GUGCUCUCUCUCUUCUGUCA	Cleavage		1	CDS	13590939	13590958
vvi-miR156a	VIT_201s0011g00130.2	0.5	13666	1	20	2546	2565	UGACAGAAGAGAGGGAGCAC	GUGCUCUCUCUCUUCUGUCA	Cleavage		1	CDS	234776	234795
vvi-miR156a	VIT_211s0065g00170.2	0.5	13409	1	20	3499	3518	UGACAGAAGAGAGGGAGCAC	GUGCUCUCUCUCUUCUGUCA	Cleavage		1	CDS	13590939	13590958
vvi-miR156a	VIT_211s0065g00170.3	0.5	13409	1	20	3606	3625	UGACAGAAGAGAGGGAGCAC	GUGCUCUCUCUCUUCUGUCA	Cleavage		1	CDS	13590939	13590958
vvi-miR156a	VIT_211s0065g00170.4	0.5	13409	1	20	2522	2541	UGACAGAAGAGAGGGAGCAC	GUGCUCUCUCUCUUCUGUCA	Cleavage		1	CDS	13590939	13590958
vvi-miR156a	VIT_211s0065g00170.5	0.5	13409	1	20	3449	3468	UGACAGAAGAGAGGGAGCAC	GUGCUCUCUCUCUUCUGUCA	Cleavage		1	CDS	13590939	13590958
vvi-miR156a	VIT_211s0065g00170.7	0.5	13409	1	20	3579	3598	UGACAGAAGAGAGGGAGCAC	GUGCUCUCUCUCUUCUGUCA	Cleavage		1	CDS	13590939	13590958
vvi-miR156a	VIT_211s0065g00170.8	0.5	13409	1	20	3904	3923	UGACAGAAGAGAGGGAGCAC	GUGCUCUCUCUCUUCUGUCA	Cleavage		1	three_prime_utr	13590939	13590958
vvi-miR156a	VIT_219s0014g02350.1	1.0	12.88	1	20	733	752	UGACAGAAGAGAGGGAGCAC	UUGCUCCCUCUCUUCUGUCA	Cleavage		1	three_prime_utr	2484437	2484456
vvi-miR156a	VIT_214s0068g01780.1	1.0	11.65	1	20	1076	1095	UGACAGAAGAGAGGGAGCAC	GUGCUUUCUCUCUUCUGUCA	Cleavage		1	CDS	25489483	25489502
vvi-miR156b	VIT_217s0000g01260.1	1.0	13392	1	20	953	972	UGACAGAAGAGAGUGAGCAC	GUGCUCUCUCUCUUCUGUCA	Cleavage		1	CDS	905081	905100
vvi-miR156b	VIT_215s0021g02290.1	1.0	19.38	1	20	994	1013	UGACAGAAGAGAGUGAGCAC	GUGCUCUCUCUCUUCUGUCA	Cleavage		1	CDS	13248663	13248682
vvi-miR156b	VIT_201s0010g03710.2	1.0	14921	1	20	1365	1384	UGACAGAAGAGAGUGAGCAC	GUGCUCUCUCUCUUCUGUCA	Cleavage		1	CDS	21065007	21065026
vvi-miR156b	VIT_201s0010g03910.1	1.0	23624	1	20	1420	1439	UGACAGAAGAGAGUGAGCAC	GUGCUCUCUCUCUUCUGUCA	Cleavage		1	CDS	21413317	21413336
vvi-miR156b	VIT_201s0010g03710.3	1.0	14921	1	20	1268	1287	UGACAGAAGAGAGUGAGCAC	GUGCUCUCUCUCUUCUGUCA	Cleavage		1	CDS	21065007	21065026
vvi-miR156b	VIT_201s0010g03910.2	1.0	23624	1	20	1501	1520	UGACAGAAGAGAGUGAGCAC	GUGCUCUCUCUCUUCUGUCA	Cleavage		1	CDS	21413317	21413336
vvi-miR156b	VIT_201s0010g03910.3	1.0	23624	1	20	1736	1755	UGACAGAAGAGAGUGAGCAC	GUGCUCUCUCUCUUCUGUCA	Cleavage		1	CDS	21413317	21413336
vvi-miR156b	VIT_201s0010g03710.5	1.0	14921	1	20	1419	1438	UGACAGAAGAGAGUGAGCAC	GUGCUCUCUCUCUUCUGUCA	Cleavage		1	CDS	21065007	21065026
vvi-miR156b	VIT_217s0000g05020.1	1.0	15147	1	20	1803	1822	UGACAGAAGAGAGUGAGCAC	GUGCUCUCUCUCUUCUGUCA	Cleavage		1	CDS	5511816	5511835
vvi-miR156b	VIT_201s0010g03710.1	1.0	14921	1	20	2473	2492	UGACAGAAGAGAGUGAGCAC	GUGCUCUCUCUCUUCUGUCA	Cleavage		1	CDS	21065007	21065026
vvi-miR156b	VIT_217s0000g05020.3	1.0	15147	1	20	1629	1648	UGACAGAAGAGAGUGAGCAC	GUGCUCUCUCUCUUCUGUCA	Cleavage		1	CDS	5511816	5511835
vvi-miR156b	VIT_217s0000g05020.2	1.0	15147	1	20	1803	1822	UGACAGAAGAGAGUGAGCAC	GUGCUCUCUCUCUUCUGUCA	Cleavage		1	CDS	5511816	5511835
vvi-miR156b	VIT_201s0011g00130.1	1.0	13666	1	20	2546	2565	UGACAGAAGAGAGUGAGCAC	GUGCUCUCUCUCUUCUGUCA	Cleavage		1	CDS	234776	234795
vvi-miR156b	VIT_201s0010g03710.4	1.0	14921	1	20	2759	2778	UGACAGAAGAGAGUGAGCAC	GUGCUCUCUCUCUUCUGUCA	Cleavage		1	CDS	21065007	21065026
vvi-miR156b	VIT_201s0010g03710.6	1.0	14921	1	20	2853	2872	UGACAGAAGAGAGUGAGCAC	GUGCUCUCUCUCUUCUGUCA	Cleavage		1	CDS	21065007	21065026
vvi-miR156b	VIT_211s0065g00170.1	1.0	13409	1	20	2522	2541	UGACAGAAGAGAGUGAGCAC	GUGCUCUCUCUCUUCUGUCA	Cleavage		1	CDS	13590939	13590958
vvi-miR156b	VIT_201s0011g00130.2	1.0	13666	1	20	2546	2565	UGACAGAAGAGAGUGAGCAC	GUGCUCUCUCUCUUCUGUCA	Cleavage		1	CDS	234776	234795
vvi-miR156b	VIT_211s0065g00170.2	1.0	13409	1	20	3499	3518	UGACAGAAGAGAGUGAGCAC	GUGCUCUCUCUCUUCUGUCA	Cleavage		1	CDS	13590939	13590958
vvi-miR156b	VIT_211s0065g00170.3	1.0	13409	1	20	3606	3625	UGACAGAAGAGAGUGAGCAC	GUGCUCUCUCUCUUCUGUCA	Cleavage		1	CDS	13590939	13590958
vvi-miR156b	VIT_211s0065g00170.4	1.0	13409	1	20	2522	2541	UGACAGAAGAGAGUGAGCAC	GUGCUCUCUCUCUUCUGUCA	Cleavage		1	CDS	13590939	13590958
vvi-miR156b	VIT_214s0108g00380.1	1.0	8738	1	20	38	57	UGACAGAAGAGAGUGAGCAC	GUACUCACUCUCUUCUGUCA	Cleavage		1	five_prime_utr	29146078	29146097
vvi-miR156b	VIT_211s0065g00170.5	1.0	13409	1	20	3449	3468	UGACAGAAGAGAGUGAGCAC	GUGCUCUCUCUCUUCUGUCA	Cleavage		1	CDS	13590939	13590958
vvi-miR156b	VIT_211s0065g00170.7	1.0	13409	1	20	3579	3598	UGACAGAAGAGAGUGAGCAC	GUGCUCUCUCUCUUCUGUCA	Cleavage		1	CDS	13590939	13590958
vvi-miR156b	VIT_211s0065g00170.8	1.0	13409	1	20	3904	3923	UGACAGAAGAGAGUGAGCAC	GUGCUCUCUCUCUUCUGUCA	Cleavage		1	three_prime_utr	13590939	13590958
vvi-miR156b	VIT_214s0068g01780.1	1.5	11.65	1	20	1076	1095	UGACAGAAGAGAGUGAGCAC	GUGCUUUCUCUCUUCUGUCA	Cleavage		1	CDS	25489483	25489502
vvi-miR156c	VIT_217s0000g01260.1	1.0	13392	1	20	953	972	UGACAGAAGAGAGUGAGCAC	GUGCUCUCUCUCUUCUGUCA	Cleavage		1	CDS	905081	905100
vvi-miR156c	VIT_215s0021g02290.1	1.0	19.38	1	20	994	1013	UGACAGAAGAGAGUGAGCAC	GUGCUCUCUCUCUUCUGUCA	Cleavage		1	CDS	13248663	13248682
vvi-miR156c	VIT_201s0010g03710.2	1.0	14921	1	20	1365	1384	UGACAGAAGAGAGUGAGCAC	GUGCUCUCUCUCUUCUGUCA	Cleavage		1	CDS	21065007	21065026
vvi-miR156c	VIT_201s0010g03910.1	1.0	23624	1	20	1420	1439	UGACAGAAGAGAGUGAGCAC	GUGCUCUCUCUCUUCUGUCA	Cleavage		1	CDS	21413317	21413336
vvi-miR156c	VIT_201s0010g03710.3	1.0	14921	1	20	1268	1287	UGACAGAAGAGAGUGAGCAC	GUGCUCUCUCUCUUCUGUCA	Cleavage		1	CDS	21065007	21065026
vvi-miR156c	VIT_201s0010g03910.2	1.0	23624	1	20	1501	1520	UGACAGAAGAGAGUGAGCAC	GUGCUCUCUCUCUUCUGUCA	Cleavage		1	CDS	21413317	21413336
vvi-miR156c	VIT_201s0010g03910.3	1.0	23624	1	20	1736	1755	UGACAGAAGAGAGUGAGCAC	GUGCUCUCUCUCUUCUGUCA	Cleavage		1	CDS	21413317	21413336
vvi-miR156c	VIT_201s0010g03710.5	1.0	14921	1	20	1419	1438	UGACAGAAGAGAGUGAGCAC	GUGCUCUCUCUCUUCUGUCA	Cleavage		1	CDS	21065007	21065026
vvi-miR156c	VIT_217s0000g05020.1	1.0	15147	1	20	1803	1822	UGACAGAAGAGAGUGAGCAC	GUGCUCUCUCUCUUCUGUCA	Cleavage		1	CDS	5511816	5511835
vvi-miR156c	VIT_201s0010g03710.1	1.0	14921	1	20	2473	2492	UGACAGAAGAGAGUGAGCAC	GUGCUCUCUCUCUUCUGUCA	Cleavage		1	CDS	21065007	21065026
vvi-miR156c	VIT_217s0000g05020.3	1.0	15147	1	20	1629	1648	UGACAGAAGAGAGUGAGCAC	GUGCUCUCUCUCUUCUGUCA	Cleavage		1	CDS	5511816	5511835
vvi-miR156c	VIT_217s0000g05020.2	1.0	15147	1	20	1803	1822	UGACAGAAGAGAGUGAGCAC	GUGCUCUCUCUCUUCUGUCA	Cleavage		1	CDS	5511816	5511835
vvi-miR156c	VIT_201s0011g00130.1	1.0	13666	1	20	2546	2565	UGACAGAAGAGAGUGAGCAC	GUGCUCUCUCUCUUCUGUCA	Cleavage		1	CDS	234776	234795
vvi-miR156c	VIT_201s0010g03710.4	1.0	14921	1	20	2759	2778	UGACAGAAGAGAGUGAGCAC	GUGCUCUCUCUCUUCUGUCA	Cleavage		1	CDS	21065007	21065026
vvi-miR156c	VIT_201s0010g03710.6	1.0	14921	1	20	2853	2872	UGACAGAAGAGAGUGAGCAC	GUGCUCUCUCUCUUCUGUCA	Cleavage		1	CDS	21065007	21065026
vvi-miR156c	VIT_211s0065g00170.1	1.0	13409	1	20	2522	2541	UGACAGAAGAGAGUGAGCAC	GUGCUCUCUCUCUUCUGUCA	Cleavage		1	CDS	13590939	13590958
vvi-miR156c	VIT_201s0011g00130.2	1.0	13666	1	20	2546	2565	UGACAGAAGAGAGUGAGCAC	GUGCUCUCUCUCUUCUGUCA	Cleavage		1	CDS	234776	234795
vvi-miR156c	VIT_211s0065g00170.2	1.0	13409	1	20	3499	3518	UGACAGAAGAGAGUGAGCAC	GUGCUCUCUCUCUUCUGUCA	Cleavage		1	CDS	13590939	13590958
vvi-miR156c	VIT_211s0065g00170.3	1.0	13409	1	20	3606	3625	UGACAGAAGAGAGUGAGCAC	GUGCUCUCUCUCUUCUGUCA	Cleavage		1	CDS	13590939	13590958
vvi-miR156c	VIT_211s0065g00170.4	1.0	13409	1	20	2522	2541	UGACAGAAGAGAGUGAGCAC	GUGCUCUCUCUCUUCUGUCA	Cleavage		1	CDS	13590939	13590958
vvi-miR156c	VIT_214s0108g00380.1	1.0	8738	1	20	38	57	UGACAGAAGAGAGUGAGCAC	GUACUCACUCUCUUCUGUCA	Cleavage		1	five_prime_utr	29146078	29146097
vvi-miR156c	VIT_211s0065g00170.5	1.0	13409	1	20	3449	3468	UGACAGAAGAGAGUGAGCAC	GUGCUCUCUCUCUUCUGUCA	Cleavage		1	CDS	13590939	13590958
vvi-miR156c	VIT_211s0065g00170.7	1.0	13409	1	20	3579	3598	UGACAGAAGAGAGUGAGCAC	GUGCUCUCUCUCUUCUGUCA	Cleavage		1	CDS	13590939	13590958
vvi-miR156c	VIT_211s0065g00170.8	1.0	13409	1	20	3904	3923	UGACAGAAGAGAGUGAGCAC	GUGCUCUCUCUCUUCUGUCA	Cleavage		1	three_prime_utr	13590939	13590958
vvi-miR156c	VIT_214s0068g01780.1	1.5	11.65	1	20	1076	1095	UGACAGAAGAGAGUGAGCAC	GUGCUUUCUCUCUUCUGUCA	Cleavage		1	CDS	25489483	25489502
vvi-miR156d	VIT_217s0000g01260.1	1.0	13392	1	20	953	972	UGACAGAAGAGAGUGAGCAC	GUGCUCUCUCUCUUCUGUCA	Cleavage		1	CDS	905081	905100
vvi-miR156d	VIT_215s0021g02290.1	1.0	19.38	1	20	994	1013	UGACAGAAGAGAGUGAGCAC	GUGCUCUCUCUCUUCUGUCA	Cleavage		1	CDS	13248663	13248682
vvi-miR156d	VIT_201s0010g03710.2	1.0	14921	1	20	1365	1384	UGACAGAAGAGAGUGAGCAC	GUGCUCUCUCUCUUCUGUCA	Cleavage		1	CDS	21065007	21065026
vvi-miR156d	VIT_201s0010g03910.1	1.0	23624	1	20	1420	1439	UGACAGAAGAGAGUGAGCAC	GUGCUCUCUCUCUUCUGUCA	Cleavage		1	CDS	21413317	21413336
vvi-miR156d	VIT_201s0010g03710.3	1.0	14921	1	20	1268	1287	UGACAGAAGAGAGUGAGCAC	GUGCUCUCUCUCUUCUGUCA	Cleavage		1	CDS	21065007	21065026
vvi-miR156d	VIT_201s0010g03910.2	1.0	23624	1	20	1501	1520	UGACAGAAGAGAGUGAGCAC	GUGCUCUCUCUCUUCUGUCA	Cleavage		1	CDS	21413317	21413336
vvi-miR156d	VIT_201s0010g03910.3	1.0	23624	1	20	1736	1755	UGACAGAAGAGAGUGAGCAC	GUGCUCUCUCUCUUCUGUCA	Cleavage		1	CDS	21413317	21413336
vvi-miR156d	VIT_201s0010g03710.5	1.0	14921	1	20	1419	1438	UGACAGAAGAGAGUGAGCAC	GUGCUCUCUCUCUUCUGUCA	Cleavage		1	CDS	21065007	21065026
vvi-miR156d	VIT_217s0000g05020.1	1.0	15147	1	20	1803	1822	UGACAGAAGAGAGUGAGCAC	GUGCUCUCUCUCUUCUGUCA	Cleavage		1	CDS	5511816	5511835
vvi-miR156d	VIT_201s0010g03710.1	1.0	14921	1	20	2473	2492	UGACAGAAGAGAGUGAGCAC	GUGCUCUCUCUCUUCUGUCA	Cleavage		1	CDS	21065007	21065026
vvi-miR156d	VIT_217s0000g05020.3	1.0	15147	1	20	1629	1648	UGACAGAAGAGAGUGAGCAC	GUGCUCUCUCUCUUCUGUCA	Cleavage		1	CDS	5511816	5511835
vvi-miR156d	VIT_217s0000g05020.2	1.0	15147	1	20	1803	1822	UGACAGAAGAGAGUGAGCAC	GUGCUCUCUCUCUUCUGUCA	Cleavage		1	CDS	5511816	5511835
vvi-miR156d	VIT_201s0011g00130.1	1.0	13666	1	20	2546	2565	UGACAGAAGAGAGUGAGCAC	GUGCUCUCUCUCUUCUGUCA	Cleavage		1	CDS	234776	234795
vvi-miR156d	VIT_201s0010g03710.4	1.0	14921	1	20	2759	2778	UGACAGAAGAGAGUGAGCAC	GUGCUCUCUCUCUUCUGUCA	Cleavage		1	CDS	21065007	21065026
vvi-miR156d	VIT_201s0010g03710.6	1.0	14921	1	20	2853	2872	UGACAGAAGAGAGUGAGCAC	GUGCUCUCUCUCUUCUGUCA	Cleavage		1	CDS	21065007	21065026
vvi-miR156d	VIT_211s0065g00170.1	1.0	13409	1	20	2522	2541	UGACAGAAGAGAGUGAGCAC	GUGCUCUCUCUCUUCUGUCA	Cleavage		1	CDS	13590939	13590958
vvi-miR156d	VIT_201s0011g00130.2	1.0	13666	1	20	2546	2565	UGACAGAAGAGAGUGAGCAC	GUGCUCUCUCUCUUCUGUCA	Cleavage		1	CDS	234776	234795
vvi-miR156d	VIT_211s0065g00170.2	1.0	13409	1	20	3499	3518	UGACAGAAGAGAGUGAGCAC	GUGCUCUCUCUCUUCUGUCA	Cleavage		1	CDS	13590939	13590958
vvi-miR156d	VIT_211s0065g00170.3	1.0	13409	1	20	3606	3625	UGACAGAAGAGAGUGAGCAC	GUGCUCUCUCUCUUCUGUCA	Cleavage		1	CDS	13590939	13590958
vvi-miR156d	VIT_211s0065g00170.4	1.0	13409	1	20	2522	2541	UGACAGAAGAGAGUGAGCAC	GUGCUCUCUCUCUUCUGUCA	Cleavage		1	CDS	13590939	13590958
vvi-miR156d	VIT_214s0108g00380.1	1.0	8738	1	20	38	57	UGACAGAAGAGAGUGAGCAC	GUACUCACUCUCUUCUGUCA	Cleavage		1	five_prime_utr	29146078	29146097
vvi-miR156d	VIT_211s0065g00170.5	1.0	13409	1	20	3449	3468	UGACAGAAGAGAGUGAGCAC	GUGCUCUCUCUCUUCUGUCA	Cleavage		1	CDS	13590939	13590958
vvi-miR156d	VIT_211s0065g00170.7	1.0	13409	1	20	3579	3598	UGACAGAAGAGAGUGAGCAC	GUGCUCUCUCUCUUCUGUCA	Cleavage		1	CDS	13590939	13590958
vvi-miR156d	VIT_211s0065g00170.8	1.0	13409	1	20	3904	3923	UGACAGAAGAGAGUGAGCAC	GUGCUCUCUCUCUUCUGUCA	Cleavage		1	three_prime_utr	13590939	13590958
vvi-miR156d	VIT_214s0068g01780.1	1.5	11.65	1	20	1076	1095	UGACAGAAGAGAGUGAGCAC	GUGCUUUCUCUCUUCUGUCA	Cleavage		1	CDS	25489483	25489502
vvi-miR156e	VIT_217s0000g01260.1	1.5	13392	1	20	953	972	UGACAGAGGAGAGUGAGCAC	GUGCUCUCUCUCUUCUGUCA	Cleavage		1	CDS	905081	905100
vvi-miR156e	VIT_215s0021g02290.1	1.5	19.38	1	20	994	1013	UGACAGAGGAGAGUGAGCAC	GUGCUCUCUCUCUUCUGUCA	Cleavage		1	CDS	13248663	13248682
vvi-miR156e	VIT_201s0010g03710.2	1.5	14921	1	20	1365	1384	UGACAGAGGAGAGUGAGCAC	GUGCUCUCUCUCUUCUGUCA	Cleavage		1	CDS	21065007	21065026
vvi-miR156e	VIT_201s0010g03910.1	1.5	23624	1	20	1420	1439	UGACAGAGGAGAGUGAGCAC	GUGCUCUCUCUCUUCUGUCA	Cleavage		1	CDS	21413317	21413336
vvi-miR156e	VIT_201s0010g03710.3	1.5	14921	1	20	1268	1287	UGACAGAGGAGAGUGAGCAC	GUGCUCUCUCUCUUCUGUCA	Cleavage		1	CDS	21065007	21065026
vvi-miR156e	VIT_201s0010g03910.2	1.5	23624	1	20	1501	1520	UGACAGAGGAGAGUGAGCAC	GUGCUCUCUCUCUUCUGUCA	Cleavage		1	CDS	21413317	21413336
vvi-miR156e	VIT_201s0010g03910.3	1.5	23624	1	20	1736	1755	UGACAGAGGAGAGUGAGCAC	GUGCUCUCUCUCUUCUGUCA	Cleavage		1	CDS	21413317	21413336
vvi-miR156e	VIT_201s0010g03710.5	1.5	14921	1	20	1419	1438	UGACAGAGGAGAGUGAGCAC	GUGCUCUCUCUCUUCUGUCA	Cleavage		1	CDS	21065007	21065026
vvi-miR156e	VIT_217s0000g05020.1	1.5	15147	1	20	1803	1822	UGACAGAGGAGAGUGAGCAC	GUGCUCUCUCUCUUCUGUCA	Cleavage		1	CDS	5511816	5511835
vvi-miR156e	VIT_201s0010g03710.1	1.5	14921	1	20	2473	2492	UGACAGAGGAGAGUGAGCAC	GUGCUCUCUCUCUUCUGUCA	Cleavage		1	CDS	21065007	21065026
vvi-miR156e	VIT_217s0000g05020.3	1.5	15147	1	20	1629	1648	UGACAGAGGAGAGUGAGCAC	GUGCUCUCUCUCUUCUGUCA	Cleavage		1	CDS	5511816	5511835
vvi-miR156e	VIT_217s0000g05020.2	1.5	15147	1	20	1803	1822	UGACAGAGGAGAGUGAGCAC	GUGCUCUCUCUCUUCUGUCA	Cleavage		1	CDS	5511816	5511835
vvi-miR156e	VIT_201s0011g00130.1	1.5	13666	1	20	2546	2565	UGACAGAGGAGAGUGAGCAC	GUGCUCUCUCUCUUCUGUCA	Cleavage		1	CDS	234776	234795
vvi-miR156e	VIT_201s0010g03710.4	1.5	14921	1	20	2759	2778	UGACAGAGGAGAGUGAGCAC	GUGCUCUCUCUCUUCUGUCA	Cleavage		1	CDS	21065007	21065026
vvi-miR156e	VIT_201s0010g03710.6	1.5	14921	1	20	2853	2872	UGACAGAGGAGAGUGAGCAC	GUGCUCUCUCUCUUCUGUCA	Cleavage		1	CDS	21065007	21065026
vvi-miR156e	VIT_211s0065g00170.1	1.5	13409	1	20	2522	2541	UGACAGAGGAGAGUGAGCAC	GUGCUCUCUCUCUUCUGUCA	Cleavage		1	CDS	13590939	13590958
vvi-miR156e	VIT_201s0011g00130.2	1.5	13666	1	20	2546	2565	UGACAGAGGAGAGUGAGCAC	GUGCUCUCUCUCUUCUGUCA	Cleavage		1	CDS	234776	234795
vvi-miR156e	VIT_211s0065g00170.2	1.5	13409	1	20	3499	3518	UGACAGAGGAGAGUGAGCAC	GUGCUCUCUCUCUUCUGUCA	Cleavage		1	CDS	13590939	13590958
vvi-miR156e	VIT_211s0065g00170.3	1.5	13409	1	20	3606	3625	UGACAGAGGAGAGUGAGCAC	GUGCUCUCUCUCUUCUGUCA	Cleavage		1	CDS	13590939	13590958
vvi-miR156e	VIT_211s0065g00170.4	1.5	13409	1	20	2522	2541	UGACAGAGGAGAGUGAGCAC	GUGCUCUCUCUCUUCUGUCA	Cleavage		1	CDS	13590939	13590958
vvi-miR156e	VIT_214s0108g00380.1	1.5	8738	1	20	38	57	UGACAGAGGAGAGUGAGCAC	GUACUCACUCUCUUCUGUCA	Cleavage		1	five_prime_utr	29146078	29146097
vvi-miR156e	VIT_211s0065g00170.5	1.5	13409	1	20	3449	3468	UGACAGAGGAGAGUGAGCAC	GUGCUCUCUCUCUUCUGUCA	Cleavage		1	CDS	13590939	13590958
vvi-miR156e	VIT_211s0065g00170.7	1.5	13409	1	20	3579	3598	UGACAGAGGAGAGUGAGCAC	GUGCUCUCUCUCUUCUGUCA	Cleavage		1	CDS	13590939	13590958
vvi-miR156e	VIT_211s0065g00170.8	1.5	13409	1	20	3904	3923	UGACAGAGGAGAGUGAGCAC	GUGCUCUCUCUCUUCUGUCA	Cleavage		1	three_prime_utr	13590939	13590958
vvi-miR156e	VIT_214s0068g01780.1	2.0	11.65	1	20	1076	1095	UGACAGAGGAGAGUGAGCAC	GUGCUUUCUCUCUUCUGUCA	Cleavage		1	CDS	25489483	25489502
vvi-miR156f	VIT_201s0010g03710.2	1.0	15171	1	21	1365	1385	UUGACAGAAGAUAGAGAGCAC	GUGCUCUCUCUCUUCUGUCAA	Cleavage		1	CDS	21065006	21065026
vvi-miR156f	VIT_201s0010g03710.3	1.0	15171	1	21	1268	1288	UUGACAGAAGAUAGAGAGCAC	GUGCUCUCUCUCUUCUGUCAA	Cleavage		1	CDS	21065006	21065026
vvi-miR156f	VIT_201s0010g03710.5	1.0	15171	1	21	1419	1439	UUGACAGAAGAUAGAGAGCAC	GUGCUCUCUCUCUUCUGUCAA	Cleavage		1	CDS	21065006	21065026
vvi-miR156f	VIT_201s0010g03710.1	1.0	15171	1	21	2473	2493	UUGACAGAAGAUAGAGAGCAC	GUGCUCUCUCUCUUCUGUCAA	Cleavage		1	CDS	21065006	21065026
vvi-miR156f	VIT_201s0010g03710.4	1.0	15171	1	21	2759	2779	UUGACAGAAGAUAGAGAGCAC	GUGCUCUCUCUCUUCUGUCAA	Cleavage		1	CDS	21065006	21065026
vvi-miR156f	VIT_201s0010g03710.6	1.0	15171	1	21	2853	2873	UUGACAGAAGAUAGAGAGCAC	GUGCUCUCUCUCUUCUGUCAA	Cleavage		1	CDS	21065006	21065026
vvi-miR156f	VIT_211s0065g00170.1	1.0	14.16	1	21	2522	2542	UUGACAGAAGAUAGAGAGCAC	GUGCUCUCUCUCUUCUGUCAA	Cleavage		1	CDS	13590938	13590958
vvi-miR156f	VIT_211s0065g00170.2	1.0	14.16	1	21	3499	3519	UUGACAGAAGAUAGAGAGCAC	GUGCUCUCUCUCUUCUGUCAA	Cleavage		1	CDS	13590938	13590958
vvi-miR156f	VIT_211s0065g00170.3	1.0	14.16	1	21	3606	3626	UUGACAGAAGAUAGAGAGCAC	GUGCUCUCUCUCUUCUGUCAA	Cleavage		1	CDS	13590938	13590958
vvi-miR156f	VIT_211s0065g00170.4	1.0	14.16	1	21	2522	2542	UUGACAGAAGAUAGAGAGCAC	GUGCUCUCUCUCUUCUGUCAA	Cleavage		1	CDS	13590938	13590958
vvi-miR156f	VIT_211s0065g00170.5	1.0	14.16	1	21	3449	3469	UUGACAGAAGAUAGAGAGCAC	GUGCUCUCUCUCUUCUGUCAA	Cleavage		1	CDS	13590938	13590958
vvi-miR156f	VIT_211s0065g00170.7	1.0	14.16	1	21	3579	3599	UUGACAGAAGAUAGAGAGCAC	GUGCUCUCUCUCUUCUGUCAA	Cleavage		1	CDS	13590938	13590958
vvi-miR156f	VIT_211s0065g00170.8	1.0	14.16	1	21	3904	3924	UUGACAGAAGAUAGAGAGCAC	GUGCUCUCUCUCUUCUGUCAA	Cleavage		1	three_prime_utr	13590938	13590958
vvi-miR156f	VIT_201s0011g00130.1	1.5	13392	1	21	2546	2566	UUGACAGAAGAUAGAGAGCAC	GUGCUCUCUCUCUUCUGUCAG	Cleavage		1	CDS	234776	234796
vvi-miR156f	VIT_201s0011g00130.2	1.5	13392	1	21	2546	2566	UUGACAGAAGAUAGAGAGCAC	GUGCUCUCUCUCUUCUGUCAG	Cleavage		1	CDS	234776	234796
vvi-miR156f	VIT_210s0003g00050.1	1.0	12537	1	20	808	827	UUGACAGAAGAUAGAGAGCA	UGCUCUCUAUCUCCUGUCAA	Cleavage		1	three_prime_utr	1348541	1348560
vvi-miR156f	VIT_217s0000g01260.1	2.0	13422	1	21	953	973	UUGACAGAAGAUAGAGAGCAC	GUGCUCUCUCUCUUCUGUCAU	Cleavage		1	CDS	905080	905100
vvi-miR156f	VIT_210s0003g00050.2	1.0	12537	1	20	1064	1083	UUGACAGAAGAUAGAGAGCA	UGCUCUCUAUCUCCUGUCAA	Cleavage		1	three_prime_utr	1348541	1348560
vvi-miR156f	VIT_215s0021g02290.1	2.0	19357	1	21	994	1014	UUGACAGAAGAUAGAGAGCAC	GUGCUCUCUCUCUUCUGUCAU	Cleavage		1	CDS	13248663	13248683
vvi-miR156f	VIT_201s0010g03910.1	2.0	23559	1	21	1420	1440	UUGACAGAAGAUAGAGAGCAC	GUGCUCUCUCUCUUCUGUCAU	Cleavage		1	CDS	21413316	21413336
vvi-miR156f	VIT_201s0010g03910.2	2.0	23559	1	21	1501	1521	UUGACAGAAGAUAGAGAGCAC	GUGCUCUCUCUCUUCUGUCAU	Cleavage		1	CDS	21413316	21413336
vvi-miR156f	VIT_201s0010g03910.3	2.0	23559	1	21	1736	1756	UUGACAGAAGAUAGAGAGCAC	GUGCUCUCUCUCUUCUGUCAU	Cleavage		1	CDS	21413316	21413336
vvi-miR156f	VIT_217s0000g05020.1	2.0	12193	1	21	1803	1823	UUGACAGAAGAUAGAGAGCAC	GUGCUCUCUCUCUUCUGUCAU	Cleavage		1	CDS	5511816	5511836
vvi-miR156f	VIT_217s0000g05020.3	2.0	12193	1	21	1629	1649	UUGACAGAAGAUAGAGAGCAC	GUGCUCUCUCUCUUCUGUCAU	Cleavage		1	CDS	5511816	5511836
vvi-miR156f	VIT_217s0000g05020.2	2.0	12193	1	21	1803	1823	UUGACAGAAGAUAGAGAGCAC	GUGCUCUCUCUCUUCUGUCAU	Cleavage		1	CDS	5511816	5511836
vvi-miR156g	VIT_201s0010g03710.2	1.0	15171	1	21	1365	1385	UUGACAGAAGAUAGAGAGCAC	GUGCUCUCUCUCUUCUGUCAA	Cleavage		1	CDS	21065006	21065026
vvi-miR156g	VIT_201s0010g03710.3	1.0	15171	1	21	1268	1288	UUGACAGAAGAUAGAGAGCAC	GUGCUCUCUCUCUUCUGUCAA	Cleavage		1	CDS	21065006	21065026
vvi-miR156g	VIT_201s0010g03710.5	1.0	15171	1	21	1419	1439	UUGACAGAAGAUAGAGAGCAC	GUGCUCUCUCUCUUCUGUCAA	Cleavage		1	CDS	21065006	21065026
vvi-miR156g	VIT_201s0010g03710.1	1.0	15171	1	21	2473	2493	UUGACAGAAGAUAGAGAGCAC	GUGCUCUCUCUCUUCUGUCAA	Cleavage		1	CDS	21065006	21065026
vvi-miR156g	VIT_201s0010g03710.4	1.0	15171	1	21	2759	2779	UUGACAGAAGAUAGAGAGCAC	GUGCUCUCUCUCUUCUGUCAA	Cleavage		1	CDS	21065006	21065026
vvi-miR156g	VIT_201s0010g03710.6	1.0	15171	1	21	2853	2873	UUGACAGAAGAUAGAGAGCAC	GUGCUCUCUCUCUUCUGUCAA	Cleavage		1	CDS	21065006	21065026
vvi-miR156g	VIT_211s0065g00170.1	1.0	14.16	1	21	2522	2542	UUGACAGAAGAUAGAGAGCAC	GUGCUCUCUCUCUUCUGUCAA	Cleavage		1	CDS	13590938	13590958
vvi-miR156g	VIT_211s0065g00170.2	1.0	14.16	1	21	3499	3519	UUGACAGAAGAUAGAGAGCAC	GUGCUCUCUCUCUUCUGUCAA	Cleavage		1	CDS	13590938	13590958
vvi-miR156g	VIT_211s0065g00170.3	1.0	14.16	1	21	3606	3626	UUGACAGAAGAUAGAGAGCAC	GUGCUCUCUCUCUUCUGUCAA	Cleavage		1	CDS	13590938	13590958
vvi-miR156g	VIT_211s0065g00170.4	1.0	14.16	1	21	2522	2542	UUGACAGAAGAUAGAGAGCAC	GUGCUCUCUCUCUUCUGUCAA	Cleavage		1	CDS	13590938	13590958
vvi-miR156g	VIT_211s0065g00170.5	1.0	14.16	1	21	3449	3469	UUGACAGAAGAUAGAGAGCAC	GUGCUCUCUCUCUUCUGUCAA	Cleavage		1	CDS	13590938	13590958
vvi-miR156g	VIT_211s0065g00170.7	1.0	14.16	1	21	3579	3599	UUGACAGAAGAUAGAGAGCAC	GUGCUCUCUCUCUUCUGUCAA	Cleavage		1	CDS	13590938	13590958
vvi-miR156g	VIT_211s0065g00170.8	1.0	14.16	1	21	3904	3924	UUGACAGAAGAUAGAGAGCAC	GUGCUCUCUCUCUUCUGUCAA	Cleavage		1	three_prime_utr	13590938	13590958
vvi-miR156g	VIT_201s0011g00130.1	1.5	13392	1	21	2546	2566	UUGACAGAAGAUAGAGAGCAC	GUGCUCUCUCUCUUCUGUCAG	Cleavage		1	CDS	234776	234796
vvi-miR156g	VIT_201s0011g00130.2	1.5	13392	1	21	2546	2566	UUGACAGAAGAUAGAGAGCAC	GUGCUCUCUCUCUUCUGUCAG	Cleavage		1	CDS	234776	234796
vvi-miR156g	VIT_210s0003g00050.1	1.0	12537	1	20	808	827	UUGACAGAAGAUAGAGAGCA	UGCUCUCUAUCUCCUGUCAA	Cleavage		1	three_prime_utr	1348541	1348560
vvi-miR156g	VIT_217s0000g01260.1	2.0	13422	1	21	953	973	UUGACAGAAGAUAGAGAGCAC	GUGCUCUCUCUCUUCUGUCAU	Cleavage		1	CDS	905080	905100
vvi-miR156g	VIT_210s0003g00050.2	1.0	12537	1	20	1064	1083	UUGACAGAAGAUAGAGAGCA	UGCUCUCUAUCUCCUGUCAA	Cleavage		1	three_prime_utr	1348541	1348560
vvi-miR156g	VIT_215s0021g02290.1	2.0	19357	1	21	994	1014	UUGACAGAAGAUAGAGAGCAC	GUGCUCUCUCUCUUCUGUCAU	Cleavage		1	CDS	13248663	13248683
vvi-miR156g	VIT_201s0010g03910.1	2.0	23559	1	21	1420	1440	UUGACAGAAGAUAGAGAGCAC	GUGCUCUCUCUCUUCUGUCAU	Cleavage		1	CDS	21413316	21413336
vvi-miR156g	VIT_201s0010g03910.2	2.0	23559	1	21	1501	1521	UUGACAGAAGAUAGAGAGCAC	GUGCUCUCUCUCUUCUGUCAU	Cleavage		1	CDS	21413316	21413336
vvi-miR156g	VIT_201s0010g03910.3	2.0	23559	1	21	1736	1756	UUGACAGAAGAUAGAGAGCAC	GUGCUCUCUCUCUUCUGUCAU	Cleavage		1	CDS	21413316	21413336
vvi-miR156g	VIT_217s0000g05020.1	2.0	12193	1	21	1803	1823	UUGACAGAAGAUAGAGAGCAC	GUGCUCUCUCUCUUCUGUCAU	Cleavage		1	CDS	5511816	5511836
vvi-miR156g	VIT_217s0000g05020.3	2.0	12193	1	21	1629	1649	UUGACAGAAGAUAGAGAGCAC	GUGCUCUCUCUCUUCUGUCAU	Cleavage		1	CDS	5511816	5511836
vvi-miR156g	VIT_217s0000g05020.2	2.0	12193	1	21	1803	1823	UUGACAGAAGAUAGAGAGCAC	GUGCUCUCUCUCUUCUGUCAU	Cleavage		1	CDS	5511816	5511836
vvi-miR156i	VIT_201s0010g03710.2	1.0	15171	1	21	1365	1385	UUGACAGAAGAUAGAGAGCAC	GUGCUCUCUCUCUUCUGUCAA	Cleavage		1	CDS	21065006	21065026
vvi-miR156i	VIT_201s0010g03710.3	1.0	15171	1	21	1268	1288	UUGACAGAAGAUAGAGAGCAC	GUGCUCUCUCUCUUCUGUCAA	Cleavage		1	CDS	21065006	21065026
vvi-miR156i	VIT_201s0010g03710.5	1.0	15171	1	21	1419	1439	UUGACAGAAGAUAGAGAGCAC	GUGCUCUCUCUCUUCUGUCAA	Cleavage		1	CDS	21065006	21065026
vvi-miR156i	VIT_201s0010g03710.1	1.0	15171	1	21	2473	2493	UUGACAGAAGAUAGAGAGCAC	GUGCUCUCUCUCUUCUGUCAA	Cleavage		1	CDS	21065006	21065026
vvi-miR156i	VIT_201s0010g03710.4	1.0	15171	1	21	2759	2779	UUGACAGAAGAUAGAGAGCAC	GUGCUCUCUCUCUUCUGUCAA	Cleavage		1	CDS	21065006	21065026
vvi-miR156i	VIT_201s0010g03710.6	1.0	15171	1	21	2853	2873	UUGACAGAAGAUAGAGAGCAC	GUGCUCUCUCUCUUCUGUCAA	Cleavage		1	CDS	21065006	21065026
vvi-miR156i	VIT_211s0065g00170.1	1.0	14.16	1	21	2522	2542	UUGACAGAAGAUAGAGAGCAC	GUGCUCUCUCUCUUCUGUCAA	Cleavage		1	CDS	13590938	13590958
vvi-miR156i	VIT_211s0065g00170.2	1.0	14.16	1	21	3499	3519	UUGACAGAAGAUAGAGAGCAC	GUGCUCUCUCUCUUCUGUCAA	Cleavage		1	CDS	13590938	13590958
vvi-miR156i	VIT_211s0065g00170.3	1.0	14.16	1	21	3606	3626	UUGACAGAAGAUAGAGAGCAC	GUGCUCUCUCUCUUCUGUCAA	Cleavage		1	CDS	13590938	13590958
vvi-miR156i	VIT_211s0065g00170.4	1.0	14.16	1	21	2522	2542	UUGACAGAAGAUAGAGAGCAC	GUGCUCUCUCUCUUCUGUCAA	Cleavage		1	CDS	13590938	13590958
vvi-miR156i	VIT_211s0065g00170.5	1.0	14.16	1	21	3449	3469	UUGACAGAAGAUAGAGAGCAC	GUGCUCUCUCUCUUCUGUCAA	Cleavage		1	CDS	13590938	13590958
vvi-miR156i	VIT_211s0065g00170.7	1.0	14.16	1	21	3579	3599	UUGACAGAAGAUAGAGAGCAC	GUGCUCUCUCUCUUCUGUCAA	Cleavage		1	CDS	13590938	13590958
vvi-miR156i	VIT_211s0065g00170.8	1.0	14.16	1	21	3904	3924	UUGACAGAAGAUAGAGAGCAC	GUGCUCUCUCUCUUCUGUCAA	Cleavage		1	three_prime_utr	13590938	13590958
vvi-miR156i	VIT_201s0011g00130.1	1.5	13392	1	21	2546	2566	UUGACAGAAGAUAGAGAGCAC	GUGCUCUCUCUCUUCUGUCAG	Cleavage		1	CDS	234776	234796
vvi-miR156i	VIT_201s0011g00130.2	1.5	13392	1	21	2546	2566	UUGACAGAAGAUAGAGAGCAC	GUGCUCUCUCUCUUCUGUCAG	Cleavage		1	CDS	234776	234796
vvi-miR156i	VIT_210s0003g00050.1	1.0	12537	1	20	808	827	UUGACAGAAGAUAGAGAGCA	UGCUCUCUAUCUCCUGUCAA	Cleavage		1	three_prime_utr	1348541	1348560
vvi-miR156i	VIT_217s0000g01260.1	2.0	13422	1	21	953	973	UUGACAGAAGAUAGAGAGCAC	GUGCUCUCUCUCUUCUGUCAU	Cleavage		1	CDS	905080	905100
vvi-miR156i	VIT_210s0003g00050.2	1.0	12537	1	20	1064	1083	UUGACAGAAGAUAGAGAGCA	UGCUCUCUAUCUCCUGUCAA	Cleavage		1	three_prime_utr	1348541	1348560
vvi-miR156i	VIT_215s0021g02290.1	2.0	19357	1	21	994	1014	UUGACAGAAGAUAGAGAGCAC	GUGCUCUCUCUCUUCUGUCAU	Cleavage		1	CDS	13248663	13248683
vvi-miR156i	VIT_201s0010g03910.1	2.0	23559	1	21	1420	1440	UUGACAGAAGAUAGAGAGCAC	GUGCUCUCUCUCUUCUGUCAU	Cleavage		1	CDS	21413316	21413336
vvi-miR156i	VIT_201s0010g03910.2	2.0	23559	1	21	1501	1521	UUGACAGAAGAUAGAGAGCAC	GUGCUCUCUCUCUUCUGUCAU	Cleavage		1	CDS	21413316	21413336
vvi-miR156i	VIT_201s0010g03910.3	2.0	23559	1	21	1736	1756	UUGACAGAAGAUAGAGAGCAC	GUGCUCUCUCUCUUCUGUCAU	Cleavage		1	CDS	21413316	21413336
vvi-miR156i	VIT_217s0000g05020.1	2.0	12193	1	21	1803	1823	UUGACAGAAGAUAGAGAGCAC	GUGCUCUCUCUCUUCUGUCAU	Cleavage		1	CDS	5511816	5511836
vvi-miR156i	VIT_217s0000g05020.3	2.0	12193	1	21	1629	1649	UUGACAGAAGAUAGAGAGCAC	GUGCUCUCUCUCUUCUGUCAU	Cleavage		1	CDS	5511816	5511836
vvi-miR156i	VIT_217s0000g05020.2	2.0	12193	1	21	1803	1823	UUGACAGAAGAUAGAGAGCAC	GUGCUCUCUCUCUUCUGUCAU	Cleavage		1	CDS	5511816	5511836
vvi-miR159a	VIT_213s0067g01630.1	1.5	20956	1	20	1371	1390	CUUGGAGUGAAGGGAGCUCU	GGAGCUCCCUUCACUCCAAU	Cleavage		1	CDS	916580	916599
vvi-miR159a	VIT_213s0047g00784.1	2.5	15619	1	20	936	955	CUUGGAGUGAAGGGAGCUCU	GGAGCUUCCUUCACUCGAAG	Cleavage		1	CDS	17384117	17384136
vvi-miR159a	VIT_218s0001g04680.4	2.5	19884	1	20	147	166	CUUGGAGUGAAGGGAGCUCU	AGAGCUUCCUUCACUUGAAG	Cleavage		1	five_prime_utr	3946607	3946626
vvi-miR159a	VIT_218s0001g04680.1	2.5	19062	1	20	307	326	CUUGGAGUGAAGGGAGCUCU	AGAGCUUCCUUCACUUGAAG	Cleavage		1	CDS	3946607	3946626
vvi-miR159a	VIT_218s0001g04680.2	2.5	19062	1	20	710	729	CUUGGAGUGAAGGGAGCUCU	AGAGCUUCCUUCACUUGAAG	Cleavage		1	CDS	3946607	3946626
vvi-miR159a	VIT_218s0001g04680.3	2.5	19062	1	20	381	400	CUUGGAGUGAAGGGAGCUCU	AGAGCUUCCUUCACUUGAAG	Cleavage		1	CDS	3946607	3946626
vvi-miR159a	VIT_211s0016g05010.1	3.0	22267	1	20	3000	3019	CUUGGAGUGAAGGGAGCUCU	GGAGCUCCCUUCAGUCCAAA	Cleavage		1	three_prime_utr	4317299	4317318
vvi-miR159a	VIT_212s0028g02130.1	2.5	17607	1	20	1161	1180	CUUGGAGUGAAGGGAGCUCU	AGAGCACCCUUCAUUUCGAG	Cleavage		1	CDS	2846247	2846266
vvi-miR159a	VIT_214s0128g00520.2	3.0	19606	1	21	804	824	CUUGGAGUGAAGGGAGCUCUC	GUGAGCGCCCUUCACUUCGAG	Cleavage		1	CDS	3127388	3127408
vvi-miR159a	VIT_214s0128g00520.4	3.0	19606	1	21	887	907	CUUGGAGUGAAGGGAGCUCUC	GUGAGCGCCCUUCACUUCGAG	Cleavage		1	CDS	3127388	3127408
vvi-miR159a	VIT_218s0001g02770.1	3.0	20617	1	21	1088	1108	CUUGGAGUGAAGGGAGCUCUC	GUGAGCGCCCUUCACUUCGAG	Cleavage		1	CDS	2920380	2920400
vvi-miR159a	VIT_214s0128g00520.1	3.0	19606	1	21	1167	1187	CUUGGAGUGAAGGGAGCUCUC	GUGAGCGCCCUUCACUUCGAG	Cleavage		1	CDS	3127388	3127408
vvi-miR159a	VIT_218s0001g02760.1	3.0	18441	1	21	1588	1608	CUUGGAGUGAAGGGAGCUCUC	GUGAGCGCCCUUCACUUCGAG	Cleavage		1	CDS	2914567	2914587
vvi-miR159a	VIT_215s0021g02040.1	3.0	20991	1	20	98	117	CUUGGAGUGAAGGGAGCUCU	GGAGCUCCAUUCGCUCCAAA	Cleavage		1	CDS	12773578	12773597
vvi-miR159a	VIT_217s0000g04970.1	3.0	14944	1	20	3159	3178	CUUGGAGUGAAGGGAGCUCU	AGAGCUCCCUUAGCUUCAAU	Translation		1	three_prime_utr	5432084	5432103
vvi-miR159a	VIT_217s0000g04970.2	3.0	14944	1	20	3510	3529	CUUGGAGUGAAGGGAGCUCU	AGAGCUCCCUUAGCUUCAAU	Translation		1	three_prime_utr	5432084	5432103
vvi-miR159a	VIT_214s0030g00630.1	2.5	23101	1	20	1157	1176	CUUGGAGUGAAGGGAGCUCU	ACAGCUUCCUACACUCCAAG	Translation		1	CDS	4731783	4731802
vvi-miR159a	VIT_217s0000g00690.1	3.0	17695	1	20	1804	1823	CUUGGAGUGAAGGGAGCUCU	AGGCUUCUCUUCACUUCAAG	Cleavage		1	three_prime_utr	443234	443253
vvi-miR159b	VIT_213s0067g01630.1	1.5	20956	1	20	1371	1390	CUUGGAGUGAAGGGAGCUCU	GGAGCUCCCUUCACUCCAAU	Cleavage		1	CDS	916580	916599
vvi-miR159b	VIT_213s0047g00784.1	2.5	15619	1	20	936	955	CUUGGAGUGAAGGGAGCUCU	GGAGCUUCCUUCACUCGAAG	Cleavage		1	CDS	17384117	17384136
vvi-miR159b	VIT_218s0001g04680.4	2.5	19884	1	20	147	166	CUUGGAGUGAAGGGAGCUCU	AGAGCUUCCUUCACUUGAAG	Cleavage		1	five_prime_utr	3946607	3946626
vvi-miR159b	VIT_218s0001g04680.1	2.5	19062	1	20	307	326	CUUGGAGUGAAGGGAGCUCU	AGAGCUUCCUUCACUUGAAG	Cleavage		1	CDS	3946607	3946626
vvi-miR159b	VIT_218s0001g04680.2	2.5	19062	1	20	710	729	CUUGGAGUGAAGGGAGCUCU	AGAGCUUCCUUCACUUGAAG	Cleavage		1	CDS	3946607	3946626
vvi-miR159b	VIT_218s0001g04680.3	2.5	19062	1	20	381	400	CUUGGAGUGAAGGGAGCUCU	AGAGCUUCCUUCACUUGAAG	Cleavage		1	CDS	3946607	3946626
vvi-miR159b	VIT_211s0016g05010.1	3.0	22267	1	20	3000	3019	CUUGGAGUGAAGGGAGCUCU	GGAGCUCCCUUCAGUCCAAA	Cleavage		1	three_prime_utr	4317299	4317318
vvi-miR159b	VIT_212s0028g02130.1	2.5	17607	1	20	1161	1180	CUUGGAGUGAAGGGAGCUCU	AGAGCACCCUUCAUUUCGAG	Cleavage		1	CDS	2846247	2846266
vvi-miR159b	VIT_214s0128g00520.2	3.0	19606	1	21	804	824	CUUGGAGUGAAGGGAGCUCUC	GUGAGCGCCCUUCACUUCGAG	Cleavage		1	CDS	3127388	3127408
vvi-miR159b	VIT_214s0128g00520.4	3.0	19606	1	21	887	907	CUUGGAGUGAAGGGAGCUCUC	GUGAGCGCCCUUCACUUCGAG	Cleavage		1	CDS	3127388	3127408
vvi-miR159b	VIT_218s0001g02770.1	3.0	20617	1	21	1088	1108	CUUGGAGUGAAGGGAGCUCUC	GUGAGCGCCCUUCACUUCGAG	Cleavage		1	CDS	2920380	2920400
vvi-miR159b	VIT_214s0128g00520.1	3.0	19606	1	21	1167	1187	CUUGGAGUGAAGGGAGCUCUC	GUGAGCGCCCUUCACUUCGAG	Cleavage		1	CDS	3127388	3127408
vvi-miR159b	VIT_218s0001g02760.1	3.0	18441	1	21	1588	1608	CUUGGAGUGAAGGGAGCUCUC	GUGAGCGCCCUUCACUUCGAG	Cleavage		1	CDS	2914567	2914587
vvi-miR159b	VIT_215s0021g02040.1	3.0	20991	1	20	98	117	CUUGGAGUGAAGGGAGCUCU	GGAGCUCCAUUCGCUCCAAA	Cleavage		1	CDS	12773578	12773597
vvi-miR159b	VIT_217s0000g04970.1	3.0	14944	1	20	3159	3178	CUUGGAGUGAAGGGAGCUCU	AGAGCUCCCUUAGCUUCAAU	Translation		1	three_prime_utr	5432084	5432103
vvi-miR159b	VIT_217s0000g04970.2	3.0	14944	1	20	3510	3529	CUUGGAGUGAAGGGAGCUCU	AGAGCUCCCUUAGCUUCAAU	Translation		1	three_prime_utr	5432084	5432103
vvi-miR159b	VIT_214s0030g00630.1	2.5	23101	1	20	1157	1176	CUUGGAGUGAAGGGAGCUCU	ACAGCUUCCUACACUCCAAG	Translation		1	CDS	4731783	4731802
vvi-miR159b	VIT_217s0000g00690.1	3.0	17695	1	20	1804	1823	CUUGGAGUGAAGGGAGCUCU	AGGCUUCUCUUCACUUCAAG	Cleavage		1	three_prime_utr	443234	443253
vvi-miR159c	VIT_211s0016g05010.1	1.0	22267	1	20	3000	3019	UUUGGAUUGAAGGGAGCUCU	GGAGCUCCCUUCAGUCCAAA	Cleavage		1	three_prime_utr	4317299	4317318
vvi-miR159c	VIT_213s0067g01630.1	3.0	20956	1	21	1370	1390	UUUGGAUUGAAGGGAGCUCUA	UGGAGCUCCCUUCACUCCAAU	Cleavage		1	CDS	916580	916600
vvi-miR159c	VIT_219s0014g01700.1	2.5	7746	1	21	803	823	UUUGGAUUGAAGGGAGCUCUA	UAGAGCCCCCUUCAAACCAAA	Cleavage		1	CDS	1825751	1825771
vvi-miR159c	VIT_211s0016g04940.1	3.0	23434	1	21	1448	1468	UUUGGAUUGAAGGGAGCUCUA	UGGGGCUCCUAUCAAUCCAGA	Translation		1	CDS	4255605	4255625
vvi-miR159c	VIT_212s0059g01070.1	3.0	11835	1	21	1425	1445	UUUGGAUUGAAGGGAGCUCUA	UAGAGCUCCUUGCAAUACAAA	Translation		1	CDS	5985221	5985241
vvi-miR159c	VIT_212s0059g01070.2	3.0	11827	1	21	1425	1445	UUUGGAUUGAAGGGAGCUCUA	UAGAGCUCCUUGCAAUACAAA	Translation		1	CDS	5985221	5985241
vvi-miR159c	VIT_211s0016g04940.3	3.0	23434	1	21	1799	1819	UUUGGAUUGAAGGGAGCUCUA	UGGGGCUCCUAUCAAUCCAGA	Translation		1	CDS	4255605	4255625
vvi-miR159c	VIT_211s0016g03380.1	2.5	18842	1	20	1532	1551	UUUGGAUUGAAGGGAGCUCU	AGAGCUCUUUGCAAUUCAAA	Translation		1	CDS	2752761	2752780
vvi-miR159c	VIT_211s0016g03380.2	2.5	18842	1	20	2145	2164	UUUGGAUUGAAGGGAGCUCU	AGAGCUCUUUGCAAUUCAAA	Translation		1	CDS	2752761	2752780
vvi-miR159c	VIT_219s0014g03940.1	3.0	23203	1	20	536	556	UUUGG-AUUGAAGGGAGCUCU	AGAGCUCUCUUCAAUGCCAAA	Cleavage		1	CDS	4182076	4182096
vvi-miR159c	VIT_218s0001g05870.1	3.0	8579	1	20	1219	1238	UUUGGAUUGAAGGGAGCUCU	AAAGCUUCCUUCAAUCCAGC	Cleavage		1	five_prime_utr	4536391	4536410
vvi-miR159c	VIT_217s0000g07760.2	3.0	17077	1	20	84	103	UUUGGAUUGAAGGGAGCUCU	AGAUCUCCCUUCAAUCUGAU	Cleavage		1	five_prime_utr	8732735	8732754
vvi-miR159c	VIT_217s0000g07760.1	3.0	17077	1	20	84	103	UUUGGAUUGAAGGGAGCUCU	AGAUCUCCCUUCAAUCUGAU	Cleavage		1	five_prime_utr	8732735	8732754
vvi-miR159c	VIT_217s0000g07760.3	3.0	17077	1	20	84	103	UUUGGAUUGAAGGGAGCUCU	AGAUCUCCCUUCAAUCUGAU	Cleavage		1	five_prime_utr	8732735	8732754
vvi-miR160a	VIT_218s0001g04180.2	1.0	20766	1	23	1755	1777	UGCCUGGCUCCCUGAAUGCCAUC	GCUGGCAUGCAGGGAGCCAGGCA	Cleavage		1	CDS	3754267	3754289
vvi-miR160a	VIT_218s0001g04180.1	1.0	20766	1	23	1755	1777	UGCCUGGCUCCCUGAAUGCCAUC	GCUGGCAUGCAGGGAGCCAGGCA	Cleavage		1	CDS	3754267	3754289
vvi-miR160a	VIT_213s0019g04380.2	1.0	22721	1	20	2147	2166	UGCCUGGCUCCCUGAAUGCC	GGCAUACAGGGAGCCAGGCA	Cleavage		1	CDS	5745360	5745379
vvi-miR160a	VIT_213s0019g04380.4	1.0	22721	1	20	1701	1720	UGCCUGGCUCCCUGAAUGCC	GGCAUACAGGGAGCCAGGCA	Cleavage		1	CDS	5745360	5745379
vvi-miR160a	VIT_213s0019g04380.3	1.0	22721	1	20	1566	1585	UGCCUGGCUCCCUGAAUGCC	GGCAUACAGGGAGCCAGGCA	Cleavage		1	CDS	5745360	5745379
vvi-miR160a	VIT_213s0019g04380.1	1.0	22721	1	20	1566	1585	UGCCUGGCUCCCUGAAUGCC	GGCAUACAGGGAGCCAGGCA	Cleavage		1	CDS	5745360	5745379
vvi-miR160b	VIT_218s0001g04180.2	1.0	20766	1	23	1755	1777	UGCCUGGCUCCCUGAAUGCCAUC	GCUGGCAUGCAGGGAGCCAGGCA	Cleavage		1	CDS	3754267	3754289
vvi-miR160b	VIT_218s0001g04180.1	1.0	20766	1	23	1755	1777	UGCCUGGCUCCCUGAAUGCCAUC	GCUGGCAUGCAGGGAGCCAGGCA	Cleavage		1	CDS	3754267	3754289
vvi-miR160b	VIT_213s0019g04380.2	1.0	22721	1	20	2147	2166	UGCCUGGCUCCCUGAAUGCC	GGCAUACAGGGAGCCAGGCA	Cleavage		1	CDS	5745360	5745379
vvi-miR160b	VIT_213s0019g04380.4	1.0	22721	1	20	1701	1720	UGCCUGGCUCCCUGAAUGCC	GGCAUACAGGGAGCCAGGCA	Cleavage		1	CDS	5745360	5745379
vvi-miR160b	VIT_213s0019g04380.3	1.0	22721	1	20	1566	1585	UGCCUGGCUCCCUGAAUGCC	GGCAUACAGGGAGCCAGGCA	Cleavage		1	CDS	5745360	5745379
vvi-miR160b	VIT_213s0019g04380.1	1.0	22721	1	20	1566	1585	UGCCUGGCUCCCUGAAUGCC	GGCAUACAGGGAGCCAGGCA	Cleavage		1	CDS	5745360	5745379
vvi-miR160c	VIT_218s0001g04180.1	0.5	20766	1	21	1757	1777	UGCCUGGCUCCCUGUAUGCCA	UGGCAUGCAGGGAGCCAGGCA	Cleavage		1	CDS	3754269	3754289
vvi-miR160c	VIT_218s0001g04180.2	0.5	20766	1	21	1757	1777	UGCCUGGCUCCCUGUAUGCCA	UGGCAUGCAGGGAGCCAGGCA	Cleavage		1	CDS	3754269	3754289
vvi-miR160c	VIT_213s0019g04380.1	0.0	22721	1	20	1566	1585	UGCCUGGCUCCCUGUAUGCC	GGCAUACAGGGAGCCAGGCA	Cleavage		1	CDS	5745360	5745379
vvi-miR160c	VIT_213s0019g04380.3	0.0	22721	1	20	1566	1585	UGCCUGGCUCCCUGUAUGCC	GGCAUACAGGGAGCCAGGCA	Cleavage		1	CDS	5745360	5745379
vvi-miR160c	VIT_213s0019g04380.4	0.0	22721	1	20	1701	1720	UGCCUGGCUCCCUGUAUGCC	GGCAUACAGGGAGCCAGGCA	Cleavage		1	CDS	5745360	5745379
vvi-miR160c	VIT_213s0019g04380.2	0.0	22721	1	20	2147	2166	UGCCUGGCUCCCUGUAUGCC	GGCAUACAGGGAGCCAGGCA	Cleavage		1	CDS	5745360	5745379
vvi-miR160d	VIT_218s0001g04180.1	0.5	20766	1	21	1757	1777	UGCCUGGCUCCCUGUAUGCCA	UGGCAUGCAGGGAGCCAGGCA	Cleavage		1	CDS	3754269	3754289
vvi-miR160d	VIT_218s0001g04180.2	0.5	20766	1	21	1757	1777	UGCCUGGCUCCCUGUAUGCCA	UGGCAUGCAGGGAGCCAGGCA	Cleavage		1	CDS	3754269	3754289
vvi-miR160d	VIT_213s0019g04380.1	0.0	22721	1	20	1566	1585	UGCCUGGCUCCCUGUAUGCC	GGCAUACAGGGAGCCAGGCA	Cleavage		1	CDS	5745360	5745379
vvi-miR160d	VIT_213s0019g04380.3	0.0	22721	1	20	1566	1585	UGCCUGGCUCCCUGUAUGCC	GGCAUACAGGGAGCCAGGCA	Cleavage		1	CDS	5745360	5745379
vvi-miR160d	VIT_213s0019g04380.4	0.0	22721	1	20	1701	1720	UGCCUGGCUCCCUGUAUGCC	GGCAUACAGGGAGCCAGGCA	Cleavage		1	CDS	5745360	5745379
vvi-miR160d	VIT_213s0019g04380.2	0.0	22721	1	20	2147	2166	UGCCUGGCUCCCUGUAUGCC	GGCAUACAGGGAGCCAGGCA	Cleavage		1	CDS	5745360	5745379
vvi-miR160e	VIT_218s0001g04180.1	0.5	20766	1	21	1757	1777	UGCCUGGCUCCCUGUAUGCCA	UGGCAUGCAGGGAGCCAGGCA	Cleavage		1	CDS	3754269	3754289
vvi-miR160e	VIT_218s0001g04180.2	0.5	20766	1	21	1757	1777	UGCCUGGCUCCCUGUAUGCCA	UGGCAUGCAGGGAGCCAGGCA	Cleavage		1	CDS	3754269	3754289
vvi-miR160e	VIT_213s0019g04380.1	0.0	22721	1	20	1566	1585	UGCCUGGCUCCCUGUAUGCC	GGCAUACAGGGAGCCAGGCA	Cleavage		1	CDS	5745360	5745379
vvi-miR160e	VIT_213s0019g04380.3	0.0	22721	1	20	1566	1585	UGCCUGGCUCCCUGUAUGCC	GGCAUACAGGGAGCCAGGCA	Cleavage		1	CDS	5745360	5745379
vvi-miR160e	VIT_213s0019g04380.4	0.0	22721	1	20	1701	1720	UGCCUGGCUCCCUGUAUGCC	GGCAUACAGGGAGCCAGGCA	Cleavage		1	CDS	5745360	5745379
vvi-miR160e	VIT_213s0019g04380.2	0.0	22721	1	20	2147	2166	UGCCUGGCUCCCUGUAUGCC	GGCAUACAGGGAGCCAGGCA	Cleavage		1	CDS	5745360	5745379
vvi-miR162	VIT_213s0047g00740.1	3.0	24762	1	20	1552	1571	UCGAUAAACCUCUGCAUCCA	UGGGUGCAGAGUUUUAUGGA	Translation		1	CDS	17320140	17320159
vvi-miR162	VIT_213s0047g01010.1	3.0	23297	1	20	1520	1539	UCGAUAAACCUCUGCAUCCA	UGGGUGCAGAGUUUUAUGGA	Translation		1	CDS	17856694	17856713
vvi-miR162	VIT_213s0047g00710.1	3.0	23.43	1	20	1221	1240	UCGAUAAACCUCUGCAUCCA	UGGGUGCAGAGUUUUAUGGA	Translation		1	CDS	17216392	17216411
vvi-miR162	VIT_213s0047g00730.1	3.0	21411	1	20	1604	1623	UCGAUAAACCUCUGCAUCCA	UGGGUGCAGAGUUUUAUGGA	Translation		1	CDS	17261690	17261709
vvi-miR162	VIT_213s0047g00816.1	3.0	19124	1	20	1796	1815	UCGAUAAACCUCUGCAUCCA	UGGGUGCAGAGUUUUAUGGA	Translation		1	CDS	17451786	17451805
vvi-miR162	VIT_213s0047g00630.1	3.0	20102	1	20	2513	2532	UCGAUAAACCUCUGCAUCCA	UGGGUGCAGAGUUUUAUGGA	Translation		1	CDS	16989768	16989787
vvi-miR162	VIT_213s0101g00315.1	3.0	21107	1	20	2270	2289	UCGAUAAACCUCUGCAUCCA	UGGGUGCAGAGUUUUAUGGA	Translation		1	CDS	12011085	12011104
vvi-miR162	VIT_213s0101g00300.1	3.0	22566	1	20	2581	2600	UCGAUAAACCUCUGCAUCCA	UGGGUGCAGAGUUUUAUGGA	Translation		1	CDS	11977517	11977536
vvi-miR162	VIT_213s0047g00950.1	3.0	22526	1	20	2516	2535	UCGAUAAACCUCUGCAUCCA	UGGGUGCAGAGUUUUAUGGA	Translation		1	CDS	17688311	17688330
vvi-miR164a	VIT_217s0000g06400.1	1.0	8932	1	20	1376	1395	UGGAGAAGCAGGGCACGUGC	UCACGUGCCCUGCUUCUCCA	Cleavage		1	CDS	6978514	6978533
vvi-miR164a	VIT_217s0000g06400.2	1.0	8932	1	20	1472	1491	UGGAGAAGCAGGGCACGUGC	UCACGUGCCCUGCUUCUCCA	Cleavage		1	CDS	6978514	6978533
vvi-miR164a	VIT_217s0000g06400.3	1.0	8932	1	20	1494	1513	UGGAGAAGCAGGGCACGUGC	UCACGUGCCCUGCUUCUCCA	Cleavage		1	CDS	6978514	6978533
vvi-miR164a	VIT_219s0014g02200.1	1.0	24445	1	20	1827	1846	UGGAGAAGCAGGGCACGUGC	GCACGUGCCCUGGUUCUCCA	Cleavage		1	CDS	2326952	2326971
vvi-miR164a	VIT_214s0108g01070.1	2.0	24695	1	20	989	1008	UGGAGAAGCAGGGCACGUGC	UCACGUGACCUGCUUCUCCA	Cleavage		1	CDS	29706968	29706987
vvi-miR164a	VIT_214s0108g01070.3	2.0	24695	1	20	1097	1116	UGGAGAAGCAGGGCACGUGC	UCACGUGACCUGCUUCUCCA	Cleavage		1	CDS	29706968	29706987
vvi-miR164a	VIT_214s0108g01070.4	2.0	24695	1	20	1117	1136	UGGAGAAGCAGGGCACGUGC	UCACGUGACCUGCUUCUCCA	Cleavage		1	CDS	29706968	29706987
vvi-miR164a	VIT_214s0108g01070.2	2.0	24695	1	20	1143	1162	UGGAGAAGCAGGGCACGUGC	UCACGUGACCUGCUUCUCCA	Cleavage		1	CDS	29706968	29706987
vvi-miR164a	VIT_215s0046g00170.1	3.0	11437	1	21	1230	1250	UGGAGAAGCAGGGCACGUGCA	UGCACGUGCUCACCUUCUUCA	Translation		1	three_prime_utr	17212938	17212958
vvi-miR164a	VIT_213s0019g04180.1	3.0	18227	1	21	2017	2037	UGGAGAAGCAGGGCACGUGCA	UGCAUCUGCUCUUCUUCUCCA	Translation		1	CDS	5515931	5515951
vvi-miR164b	VIT_219s0014g02200.1	2.0	24445	1	21	1826	1846	UGGAGAAGCAGGGCACAUGCU	AGCACGUGCCCUGGUUCUCCA	Cleavage		1	CDS	2326951	2326971
vvi-miR164b	VIT_217s0000g06400.1	2.0	8932	1	20	1376	1395	UGGAGAAGCAGGGCACAUGC	UCACGUGCCCUGCUUCUCCA	Cleavage		1	CDS	6978514	6978533
vvi-miR164b	VIT_217s0000g06400.2	2.0	8932	1	20	1472	1491	UGGAGAAGCAGGGCACAUGC	UCACGUGCCCUGCUUCUCCA	Cleavage		1	CDS	6978514	6978533
vvi-miR164b	VIT_217s0000g06400.3	2.0	8932	1	20	1494	1513	UGGAGAAGCAGGGCACAUGC	UCACGUGCCCUGCUUCUCCA	Cleavage		1	CDS	6978514	6978533
vvi-miR164b	VIT_213s0019g04180.1	2.5	18227	1	20	2018	2037	UGGAGAAGCAGGGCACAUGC	GCAUCUGCUCUUCUUCUCCA	Translation		1	CDS	5515932	5515951
vvi-miR164b	VIT_214s0128g00550.1	3.0	15614	1	20	2879	2898	UGGAGAAGCAGGGCACAUGC	GGGUGUGUUCUGCUUUUCCA	Cleavage		1	CDS	3149260	3149279
vvi-miR164b	VIT_214s0128g00510.1	3.0	15614	1	20	2999	3018	UGGAGAAGCAGGGCACAUGC	GGGUGUGUUCUGCUUUUCCA	Cleavage		1	CDS	3117731	3117750
vvi-miR164b	VIT_214s0108g01070.1	3.0	24695	1	20	989	1008	UGGAGAAGCAGGGCACAUGC	UCACGUGACCUGCUUCUCCA	Cleavage		1	CDS	29706968	29706987
vvi-miR164b	VIT_214s0108g01070.3	3.0	24695	1	20	1097	1116	UGGAGAAGCAGGGCACAUGC	UCACGUGACCUGCUUCUCCA	Cleavage		1	CDS	29706968	29706987
vvi-miR164c	VIT_217s0000g06400.1	1.0	8932	1	20	1376	1395	UGGAGAAGCAGGGCACGUGC	UCACGUGCCCUGCUUCUCCA	Cleavage		1	CDS	6978514	6978533
vvi-miR164c	VIT_217s0000g06400.2	1.0	8932	1	20	1472	1491	UGGAGAAGCAGGGCACGUGC	UCACGUGCCCUGCUUCUCCA	Cleavage		1	CDS	6978514	6978533
vvi-miR164c	VIT_217s0000g06400.3	1.0	8932	1	20	1494	1513	UGGAGAAGCAGGGCACGUGC	UCACGUGCCCUGCUUCUCCA	Cleavage		1	CDS	6978514	6978533
vvi-miR164c	VIT_219s0014g02200.1	1.0	24445	1	20	1827	1846	UGGAGAAGCAGGGCACGUGC	GCACGUGCCCUGGUUCUCCA	Cleavage		1	CDS	2326952	2326971
vvi-miR164c	VIT_214s0108g01070.1	2.0	24695	1	20	989	1008	UGGAGAAGCAGGGCACGUGC	UCACGUGACCUGCUUCUCCA	Cleavage		1	CDS	29706968	29706987
vvi-miR164c	VIT_214s0108g01070.3	2.0	24695	1	20	1097	1116	UGGAGAAGCAGGGCACGUGC	UCACGUGACCUGCUUCUCCA	Cleavage		1	CDS	29706968	29706987
vvi-miR164c	VIT_214s0108g01070.4	2.0	24695	1	20	1117	1136	UGGAGAAGCAGGGCACGUGC	UCACGUGACCUGCUUCUCCA	Cleavage		1	CDS	29706968	29706987
vvi-miR164c	VIT_214s0108g01070.2	2.0	24695	1	20	1143	1162	UGGAGAAGCAGGGCACGUGC	UCACGUGACCUGCUUCUCCA	Cleavage		1	CDS	29706968	29706987
vvi-miR164c	VIT_215s0046g00170.1	3.0	11437	1	21	1230	1250	UGGAGAAGCAGGGCACGUGCA	UGCACGUGCUCACCUUCUUCA	Translation		1	three_prime_utr	17212938	17212958
vvi-miR164c	VIT_213s0019g04180.1	3.0	18227	1	21	2017	2037	UGGAGAAGCAGGGCACGUGCA	UGCAUCUGCUCUUCUUCUCCA	Translation		1	CDS	5515931	5515951
vvi-miR164d	VIT_217s0000g06400.1	1.0	8932	1	20	1376	1395	UGGAGAAGCAGGGCACGUGC	UCACGUGCCCUGCUUCUCCA	Cleavage		1	CDS	6978514	6978533
vvi-miR164d	VIT_217s0000g06400.2	1.0	8932	1	20	1472	1491	UGGAGAAGCAGGGCACGUGC	UCACGUGCCCUGCUUCUCCA	Cleavage		1	CDS	6978514	6978533
vvi-miR164d	VIT_217s0000g06400.3	1.0	8932	1	20	1494	1513	UGGAGAAGCAGGGCACGUGC	UCACGUGCCCUGCUUCUCCA	Cleavage		1	CDS	6978514	6978533
vvi-miR164d	VIT_219s0014g02200.1	1.0	24445	1	20	1827	1846	UGGAGAAGCAGGGCACGUGC	GCACGUGCCCUGGUUCUCCA	Cleavage		1	CDS	2326952	2326971
vvi-miR164d	VIT_214s0108g01070.1	2.0	24695	1	20	989	1008	UGGAGAAGCAGGGCACGUGC	UCACGUGACCUGCUUCUCCA	Cleavage		1	CDS	29706968	29706987
vvi-miR164d	VIT_214s0108g01070.3	2.0	24695	1	20	1097	1116	UGGAGAAGCAGGGCACGUGC	UCACGUGACCUGCUUCUCCA	Cleavage		1	CDS	29706968	29706987
vvi-miR164d	VIT_214s0108g01070.4	2.0	24695	1	20	1117	1136	UGGAGAAGCAGGGCACGUGC	UCACGUGACCUGCUUCUCCA	Cleavage		1	CDS	29706968	29706987
vvi-miR164d	VIT_214s0108g01070.2	2.0	24695	1	20	1143	1162	UGGAGAAGCAGGGCACGUGC	UCACGUGACCUGCUUCUCCA	Cleavage		1	CDS	29706968	29706987
vvi-miR164d	VIT_215s0046g00170.1	3.0	11437	1	21	1230	1250	UGGAGAAGCAGGGCACGUGCA	UGCACGUGCUCACCUUCUUCA	Translation		1	three_prime_utr	17212938	17212958
vvi-miR164d	VIT_213s0019g04180.1	3.0	18227	1	21	2017	2037	UGGAGAAGCAGGGCACGUGCA	UGCAUCUGCUCUUCUUCUCCA	Translation		1	CDS	5515931	5515951
vvi-miR166c	VIT_213s0019g04320.6	2.0	23995	1	20	1113	1132	UCGGACCAGGCUUCAUUCCC	UGGGAUGAAGCCUGGUCCGG	Cleavage		1	CDS	5644813	5644832
vvi-miR166c	VIT_213s0019g04320.7	2.0	23995	1	20	1113	1132	UCGGACCAGGCUUCAUUCCC	UGGGAUGAAGCCUGGUCCGG	Cleavage		1	CDS	5644813	5644832
vvi-miR166c	VIT_210s0003g04670.2	2.0	21088	1	20	430	449	UCGGACCAGGCUUCAUUCCC	UGGGAUGAAGCCUGGUCCGG	Cleavage		1	CDS	8336754	8336773
vvi-miR166c	VIT_213s0019g04320.5	2.0	23995	1	20	386	405	UCGGACCAGGCUUCAUUCCC	UGGGAUGAAGCCUGGUCCGG	Cleavage		1	CDS	5644813	5644832
vvi-miR166c	VIT_213s0019g04320.4	2.0	23995	1	20	443	462	UCGGACCAGGCUUCAUUCCC	UGGGAUGAAGCCUGGUCCGG	Cleavage		1	CDS	5644813	5644832
vvi-miR166c	VIT_210s0003g04670.1	2.0	21088	1	20	1064	1083	UCGGACCAGGCUUCAUUCCC	UGGGAUGAAGCCUGGUCCGG	Cleavage		1	CDS	8336754	8336773
vvi-miR166c	VIT_210s0003g04670.3	2.0	23076	1	20	1158	1177	UCGGACCAGGCUUCAUUCCC	UGGGAUGAAGCCUGGUCCGG	Cleavage		1	CDS	8336754	8336773
vvi-miR166c	VIT_213s0019g04320.1	2.0	23995	1	20	1113	1132	UCGGACCAGGCUUCAUUCCC	UGGGAUGAAGCCUGGUCCGG	Cleavage		1	CDS	5644813	5644832
vvi-miR166c	VIT_213s0019g04320.2	2.0	23995	1	20	1113	1132	UCGGACCAGGCUUCAUUCCC	UGGGAUGAAGCCUGGUCCGG	Cleavage		1	CDS	5644813	5644832
vvi-miR166c	VIT_213s0019g04320.3	2.0	23995	1	20	1113	1132	UCGGACCAGGCUUCAUUCCC	UGGGAUGAAGCCUGGUCCGG	Cleavage		1	CDS	5644813	5644832
vvi-miR166c	VIT_218s0075g00480.7	2.5	20995	1	20	2066	2085	UCGGACCAGGCUUCAUUCCC	CGGAAUGAAGUAUGGUCCGA	Translation		1	CDS	21959558	21959577
vvi-miR166c	VIT_218s0075g00480.1	2.5	20995	1	20	3094	3113	UCGGACCAGGCUUCAUUCCC	CGGAAUGAAGUAUGGUCCGA	Translation		1	CDS	21959558	21959577
vvi-miR166c	VIT_218s0075g00480.5	2.5	20995	1	20	3094	3113	UCGGACCAGGCUUCAUUCCC	CGGAAUGAAGUAUGGUCCGA	Translation		1	CDS	21959558	21959577
vvi-miR166c	VIT_218s0075g00480.4	2.5	20995	1	20	2830	2849	UCGGACCAGGCUUCAUUCCC	CGGAAUGAAGUAUGGUCCGA	Translation		1	CDS	21959558	21959577
vvi-miR166c	VIT_218s0075g00480.3	2.5	20995	1	20	2850	2869	UCGGACCAGGCUUCAUUCCC	CGGAAUGAAGUAUGGUCCGA	Translation		1	CDS	21959558	21959577
vvi-miR166c	VIT_218s0075g00480.6	2.5	20995	1	20	3327	3346	UCGGACCAGGCUUCAUUCCC	CGGAAUGAAGUAUGGUCCGA	Translation		1	CDS	21959558	21959577
vvi-miR166c	VIT_218s0075g00480.2	2.5	20995	1	20	3094	3113	UCGGACCAGGCUUCAUUCCC	CGGAAUGAAGUAUGGUCCGA	Translation		1	CDS	21959558	21959577
vvi-miR166d	VIT_213s0019g04320.6	2.0	23995	1	20	1113	1132	UCGGACCAGGCUUCAUUCCC	UGGGAUGAAGCCUGGUCCGG	Cleavage		1	CDS	5644813	5644832
vvi-miR166d	VIT_213s0019g04320.7	2.0	23995	1	20	1113	1132	UCGGACCAGGCUUCAUUCCC	UGGGAUGAAGCCUGGUCCGG	Cleavage		1	CDS	5644813	5644832
vvi-miR166d	VIT_210s0003g04670.2	2.0	21088	1	20	430	449	UCGGACCAGGCUUCAUUCCC	UGGGAUGAAGCCUGGUCCGG	Cleavage		1	CDS	8336754	8336773
vvi-miR166d	VIT_213s0019g04320.5	2.0	23995	1	20	386	405	UCGGACCAGGCUUCAUUCCC	UGGGAUGAAGCCUGGUCCGG	Cleavage		1	CDS	5644813	5644832
vvi-miR166d	VIT_213s0019g04320.4	2.0	23995	1	20	443	462	UCGGACCAGGCUUCAUUCCC	UGGGAUGAAGCCUGGUCCGG	Cleavage		1	CDS	5644813	5644832
vvi-miR166d	VIT_210s0003g04670.1	2.0	21088	1	20	1064	1083	UCGGACCAGGCUUCAUUCCC	UGGGAUGAAGCCUGGUCCGG	Cleavage		1	CDS	8336754	8336773
vvi-miR166d	VIT_210s0003g04670.3	2.0	23076	1	20	1158	1177	UCGGACCAGGCUUCAUUCCC	UGGGAUGAAGCCUGGUCCGG	Cleavage		1	CDS	8336754	8336773
vvi-miR166d	VIT_213s0019g04320.1	2.0	23995	1	20	1113	1132	UCGGACCAGGCUUCAUUCCC	UGGGAUGAAGCCUGGUCCGG	Cleavage		1	CDS	5644813	5644832
vvi-miR166d	VIT_213s0019g04320.2	2.0	23995	1	20	1113	1132	UCGGACCAGGCUUCAUUCCC	UGGGAUGAAGCCUGGUCCGG	Cleavage		1	CDS	5644813	5644832
vvi-miR166d	VIT_213s0019g04320.3	2.0	23995	1	20	1113	1132	UCGGACCAGGCUUCAUUCCC	UGGGAUGAAGCCUGGUCCGG	Cleavage		1	CDS	5644813	5644832
vvi-miR166d	VIT_218s0075g00480.7	2.5	20995	1	20	2066	2085	UCGGACCAGGCUUCAUUCCC	CGGAAUGAAGUAUGGUCCGA	Translation		1	CDS	21959558	21959577
vvi-miR166d	VIT_218s0075g00480.1	2.5	20995	1	20	3094	3113	UCGGACCAGGCUUCAUUCCC	CGGAAUGAAGUAUGGUCCGA	Translation		1	CDS	21959558	21959577
vvi-miR166d	VIT_218s0075g00480.5	2.5	20995	1	20	3094	3113	UCGGACCAGGCUUCAUUCCC	CGGAAUGAAGUAUGGUCCGA	Translation		1	CDS	21959558	21959577
vvi-miR166d	VIT_218s0075g00480.4	2.5	20995	1	20	2830	2849	UCGGACCAGGCUUCAUUCCC	CGGAAUGAAGUAUGGUCCGA	Translation		1	CDS	21959558	21959577
vvi-miR166d	VIT_218s0075g00480.3	2.5	20995	1	20	2850	2869	UCGGACCAGGCUUCAUUCCC	CGGAAUGAAGUAUGGUCCGA	Translation		1	CDS	21959558	21959577
vvi-miR166d	VIT_218s0075g00480.6	2.5	20995	1	20	3327	3346	UCGGACCAGGCUUCAUUCCC	CGGAAUGAAGUAUGGUCCGA	Translation		1	CDS	21959558	21959577
vvi-miR166d	VIT_218s0075g00480.2	2.5	20995	1	20	3094	3113	UCGGACCAGGCUUCAUUCCC	CGGAAUGAAGUAUGGUCCGA	Translation		1	CDS	21959558	21959577
vvi-miR166e	VIT_213s0019g04320.6	2.0	23995	1	20	1113	1132	UCGGACCAGGCUUCAUUCCC	UGGGAUGAAGCCUGGUCCGG	Cleavage		1	CDS	5644813	5644832
vvi-miR166e	VIT_213s0019g04320.7	2.0	23995	1	20	1113	1132	UCGGACCAGGCUUCAUUCCC	UGGGAUGAAGCCUGGUCCGG	Cleavage		1	CDS	5644813	5644832
vvi-miR166e	VIT_210s0003g04670.2	2.0	21088	1	20	430	449	UCGGACCAGGCUUCAUUCCC	UGGGAUGAAGCCUGGUCCGG	Cleavage		1	CDS	8336754	8336773
vvi-miR166e	VIT_213s0019g04320.5	2.0	23995	1	20	386	405	UCGGACCAGGCUUCAUUCCC	UGGGAUGAAGCCUGGUCCGG	Cleavage		1	CDS	5644813	5644832
vvi-miR166e	VIT_213s0019g04320.4	2.0	23995	1	20	443	462	UCGGACCAGGCUUCAUUCCC	UGGGAUGAAGCCUGGUCCGG	Cleavage		1	CDS	5644813	5644832
vvi-miR166e	VIT_210s0003g04670.1	2.0	21088	1	20	1064	1083	UCGGACCAGGCUUCAUUCCC	UGGGAUGAAGCCUGGUCCGG	Cleavage		1	CDS	8336754	8336773
vvi-miR166e	VIT_210s0003g04670.3	2.0	23076	1	20	1158	1177	UCGGACCAGGCUUCAUUCCC	UGGGAUGAAGCCUGGUCCGG	Cleavage		1	CDS	8336754	8336773
vvi-miR166e	VIT_213s0019g04320.1	2.0	23995	1	20	1113	1132	UCGGACCAGGCUUCAUUCCC	UGGGAUGAAGCCUGGUCCGG	Cleavage		1	CDS	5644813	5644832
vvi-miR166e	VIT_213s0019g04320.2	2.0	23995	1	20	1113	1132	UCGGACCAGGCUUCAUUCCC	UGGGAUGAAGCCUGGUCCGG	Cleavage		1	CDS	5644813	5644832
vvi-miR166e	VIT_213s0019g04320.3	2.0	23995	1	20	1113	1132	UCGGACCAGGCUUCAUUCCC	UGGGAUGAAGCCUGGUCCGG	Cleavage		1	CDS	5644813	5644832
vvi-miR166e	VIT_218s0075g00480.7	2.5	20995	1	20	2066	2085	UCGGACCAGGCUUCAUUCCC	CGGAAUGAAGUAUGGUCCGA	Translation		1	CDS	21959558	21959577
vvi-miR166e	VIT_218s0075g00480.1	2.5	20995	1	20	3094	3113	UCGGACCAGGCUUCAUUCCC	CGGAAUGAAGUAUGGUCCGA	Translation		1	CDS	21959558	21959577
vvi-miR166e	VIT_218s0075g00480.5	2.5	20995	1	20	3094	3113	UCGGACCAGGCUUCAUUCCC	CGGAAUGAAGUAUGGUCCGA	Translation		1	CDS	21959558	21959577
vvi-miR166e	VIT_218s0075g00480.4	2.5	20995	1	20	2830	2849	UCGGACCAGGCUUCAUUCCC	CGGAAUGAAGUAUGGUCCGA	Translation		1	CDS	21959558	21959577
vvi-miR166e	VIT_218s0075g00480.3	2.5	20995	1	20	2850	2869	UCGGACCAGGCUUCAUUCCC	CGGAAUGAAGUAUGGUCCGA	Translation		1	CDS	21959558	21959577
vvi-miR166e	VIT_218s0075g00480.6	2.5	20995	1	20	3327	3346	UCGGACCAGGCUUCAUUCCC	CGGAAUGAAGUAUGGUCCGA	Translation		1	CDS	21959558	21959577
vvi-miR166e	VIT_218s0075g00480.2	2.5	20995	1	20	3094	3113	UCGGACCAGGCUUCAUUCCC	CGGAAUGAAGUAUGGUCCGA	Translation		1	CDS	21959558	21959577
vvi-miR166f	VIT_213s0019g04320.6	2.0	23995	1	20	1113	1132	UCGGACCAGGCUUCAUUCCC	UGGGAUGAAGCCUGGUCCGG	Cleavage		1	CDS	5644813	5644832
vvi-miR166f	VIT_213s0019g04320.7	2.0	23995	1	20	1113	1132	UCGGACCAGGCUUCAUUCCC	UGGGAUGAAGCCUGGUCCGG	Cleavage		1	CDS	5644813	5644832
vvi-miR166f	VIT_210s0003g04670.2	2.0	21088	1	20	430	449	UCGGACCAGGCUUCAUUCCC	UGGGAUGAAGCCUGGUCCGG	Cleavage		1	CDS	8336754	8336773
vvi-miR166f	VIT_213s0019g04320.5	2.0	23995	1	20	386	405	UCGGACCAGGCUUCAUUCCC	UGGGAUGAAGCCUGGUCCGG	Cleavage		1	CDS	5644813	5644832
vvi-miR166f	VIT_213s0019g04320.4	2.0	23995	1	20	443	462	UCGGACCAGGCUUCAUUCCC	UGGGAUGAAGCCUGGUCCGG	Cleavage		1	CDS	5644813	5644832
vvi-miR166f	VIT_210s0003g04670.1	2.0	21088	1	20	1064	1083	UCGGACCAGGCUUCAUUCCC	UGGGAUGAAGCCUGGUCCGG	Cleavage		1	CDS	8336754	8336773
vvi-miR166f	VIT_210s0003g04670.3	2.0	23076	1	20	1158	1177	UCGGACCAGGCUUCAUUCCC	UGGGAUGAAGCCUGGUCCGG	Cleavage		1	CDS	8336754	8336773
vvi-miR166f	VIT_213s0019g04320.1	2.0	23995	1	20	1113	1132	UCGGACCAGGCUUCAUUCCC	UGGGAUGAAGCCUGGUCCGG	Cleavage		1	CDS	5644813	5644832
vvi-miR166f	VIT_213s0019g04320.2	2.0	23995	1	20	1113	1132	UCGGACCAGGCUUCAUUCCC	UGGGAUGAAGCCUGGUCCGG	Cleavage		1	CDS	5644813	5644832
vvi-miR166f	VIT_213s0019g04320.3	2.0	23995	1	20	1113	1132	UCGGACCAGGCUUCAUUCCC	UGGGAUGAAGCCUGGUCCGG	Cleavage		1	CDS	5644813	5644832
vvi-miR166f	VIT_218s0075g00480.7	2.5	20995	1	20	2066	2085	UCGGACCAGGCUUCAUUCCC	CGGAAUGAAGUAUGGUCCGA	Translation		1	CDS	21959558	21959577
vvi-miR166f	VIT_218s0075g00480.1	2.5	20995	1	20	3094	3113	UCGGACCAGGCUUCAUUCCC	CGGAAUGAAGUAUGGUCCGA	Translation		1	CDS	21959558	21959577
vvi-miR166f	VIT_218s0075g00480.5	2.5	20995	1	20	3094	3113	UCGGACCAGGCUUCAUUCCC	CGGAAUGAAGUAUGGUCCGA	Translation		1	CDS	21959558	21959577
vvi-miR166f	VIT_218s0075g00480.4	2.5	20995	1	20	2830	2849	UCGGACCAGGCUUCAUUCCC	CGGAAUGAAGUAUGGUCCGA	Translation		1	CDS	21959558	21959577
vvi-miR166f	VIT_218s0075g00480.3	2.5	20995	1	20	2850	2869	UCGGACCAGGCUUCAUUCCC	CGGAAUGAAGUAUGGUCCGA	Translation		1	CDS	21959558	21959577
vvi-miR166f	VIT_218s0075g00480.6	2.5	20995	1	20	3327	3346	UCGGACCAGGCUUCAUUCCC	CGGAAUGAAGUAUGGUCCGA	Translation		1	CDS	21959558	21959577
vvi-miR166f	VIT_218s0075g00480.2	2.5	20995	1	20	3094	3113	UCGGACCAGGCUUCAUUCCC	CGGAAUGAAGUAUGGUCCGA	Translation		1	CDS	21959558	21959577
vvi-miR166g	VIT_213s0019g04320.6	2.0	23995	1	20	1113	1132	UCGGACCAGGCUUCAUUCCC	UGGGAUGAAGCCUGGUCCGG	Cleavage		1	CDS	5644813	5644832
vvi-miR166g	VIT_213s0019g04320.7	2.0	23995	1	20	1113	1132	UCGGACCAGGCUUCAUUCCC	UGGGAUGAAGCCUGGUCCGG	Cleavage		1	CDS	5644813	5644832
vvi-miR166g	VIT_210s0003g04670.2	2.0	21088	1	20	430	449	UCGGACCAGGCUUCAUUCCC	UGGGAUGAAGCCUGGUCCGG	Cleavage		1	CDS	8336754	8336773
vvi-miR166g	VIT_213s0019g04320.5	2.0	23995	1	20	386	405	UCGGACCAGGCUUCAUUCCC	UGGGAUGAAGCCUGGUCCGG	Cleavage		1	CDS	5644813	5644832
vvi-miR166g	VIT_213s0019g04320.4	2.0	23995	1	20	443	462	UCGGACCAGGCUUCAUUCCC	UGGGAUGAAGCCUGGUCCGG	Cleavage		1	CDS	5644813	5644832
vvi-miR166g	VIT_210s0003g04670.1	2.0	21088	1	20	1064	1083	UCGGACCAGGCUUCAUUCCC	UGGGAUGAAGCCUGGUCCGG	Cleavage		1	CDS	8336754	8336773
vvi-miR166g	VIT_210s0003g04670.3	2.0	23076	1	20	1158	1177	UCGGACCAGGCUUCAUUCCC	UGGGAUGAAGCCUGGUCCGG	Cleavage		1	CDS	8336754	8336773
vvi-miR166g	VIT_213s0019g04320.1	2.0	23995	1	20	1113	1132	UCGGACCAGGCUUCAUUCCC	UGGGAUGAAGCCUGGUCCGG	Cleavage		1	CDS	5644813	5644832
vvi-miR166g	VIT_213s0019g04320.2	2.0	23995	1	20	1113	1132	UCGGACCAGGCUUCAUUCCC	UGGGAUGAAGCCUGGUCCGG	Cleavage		1	CDS	5644813	5644832
vvi-miR166g	VIT_213s0019g04320.3	2.0	23995	1	20	1113	1132	UCGGACCAGGCUUCAUUCCC	UGGGAUGAAGCCUGGUCCGG	Cleavage		1	CDS	5644813	5644832
vvi-miR166g	VIT_218s0075g00480.7	2.5	20995	1	20	2066	2085	UCGGACCAGGCUUCAUUCCC	CGGAAUGAAGUAUGGUCCGA	Translation		1	CDS	21959558	21959577
vvi-miR166g	VIT_218s0075g00480.1	2.5	20995	1	20	3094	3113	UCGGACCAGGCUUCAUUCCC	CGGAAUGAAGUAUGGUCCGA	Translation		1	CDS	21959558	21959577
vvi-miR166g	VIT_218s0075g00480.5	2.5	20995	1	20	3094	3113	UCGGACCAGGCUUCAUUCCC	CGGAAUGAAGUAUGGUCCGA	Translation		1	CDS	21959558	21959577
vvi-miR166g	VIT_218s0075g00480.4	2.5	20995	1	20	2830	2849	UCGGACCAGGCUUCAUUCCC	CGGAAUGAAGUAUGGUCCGA	Translation		1	CDS	21959558	21959577
vvi-miR166g	VIT_218s0075g00480.3	2.5	20995	1	20	2850	2869	UCGGACCAGGCUUCAUUCCC	CGGAAUGAAGUAUGGUCCGA	Translation		1	CDS	21959558	21959577
vvi-miR166g	VIT_218s0075g00480.6	2.5	20995	1	20	3327	3346	UCGGACCAGGCUUCAUUCCC	CGGAAUGAAGUAUGGUCCGA	Translation		1	CDS	21959558	21959577
vvi-miR166g	VIT_218s0075g00480.2	2.5	20995	1	20	3094	3113	UCGGACCAGGCUUCAUUCCC	CGGAAUGAAGUAUGGUCCGA	Translation		1	CDS	21959558	21959577
vvi-miR166h	VIT_213s0019g04320.6	2.0	23995	1	20	1113	1132	UCGGACCAGGCUUCAUUCCC	UGGGAUGAAGCCUGGUCCGG	Cleavage		1	CDS	5644813	5644832
vvi-miR166h	VIT_213s0019g04320.7	2.0	23995	1	20	1113	1132	UCGGACCAGGCUUCAUUCCC	UGGGAUGAAGCCUGGUCCGG	Cleavage		1	CDS	5644813	5644832
vvi-miR166h	VIT_210s0003g04670.2	2.0	21088	1	20	430	449	UCGGACCAGGCUUCAUUCCC	UGGGAUGAAGCCUGGUCCGG	Cleavage		1	CDS	8336754	8336773
vvi-miR166h	VIT_213s0019g04320.5	2.0	23995	1	20	386	405	UCGGACCAGGCUUCAUUCCC	UGGGAUGAAGCCUGGUCCGG	Cleavage		1	CDS	5644813	5644832
vvi-miR166h	VIT_213s0019g04320.4	2.0	23995	1	20	443	462	UCGGACCAGGCUUCAUUCCC	UGGGAUGAAGCCUGGUCCGG	Cleavage		1	CDS	5644813	5644832
vvi-miR166h	VIT_210s0003g04670.1	2.0	21088	1	20	1064	1083	UCGGACCAGGCUUCAUUCCC	UGGGAUGAAGCCUGGUCCGG	Cleavage		1	CDS	8336754	8336773
vvi-miR166h	VIT_210s0003g04670.3	2.0	23076	1	20	1158	1177	UCGGACCAGGCUUCAUUCCC	UGGGAUGAAGCCUGGUCCGG	Cleavage		1	CDS	8336754	8336773
vvi-miR166h	VIT_213s0019g04320.1	2.0	23995	1	20	1113	1132	UCGGACCAGGCUUCAUUCCC	UGGGAUGAAGCCUGGUCCGG	Cleavage		1	CDS	5644813	5644832
vvi-miR166h	VIT_213s0019g04320.2	2.0	23995	1	20	1113	1132	UCGGACCAGGCUUCAUUCCC	UGGGAUGAAGCCUGGUCCGG	Cleavage		1	CDS	5644813	5644832
vvi-miR166h	VIT_213s0019g04320.3	2.0	23995	1	20	1113	1132	UCGGACCAGGCUUCAUUCCC	UGGGAUGAAGCCUGGUCCGG	Cleavage		1	CDS	5644813	5644832
vvi-miR166h	VIT_218s0075g00480.7	2.5	20995	1	20	2066	2085	UCGGACCAGGCUUCAUUCCC	CGGAAUGAAGUAUGGUCCGA	Translation		1	CDS	21959558	21959577
vvi-miR166h	VIT_218s0075g00480.1	2.5	20995	1	20	3094	3113	UCGGACCAGGCUUCAUUCCC	CGGAAUGAAGUAUGGUCCGA	Translation		1	CDS	21959558	21959577
vvi-miR166h	VIT_218s0075g00480.5	2.5	20995	1	20	3094	3113	UCGGACCAGGCUUCAUUCCC	CGGAAUGAAGUAUGGUCCGA	Translation		1	CDS	21959558	21959577
vvi-miR166h	VIT_218s0075g00480.4	2.5	20995	1	20	2830	2849	UCGGACCAGGCUUCAUUCCC	CGGAAUGAAGUAUGGUCCGA	Translation		1	CDS	21959558	21959577
vvi-miR166h	VIT_218s0075g00480.3	2.5	20995	1	20	2850	2869	UCGGACCAGGCUUCAUUCCC	CGGAAUGAAGUAUGGUCCGA	Translation		1	CDS	21959558	21959577
vvi-miR166h	VIT_218s0075g00480.6	2.5	20995	1	20	3327	3346	UCGGACCAGGCUUCAUUCCC	CGGAAUGAAGUAUGGUCCGA	Translation		1	CDS	21959558	21959577
vvi-miR166h	VIT_218s0075g00480.2	2.5	20995	1	20	3094	3113	UCGGACCAGGCUUCAUUCCC	CGGAAUGAAGUAUGGUCCGA	Translation		1	CDS	21959558	21959577
vvi-miR167a	VIT_214s0068g00630.7	3.0	16003	1	20	3533	3552	UGAAGCUGCCAGCAUGAUCU	GGAUCAUGCUGUUAGCUUCU	Translation		1	three_prime_utr	24435314	24435333
vvi-miR167a	VIT_214s0068g00630.6	3.0	16003	1	20	3533	3552	UGAAGCUGCCAGCAUGAUCU	GGAUCAUGCUGUUAGCUUCU	Translation		1	three_prime_utr	24435314	24435333
vvi-miR167a	VIT_212s0059g01270.1	3.0	14367	1	20	673	692	UGAAGCUGCCAGCAUGAUCU	AGGUCUUGCUUGCAGUUUCA	Translation		1	CDS	6192505	6192524
vvi-miR167b	VIT_214s0068g00630.7	3.0	16003	1	20	3533	3552	UGAAGCUGCCAGCAUGAUCU	GGAUCAUGCUGUUAGCUUCU	Translation		1	three_prime_utr	24435314	24435333
vvi-miR167b	VIT_214s0068g00630.6	3.0	16003	1	20	3533	3552	UGAAGCUGCCAGCAUGAUCU	GGAUCAUGCUGUUAGCUUCU	Translation		1	three_prime_utr	24435314	24435333
vvi-miR167b	VIT_212s0059g01270.1	3.0	14367	1	20	673	692	UGAAGCUGCCAGCAUGAUCU	AGGUCUUGCUUGCAGUUUCA	Translation		1	CDS	6192505	6192524
vvi-miR167c	VIT_212s0059g01270.1	3.0	14367	1	21	672	692	UGAAGCUGCCAGCAUGAUCUC	GAGGUCUUGCUUGCAGUUUCA	Translation		1	CDS	6192504	6192524
vvi-miR167c	VIT_214s0068g00630.7	3.0	16003	1	20	3533	3552	UGAAGCUGCCAGCAUGAUCU	GGAUCAUGCUGUUAGCUUCU	Translation		1	three_prime_utr	24435314	24435333
vvi-miR167c	VIT_214s0068g00630.6	3.0	16003	1	20	3533	3552	UGAAGCUGCCAGCAUGAUCU	GGAUCAUGCUGUUAGCUUCU	Translation		1	three_prime_utr	24435314	24435333
vvi-miR167d	VIT_214s0068g00630.7	3.0	16003	1	20	3533	3552	UGAAGCUGCCAGCAUGAUCU	GGAUCAUGCUGUUAGCUUCU	Translation		1	three_prime_utr	24435314	24435333
vvi-miR167d	VIT_214s0068g00630.6	3.0	16003	1	20	3533	3552	UGAAGCUGCCAGCAUGAUCU	GGAUCAUGCUGUUAGCUUCU	Translation		1	three_prime_utr	24435314	24435333
vvi-miR167d	VIT_212s0059g01270.1	3.0	14367	1	20	673	692	UGAAGCUGCCAGCAUGAUCU	AGGUCUUGCUUGCAGUUUCA	Translation		1	CDS	6192505	6192524
vvi-miR167e	VIT_214s0068g00630.7	3.0	16003	1	20	3533	3552	UGAAGCUGCCAGCAUGAUCU	GGAUCAUGCUGUUAGCUUCU	Translation		1	three_prime_utr	24435314	24435333
vvi-miR167e	VIT_214s0068g00630.6	3.0	16003	1	20	3533	3552	UGAAGCUGCCAGCAUGAUCU	GGAUCAUGCUGUUAGCUUCU	Translation		1	three_prime_utr	24435314	24435333
vvi-miR167e	VIT_212s0059g01270.1	3.0	14367	1	20	673	692	UGAAGCUGCCAGCAUGAUCU	AGGUCUUGCUUGCAGUUUCA	Translation		1	CDS	6192505	6192524
vvi-miR168	VIT_217s0053g00680.1	2.5	17196	1	20	665	684	UCGCUUGGUGCAGGUCGGGA	UUCCGAUCUGCACCAAGCUA	Cleavage		1	CDS	15920785	15920804
vvi-miR168	VIT_215s0048g03005.1	3.0	18.03	1	20	270	289	UCGCUUGGUGCAGGUCGGGA	UCCCGGCCUCGACCAGGCGA	Translation		1	CDS	17096371	17096390
vvi-miR169a	VIT_211s0016g01480.4	3.0	18197	1	20	897	916	CAGCCAAGGAUGACUUGCCG	GGGCAAUUCAUCCUUGGCUU	Cleavage		1	three_prime_utr	1181517	1181536
vvi-miR169a	VIT_211s0016g01480.3	3.0	18197	1	20	1235	1254	CAGCCAAGGAUGACUUGCCG	GGGCAAUUCAUCCUUGGCUU	Cleavage		1	three_prime_utr	1181517	1181536
vvi-miR169a	VIT_211s0016g01480.1	3.0	18197	1	20	1706	1725	CAGCCAAGGAUGACUUGCCG	GGGCAAUUCAUCCUUGGCUU	Cleavage		1	three_prime_utr	1181517	1181536
vvi-miR169a	VIT_211s0016g01480.2	3.0	18197	1	20	2893	2912	CAGCCAAGGAUGACUUGCCG	GGGCAAUUCAUCCUUGGCUU	Cleavage		1	three_prime_utr	1181517	1181536
vvi-miR169y	VIT_201s0146g00380.1	0.0	16635	1	21	2980	3000	UAGCGAAGGAUGACUUGCCUA	UAGGCAAGUCAUCCUUCGCUA	Cleavage		1	three_prime_utr	22233583	22233603
vvi-miR169y	VIT_201s0146g00380.2	0.0	16635	1	21	2985	3005	UAGCGAAGGAUGACUUGCCUA	UAGGCAAGUCAUCCUUCGCUA	Cleavage		1	three_prime_utr	22233583	22233603
vvi-miR169c	VIT_211s0016g01480.4	3.0	18197	1	20	897	916	CAGCCAAGGAUGACUUGCCG	GGGCAAUUCAUCCUUGGCUU	Cleavage		1	three_prime_utr	1181517	1181536
vvi-miR169c	VIT_211s0016g01480.3	3.0	18197	1	20	1235	1254	CAGCCAAGGAUGACUUGCCG	GGGCAAUUCAUCCUUGGCUU	Cleavage		1	three_prime_utr	1181517	1181536
vvi-miR169c	VIT_211s0016g01480.1	3.0	18197	1	20	1706	1725	CAGCCAAGGAUGACUUGCCG	GGGCAAUUCAUCCUUGGCUU	Cleavage		1	three_prime_utr	1181517	1181536
vvi-miR169c	VIT_211s0016g01480.2	3.0	18197	1	20	2893	2912	CAGCCAAGGAUGACUUGCCG	GGGCAAUUCAUCCUUGGCUU	Cleavage		1	three_prime_utr	1181517	1181536
vvi-miR169d	VIT_213s0064g00860.1	3.0	18555	1	21	1321	1341	CAGCCAAGAAUGAUUUGCCGG	CAGGCAAUUCAUUCUUGGCUU	Cleavage		1	three_prime_utr	22698259	22698279
vvi-miR169d	VIT_213s0064g00860.3	3.0	19615	1	21	1405	1425	CAGCCAAGAAUGAUUUGCCGG	CAGGCAAUUCAUUCUUGGCUU	Cleavage		1	three_prime_utr	22698259	22698279
vvi-miR169d	VIT_213s0064g00860.2	3.0	18555	1	21	3354	3374	CAGCCAAGAAUGAUUUGCCGG	CAGGCAAUUCAUUCUUGGCUU	Cleavage		1	three_prime_utr	22698259	22698279
vvi-miR169d	VIT_218s0001g12660.1	3.0	19431	1	21	1126	1146	CAGCCAAGAAUGAUUUGCCGG	CCAGUAAAUUAUUAUUGGCUG	Cleavage		1	CDS	10828927	10828947
vvi-miR169d	VIT_218s0001g12660.2	3.0	19431	1	21	1376	1396	CAGCCAAGAAUGAUUUGCCGG	CCAGUAAAUUAUUAUUGGCUG	Cleavage		1	CDS	10828927	10828947
vvi-miR169d	VIT_214s0030g01350.1	3.0	23561	1	20	1697	1716	CAGCCAAGAAUGAUUUGCCG	AGGCGGUUCAUUCUUGGCUG	Cleavage		1	CDS	5929413	5929432
vvi-miR169d	VIT_214s0030g01350.6	3.0	23561	1	20	2189	2208	CAGCCAAGAAUGAUUUGCCG	AGGCGGUUCAUUCUUGGCUG	Cleavage		1	CDS	5929413	5929432
vvi-miR169d	VIT_214s0030g01350.2	3.0	23561	1	20	2266	2285	CAGCCAAGAAUGAUUUGCCG	AGGCGGUUCAUUCUUGGCUG	Cleavage		1	CDS	5929413	5929432
vvi-miR169d	VIT_214s0030g01350.4	3.0	23561	1	20	1697	1716	CAGCCAAGAAUGAUUUGCCG	AGGCGGUUCAUUCUUGGCUG	Cleavage		1	CDS	5929413	5929432
vvi-miR169d	VIT_214s0030g01350.3	3.0	23561	1	20	1736	1755	CAGCCAAGAAUGAUUUGCCG	AGGCGGUUCAUUCUUGGCUG	Cleavage		1	CDS	5929413	5929432
vvi-miR169d	VIT_214s0030g01350.5	3.0	23561	1	20	2266	2285	CAGCCAAGAAUGAUUUGCCG	AGGCGGUUCAUUCUUGGCUG	Cleavage		1	CDS	5929413	5929432
vvi-miR169d	VIT_218s0001g07090.1	3.0	15979	1	21	648	668	CAGCCAAGAAUGAUUUGCCGG	UCUGCAAAUCAUGCUUGGCUU	Translation		1	CDS	5293323	5293343
vvi-miR169e	VIT_201s0146g00380.1	1.5	16635	1	22	2979	3000	UAGCCAAGGAUGACUUGCCUGC	GUAGGCAAGUCAUCCUUCGCUA	Cleavage		1	three_prime_utr	22233583	22233604
vvi-miR169e	VIT_201s0146g00380.2	1.5	16635	1	22	2984	3005	UAGCCAAGGAUGACUUGCCUGC	GUAGGCAAGUCAUCCUUCGCUA	Cleavage		1	three_prime_utr	22233583	22233604
vvi-miR169e	VIT_213s0064g00860.1	2.5	18555	1	21	1321	1341	UAGCCAAGGAUGACUUGCCUG	CAGGCAAUUCAUUCUUGGCUU	Cleavage		1	three_prime_utr	22698259	22698279
vvi-miR169e	VIT_213s0064g00860.3	2.5	19615	1	21	1405	1425	UAGCCAAGGAUGACUUGCCUG	CAGGCAAUUCAUUCUUGGCUU	Cleavage		1	three_prime_utr	22698259	22698279
vvi-miR169e	VIT_213s0064g00860.2	2.5	18555	1	21	3354	3374	UAGCCAAGGAUGACUUGCCUG	CAGGCAAUUCAUUCUUGGCUU	Cleavage		1	three_prime_utr	22698259	22698279
vvi-miR169e	VIT_211s0016g01480.4	2.5	18197	1	21	896	916	UAGCCAAGGAUGACUUGCCUG	UGGGCAAUUCAUCCUUGGCUU	Cleavage		1	three_prime_utr	1181516	1181536
vvi-miR169e	VIT_213s0019g03480.3	3.0	24891	1	21	1186	1206	UAGCCAAGGAUGACUUGCCUG	CAGGCAGGGCAUCCUUGGUUU	Cleavage		1	three_prime_utr	4560065	4560085
vvi-miR169e	VIT_213s0019g03480.2	3.0	23051	1	21	1186	1206	UAGCCAAGGAUGACUUGCCUG	CAGGCAGGGCAUCCUUGGUUU	Cleavage		1	three_prime_utr	4560065	4560085
vvi-miR169e	VIT_211s0016g01480.3	2.5	18197	1	21	1234	1254	UAGCCAAGGAUGACUUGCCUG	UGGGCAAUUCAUCCUUGGCUU	Cleavage		1	three_prime_utr	1181516	1181536
vvi-miR169e	VIT_211s0016g01480.1	2.5	18197	1	21	1705	1725	UAGCCAAGGAUGACUUGCCUG	UGGGCAAUUCAUCCUUGGCUU	Cleavage		1	three_prime_utr	1181516	1181536
vvi-miR169e	VIT_211s0016g01480.2	2.5	18197	1	21	2892	2912	UAGCCAAGGAUGACUUGCCUG	UGGGCAAUUCAUCCUUGGCUU	Cleavage		1	three_prime_utr	1181516	1181536
vvi-miR169e	VIT_213s0019g03480.1	3.0	20846	1	20	1050	1069	UAGCCAAGGAUGACUUGCCU	AGGCAGGGCAUCCUUGGUUU	Cleavage		1	CDS	4560065	4560084
vvi-miR169e	VIT_214s0030g01350.1	3.0	23561	1	20	1697	1716	UAGCCAAGGAUGACUUGCCU	AGGCGGUUCAUUCUUGGCUG	Cleavage		1	CDS	5929413	5929432
vvi-miR169e	VIT_214s0030g01350.6	3.0	23561	1	20	2189	2208	UAGCCAAGGAUGACUUGCCU	AGGCGGUUCAUUCUUGGCUG	Cleavage		1	CDS	5929413	5929432
vvi-miR169e	VIT_214s0030g01350.2	3.0	23561	1	20	2266	2285	UAGCCAAGGAUGACUUGCCU	AGGCGGUUCAUUCUUGGCUG	Cleavage		1	CDS	5929413	5929432
vvi-miR169e	VIT_214s0030g01350.4	3.0	23561	1	20	1697	1716	UAGCCAAGGAUGACUUGCCU	AGGCGGUUCAUUCUUGGCUG	Cleavage		1	CDS	5929413	5929432
vvi-miR169e	VIT_214s0030g01350.3	3.0	23561	1	20	1736	1755	UAGCCAAGGAUGACUUGCCU	AGGCGGUUCAUUCUUGGCUG	Cleavage		1	CDS	5929413	5929432
vvi-miR169e	VIT_214s0030g01350.5	3.0	23561	1	20	2266	2285	UAGCCAAGGAUGACUUGCCU	AGGCGGUUCAUUCUUGGCUG	Cleavage		1	CDS	5929413	5929432
vvi-miR169f	VIT_211s0016g01480.4	3.0	18197	1	21	896	916	CAGCCAAGGAUGACUUGCCGA	UGGGCAAUUCAUCCUUGGCUU	Cleavage		1	three_prime_utr	1181516	1181536
vvi-miR169f	VIT_211s0016g01480.3	3.0	18197	1	21	1234	1254	CAGCCAAGGAUGACUUGCCGA	UGGGCAAUUCAUCCUUGGCUU	Cleavage		1	three_prime_utr	1181516	1181536
vvi-miR169f	VIT_211s0016g01480.1	3.0	18197	1	21	1705	1725	CAGCCAAGGAUGACUUGCCGA	UGGGCAAUUCAUCCUUGGCUU	Cleavage		1	three_prime_utr	1181516	1181536
vvi-miR169f	VIT_211s0016g01480.2	3.0	18197	1	21	2892	2912	CAGCCAAGGAUGACUUGCCGA	UGGGCAAUUCAUCCUUGGCUU	Cleavage		1	three_prime_utr	1181516	1181536
vvi-miR169g	VIT_211s0016g01480.4	3.0	18197	1	21	896	916	CAGCCAAGGAUGACUUGCCGA	UGGGCAAUUCAUCCUUGGCUU	Cleavage		1	three_prime_utr	1181516	1181536
vvi-miR169g	VIT_211s0016g01480.3	3.0	18197	1	21	1234	1254	CAGCCAAGGAUGACUUGCCGA	UGGGCAAUUCAUCCUUGGCUU	Cleavage		1	three_prime_utr	1181516	1181536
vvi-miR169g	VIT_211s0016g01480.1	3.0	18197	1	21	1705	1725	CAGCCAAGGAUGACUUGCCGA	UGGGCAAUUCAUCCUUGGCUU	Cleavage		1	three_prime_utr	1181516	1181536
vvi-miR169g	VIT_211s0016g01480.2	3.0	18197	1	21	2892	2912	CAGCCAAGGAUGACUUGCCGA	UGGGCAAUUCAUCCUUGGCUU	Cleavage		1	three_prime_utr	1181516	1181536
vvi-miR169j	VIT_211s0016g01480.4	3.0	18197	1	20	897	916	CAGCCAAGGAUGACUUGCCG	GGGCAAUUCAUCCUUGGCUU	Cleavage		1	three_prime_utr	1181517	1181536
vvi-miR169j	VIT_211s0016g01480.3	3.0	18197	1	20	1235	1254	CAGCCAAGGAUGACUUGCCG	GGGCAAUUCAUCCUUGGCUU	Cleavage		1	three_prime_utr	1181517	1181536
vvi-miR169j	VIT_211s0016g01480.1	3.0	18197	1	20	1706	1725	CAGCCAAGGAUGACUUGCCG	GGGCAAUUCAUCCUUGGCUU	Cleavage		1	three_prime_utr	1181517	1181536
vvi-miR169j	VIT_211s0016g01480.2	3.0	18197	1	20	2893	2912	CAGCCAAGGAUGACUUGCCG	GGGCAAUUCAUCCUUGGCUU	Cleavage		1	three_prime_utr	1181517	1181536
vvi-miR169k	VIT_211s0016g01480.4	3.0	18197	1	20	897	916	CAGCCAAGGAUGACUUGCCG	GGGCAAUUCAUCCUUGGCUU	Cleavage		1	three_prime_utr	1181517	1181536
vvi-miR169k	VIT_211s0016g01480.3	3.0	18197	1	20	1235	1254	CAGCCAAGGAUGACUUGCCG	GGGCAAUUCAUCCUUGGCUU	Cleavage		1	three_prime_utr	1181517	1181536
vvi-miR169k	VIT_211s0016g01480.1	3.0	18197	1	20	1706	1725	CAGCCAAGGAUGACUUGCCG	GGGCAAUUCAUCCUUGGCUU	Cleavage		1	three_prime_utr	1181517	1181536
vvi-miR169k	VIT_211s0016g01480.2	3.0	18197	1	20	2893	2912	CAGCCAAGGAUGACUUGCCG	GGGCAAUUCAUCCUUGGCUU	Cleavage		1	three_prime_utr	1181517	1181536
vvi-miR169m	VIT_211s0016g01480.4	2.5	18197	1	20	897	916	GAGCCAAGGAUGACUUGCCG	GGGCAAUUCAUCCUUGGCUU	Cleavage		1	three_prime_utr	1181517	1181536
vvi-miR169m	VIT_211s0016g01480.3	2.5	18197	1	20	1235	1254	GAGCCAAGGAUGACUUGCCG	GGGCAAUUCAUCCUUGGCUU	Cleavage		1	three_prime_utr	1181517	1181536
vvi-miR169m	VIT_211s0016g01480.1	2.5	18197	1	20	1706	1725	GAGCCAAGGAUGACUUGCCG	GGGCAAUUCAUCCUUGGCUU	Cleavage		1	three_prime_utr	1181517	1181536
vvi-miR169m	VIT_211s0016g01480.2	2.5	18197	1	20	2893	2912	GAGCCAAGGAUGACUUGCCG	GGGCAAUUCAUCCUUGGCUU	Cleavage		1	three_prime_utr	1181517	1181536
vvi-miR169m	VIT_213s0064g00860.1	3.0	18555	1	21	1321	1341	GAGCCAAGGAUGACUUGCCGG	CAGGCAAUUCAUUCUUGGCUU	Cleavage		1	three_prime_utr	22698259	22698279
vvi-miR169m	VIT_213s0064g00860.3	3.0	19615	1	21	1405	1425	GAGCCAAGGAUGACUUGCCGG	CAGGCAAUUCAUUCUUGGCUU	Cleavage		1	three_prime_utr	22698259	22698279
vvi-miR169m	VIT_213s0064g00860.2	3.0	18555	1	21	3354	3374	GAGCCAAGGAUGACUUGCCGG	CAGGCAAUUCAUUCUUGGCUU	Cleavage		1	three_prime_utr	22698259	22698279
vvi-miR169p	VIT_211s0016g01480.4	2.5	18197	1	20	897	916	GAGCCAAGGAUGACUUGCCG	GGGCAAUUCAUCCUUGGCUU	Cleavage		1	three_prime_utr	1181517	1181536
vvi-miR169p	VIT_211s0016g01480.3	2.5	18197	1	20	1235	1254	GAGCCAAGGAUGACUUGCCG	GGGCAAUUCAUCCUUGGCUU	Cleavage		1	three_prime_utr	1181517	1181536
vvi-miR169p	VIT_211s0016g01480.1	2.5	18197	1	20	1706	1725	GAGCCAAGGAUGACUUGCCG	GGGCAAUUCAUCCUUGGCUU	Cleavage		1	three_prime_utr	1181517	1181536
vvi-miR169p	VIT_211s0016g01480.2	2.5	18197	1	20	2893	2912	GAGCCAAGGAUGACUUGCCG	GGGCAAUUCAUCCUUGGCUU	Cleavage		1	three_prime_utr	1181517	1181536
vvi-miR169p	VIT_213s0064g00860.1	3.0	18555	1	21	1321	1341	GAGCCAAGGAUGACUUGCCGG	CAGGCAAUUCAUUCUUGGCUU	Cleavage		1	three_prime_utr	22698259	22698279
vvi-miR169p	VIT_213s0064g00860.3	3.0	19615	1	21	1405	1425	GAGCCAAGGAUGACUUGCCGG	CAGGCAAUUCAUUCUUGGCUU	Cleavage		1	three_prime_utr	22698259	22698279
vvi-miR169p	VIT_213s0064g00860.2	3.0	18555	1	21	3354	3374	GAGCCAAGGAUGACUUGCCGG	CAGGCAAUUCAUUCUUGGCUU	Cleavage		1	three_prime_utr	22698259	22698279
vvi-miR169r	VIT_211s0016g00450.6	1.5	22665	1	20	136	155	UGAGUCAAGGAUGACUUGCC	GACAAGUCAUUCUUGACUCA	Cleavage		1	five_prime_utr	446160	446179
vvi-miR169r	VIT_211s0016g01480.4	3.0	17315	1	20	898	917	UGAGUCAAGGAUGACUUGCC	GGCAAUUCAUCCUUGGCUUU	Cleavage		1	three_prime_utr	1181518	1181537
vvi-miR169r	VIT_211s0016g01480.3	3.0	17315	1	20	1236	1255	UGAGUCAAGGAUGACUUGCC	GGCAAUUCAUCCUUGGCUUU	Cleavage		1	three_prime_utr	1181518	1181537
vvi-miR169r	VIT_211s0016g01480.1	3.0	17315	1	20	1707	1726	UGAGUCAAGGAUGACUUGCC	GGCAAUUCAUCCUUGGCUUU	Cleavage		1	three_prime_utr	1181518	1181537
vvi-miR169r	VIT_211s0016g01480.2	3.0	17315	1	20	2894	2913	UGAGUCAAGGAUGACUUGCC	GGCAAUUCAUCCUUGGCUUU	Cleavage		1	three_prime_utr	1181518	1181537
vvi-miR169r	VIT_211s0037g00505.1	2.5	16365	1	20	62	81	UGAGUCAAGGAUGACUUGCC	GGCACGUCGUCCGUGACUCA	Cleavage		1	CDS	8332089	8332108
vvi-miR169r	VIT_215s0046g02440.1	3.0	17.67	1	20	1612	1631	UGAGUCAAGGAUGACUUGCC	GUUAAGACAUUCUUGACUCA	Cleavage		1	three_prime_utr	19218567	19218586
vvi-miR169s	VIT_211s0016g01480.4	3.0	18197	1	20	897	916	CAGCCAAGGAUGACUUGCCG	GGGCAAUUCAUCCUUGGCUU	Cleavage		1	three_prime_utr	1181517	1181536
vvi-miR169s	VIT_211s0016g01480.3	3.0	18197	1	20	1235	1254	CAGCCAAGGAUGACUUGCCG	GGGCAAUUCAUCCUUGGCUU	Cleavage		1	three_prime_utr	1181517	1181536
vvi-miR169s	VIT_211s0016g01480.1	3.0	18197	1	20	1706	1725	CAGCCAAGGAUGACUUGCCG	GGGCAAUUCAUCCUUGGCUU	Cleavage		1	three_prime_utr	1181517	1181536
vvi-miR169s	VIT_211s0016g01480.2	3.0	18197	1	20	2893	2912	CAGCCAAGGAUGACUUGCCG	GGGCAAUUCAUCCUUGGCUU	Cleavage		1	three_prime_utr	1181517	1181536
vvi-miR169t	VIT_211s0016g00450.6	2.5	22665	1	20	136	155	CGAGUCAAGGAUGACUUGCC	GACAAGUCAUUCUUGACUCA	Cleavage		1	five_prime_utr	446160	446179
vvi-miR169t	VIT_211s0016g01480.4	3.0	17315	1	20	898	917	CGAGUCAAGGAUGACUUGCC	GGCAAUUCAUCCUUGGCUUU	Cleavage		1	three_prime_utr	1181518	1181537
vvi-miR169t	VIT_211s0016g01480.3	3.0	17315	1	20	1236	1255	CGAGUCAAGGAUGACUUGCC	GGCAAUUCAUCCUUGGCUUU	Cleavage		1	three_prime_utr	1181518	1181537
vvi-miR169t	VIT_211s0016g01480.1	3.0	17315	1	20	1707	1726	CGAGUCAAGGAUGACUUGCC	GGCAAUUCAUCCUUGGCUUU	Cleavage		1	three_prime_utr	1181518	1181537
vvi-miR169t	VIT_211s0016g01480.2	3.0	17315	1	20	2894	2913	CGAGUCAAGGAUGACUUGCC	GGCAAUUCAUCCUUGGCUUU	Cleavage		1	three_prime_utr	1181518	1181537
vvi-miR169u	VIT_211s0016g00450.6	1.5	22665	1	20	136	155	UGAGUCAAGGAUGACUUGCC	GACAAGUCAUUCUUGACUCA	Cleavage		1	five_prime_utr	446160	446179
vvi-miR169u	VIT_211s0016g01480.4	3.0	17315	1	20	898	917	UGAGUCAAGGAUGACUUGCC	GGCAAUUCAUCCUUGGCUUU	Cleavage		1	three_prime_utr	1181518	1181537
vvi-miR169u	VIT_211s0016g01480.3	3.0	17315	1	20	1236	1255	UGAGUCAAGGAUGACUUGCC	GGCAAUUCAUCCUUGGCUUU	Cleavage		1	three_prime_utr	1181518	1181537
vvi-miR169u	VIT_211s0016g01480.1	3.0	17315	1	20	1707	1726	UGAGUCAAGGAUGACUUGCC	GGCAAUUCAUCCUUGGCUUU	Cleavage		1	three_prime_utr	1181518	1181537
vvi-miR169u	VIT_211s0016g01480.2	3.0	17315	1	20	2894	2913	UGAGUCAAGGAUGACUUGCC	GGCAAUUCAUCCUUGGCUUU	Cleavage		1	three_prime_utr	1181518	1181537
vvi-miR169u	VIT_211s0037g00505.1	2.5	16365	1	20	62	81	UGAGUCAAGGAUGACUUGCC	GGCACGUCGUCCGUGACUCA	Cleavage		1	CDS	8332089	8332108
vvi-miR169u	VIT_215s0046g02440.1	3.0	17.67	1	20	1612	1631	UGAGUCAAGGAUGACUUGCC	GUUAAGACAUUCUUGACUCA	Cleavage		1	three_prime_utr	19218567	19218586
vvi-miR171a	VIT_215s0048g00270.1	0.5	18847	1	21	1594	1614	UGAUUGAGCCGUGCCAAUAUC	GAUAUUGGCGCGGCUCAAUCA	Cleavage		1	CDS	14398074	14398094
vvi-miR171a	VIT_212s0059g00650.1	3.0	16323	1	21	145	165	UGAUUGAGCCGUGCCAAUAUC	GAUAUUGGUGCGGUUCAAUAA	Cleavage		1	CDS	5487818	5487838
vvi-miR171a	VIT_212s0035g00960.2	3.0	22551	1	21	1438	1458	UGAUUGAGCCGUGCCAAUAUC	GAUGUUGGAACUGCUCGAUCA	Translation		1	three_prime_utr	20577143	20577163
vvi-miR171a	VIT_212s0035g00960.1	3.0	22551	1	21	1460	1480	UGAUUGAGCCGUGCCAAUAUC	GAUGUUGGAACUGCUCGAUCA	Translation		1	three_prime_utr	20577143	20577163
vvi-miR171a	VIT_212s0035g00960.3	3.0	22551	1	21	1555	1575	UGAUUGAGCCGUGCCAAUAUC	GAUGUUGGAACUGCUCGAUCA	Translation		1	three_prime_utr	20577143	20577163
vvi-miR171a	VIT_217s0000g09495.1	3.0	20229	1	21	1161	1181	UGAUUGAGCCGUGCCAAUAUC	GAUAUUGACGAGGCUUAAUCA	Translation		1	CDS	11171154	11171174
vvi-miR171a	VIT_213s0019g02940.2	3.0	22064	1	20	951	970	UGAUUGAGCCGUGCCAAUAU	GUUUUGGCACGGUUUAGUCA	Cleavage		1	CDS	4115413	4115432
vvi-miR171a	VIT_213s0019g02940.1	3.0	22064	1	20	972	991	UGAUUGAGCCGUGCCAAUAU	GUUUUGGCACGGUUUAGUCA	Cleavage		1	CDS	4115413	4115432
vvi-miR171a	VIT_212s0028g03570.4	2.5	21384	1	20	1829	1848	UGAUUGAGCCGUGCCAAUAU	AUAUUGACAUGGAUCAAUCA	Cleavage		1	three_prime_utr	4388660	4388679
vvi-miR171a	VIT_212s0028g03570.7	2.5	21384	1	20	2903	2922	UGAUUGAGCCGUGCCAAUAU	AUAUUGACAUGGAUCAAUCA	Cleavage		1	three_prime_utr	4388660	4388679
vvi-miR171a	VIT_212s0028g03570.2	2.5	21384	1	20	3935	3954	UGAUUGAGCCGUGCCAAUAU	AUAUUGACAUGGAUCAAUCA	Cleavage		1	three_prime_utr	4388660	4388679
vvi-miR171a	VIT_212s0028g03570.1	2.5	21384	1	20	3981	4000	UGAUUGAGCCGUGCCAAUAU	AUAUUGACAUGGAUCAAUCA	Cleavage		1	three_prime_utr	4388660	4388679
vvi-miR171a	VIT_212s0028g03570.3	2.5	21384	1	20	4017	4036	UGAUUGAGCCGUGCCAAUAU	AUAUUGACAUGGAUCAAUCA	Cleavage		1	three_prime_utr	4388660	4388679
vvi-miR171a	VIT_212s0028g03570.5	2.5	21384	1	20	4063	4082	UGAUUGAGCCGUGCCAAUAU	AUAUUGACAUGGAUCAAUCA	Cleavage		1	three_prime_utr	4388660	4388679
vvi-miR171a	VIT_212s0028g03570.6	2.5	21384	1	20	4070	4089	UGAUUGAGCCGUGCCAAUAU	AUAUUGACAUGGAUCAAUCA	Cleavage		1	three_prime_utr	4388660	4388679
vvi-miR171a	VIT_218s0001g07440.1	3.0	13314	1	20	631	650	UGAUUGAGCCGUGCCAAUAU	AUAUUGAUACGUCUCAAUUA	Translation		1	three_prime_utr	5684909	5684928
vvi-miR171a	VIT_218s0001g07440.2	3.0	13314	1	20	628	647	UGAUUGAGCCGUGCCAAUAU	AUAUUGAUACGUCUCAAUUA	Translation		1	three_prime_utr	5684909	5684928
vvi-miR171b	VIT_215s0048g00270.1	0.5	18847	1	21	1594	1614	UGAUUGAGCCGCGUCAAUAUC	GAUAUUGGCGCGGCUCAAUCA	Cleavage		1	CDS	14398074	14398094
vvi-miR171b	VIT_217s0000g09495.1	1.5	20229	1	21	1161	1181	UGAUUGAGCCGCGUCAAUAUC	GAUAUUGACGAGGCUUAAUCA	Translation		1	CDS	11171154	11171174
vvi-miR171b	VIT_212s0059g00650.1	3.0	16323	1	21	145	165	UGAUUGAGCCGCGUCAAUAUC	GAUAUUGGUGCGGUUCAAUAA	Cleavage		1	CDS	5487818	5487838
vvi-miR171b	VIT_212s0028g03570.4	2.5	21384	1	20	1829	1848	UGAUUGAGCCGCGUCAAUAU	AUAUUGACAUGGAUCAAUCA	Cleavage		1	three_prime_utr	4388660	4388679
vvi-miR171b	VIT_212s0028g03570.7	2.5	21384	1	20	2903	2922	UGAUUGAGCCGCGUCAAUAU	AUAUUGACAUGGAUCAAUCA	Cleavage		1	three_prime_utr	4388660	4388679
vvi-miR171b	VIT_212s0028g03570.2	2.5	21384	1	20	3935	3954	UGAUUGAGCCGCGUCAAUAU	AUAUUGACAUGGAUCAAUCA	Cleavage		1	three_prime_utr	4388660	4388679
vvi-miR171b	VIT_212s0028g03570.1	2.5	21384	1	20	3981	4000	UGAUUGAGCCGCGUCAAUAU	AUAUUGACAUGGAUCAAUCA	Cleavage		1	three_prime_utr	4388660	4388679
vvi-miR171b	VIT_212s0028g03570.3	2.5	21384	1	20	4017	4036	UGAUUGAGCCGCGUCAAUAU	AUAUUGACAUGGAUCAAUCA	Cleavage		1	three_prime_utr	4388660	4388679
vvi-miR171b	VIT_212s0028g03570.5	2.5	21384	1	20	4063	4082	UGAUUGAGCCGCGUCAAUAU	AUAUUGACAUGGAUCAAUCA	Cleavage		1	three_prime_utr	4388660	4388679
vvi-miR171b	VIT_212s0028g03570.6	2.5	21384	1	20	4070	4089	UGAUUGAGCCGCGUCAAUAU	AUAUUGACAUGGAUCAAUCA	Cleavage		1	three_prime_utr	4388660	4388679
vvi-miR171b	VIT_216s0050g02420.3	3.0	17584	1	20	262	281	UGAUUGAGCCGCGUCAAUAU	AAGUUCACGCGGUUCAAUCA	Cleavage		1	CDS	19358796	19358815
vvi-miR171b	VIT_216s0050g02420.2	3.0	17584	1	20	262	281	UGAUUGAGCCGCGUCAAUAU	AAGUUCACGCGGUUCAAUCA	Cleavage		1	CDS	19358796	19358815
vvi-miR171b	VIT_218s0001g07440.1	3.0	13314	1	20	631	650	UGAUUGAGCCGCGUCAAUAU	AUAUUGAUACGUCUCAAUUA	Translation		1	three_prime_utr	5684909	5684928
vvi-miR171b	VIT_218s0001g07440.2	3.0	13314	1	20	628	647	UGAUUGAGCCGCGUCAAUAU	AUAUUGAUACGUCUCAAUUA	Translation		1	three_prime_utr	5684909	5684928
vvi-miR171b	VIT_216s0050g02420.1	3.0	17584	1	20	262	281	UGAUUGAGCCGCGUCAAUAU	AAGUUCACGCGGUUCAAUCA	Cleavage		1	CDS	19358796	19358815
vvi-miR171c	VIT_215s0048g00270.1	0.5	18847	1	21	1594	1614	UGAUUGAGCCGUGCCAAUAUC	GAUAUUGGCGCGGCUCAAUCA	Cleavage		1	CDS	14398074	14398094
vvi-miR171c	VIT_212s0059g00650.1	3.0	16323	1	21	145	165	UGAUUGAGCCGUGCCAAUAUC	GAUAUUGGUGCGGUUCAAUAA	Cleavage		1	CDS	5487818	5487838
vvi-miR171c	VIT_212s0035g00960.2	3.0	22551	1	21	1438	1458	UGAUUGAGCCGUGCCAAUAUC	GAUGUUGGAACUGCUCGAUCA	Translation		1	three_prime_utr	20577143	20577163
vvi-miR171c	VIT_212s0035g00960.1	3.0	22551	1	21	1460	1480	UGAUUGAGCCGUGCCAAUAUC	GAUGUUGGAACUGCUCGAUCA	Translation		1	three_prime_utr	20577143	20577163
vvi-miR171c	VIT_212s0035g00960.3	3.0	22551	1	21	1555	1575	UGAUUGAGCCGUGCCAAUAUC	GAUGUUGGAACUGCUCGAUCA	Translation		1	three_prime_utr	20577143	20577163
vvi-miR171c	VIT_217s0000g09495.1	3.0	20229	1	21	1161	1181	UGAUUGAGCCGUGCCAAUAUC	GAUAUUGACGAGGCUUAAUCA	Translation		1	CDS	11171154	11171174
vvi-miR171c	VIT_213s0019g02940.2	3.0	22064	1	20	951	970	UGAUUGAGCCGUGCCAAUAU	GUUUUGGCACGGUUUAGUCA	Cleavage		1	CDS	4115413	4115432
vvi-miR171c	VIT_213s0019g02940.1	3.0	22064	1	20	972	991	UGAUUGAGCCGUGCCAAUAU	GUUUUGGCACGGUUUAGUCA	Cleavage		1	CDS	4115413	4115432
vvi-miR171c	VIT_212s0028g03570.4	2.5	21384	1	20	1829	1848	UGAUUGAGCCGUGCCAAUAU	AUAUUGACAUGGAUCAAUCA	Cleavage		1	three_prime_utr	4388660	4388679
vvi-miR171c	VIT_212s0028g03570.7	2.5	21384	1	20	2903	2922	UGAUUGAGCCGUGCCAAUAU	AUAUUGACAUGGAUCAAUCA	Cleavage		1	three_prime_utr	4388660	4388679
vvi-miR171c	VIT_212s0028g03570.2	2.5	21384	1	20	3935	3954	UGAUUGAGCCGUGCCAAUAU	AUAUUGACAUGGAUCAAUCA	Cleavage		1	three_prime_utr	4388660	4388679
vvi-miR171c	VIT_212s0028g03570.1	2.5	21384	1	20	3981	4000	UGAUUGAGCCGUGCCAAUAU	AUAUUGACAUGGAUCAAUCA	Cleavage		1	three_prime_utr	4388660	4388679
vvi-miR171c	VIT_212s0028g03570.3	2.5	21384	1	20	4017	4036	UGAUUGAGCCGUGCCAAUAU	AUAUUGACAUGGAUCAAUCA	Cleavage		1	three_prime_utr	4388660	4388679
vvi-miR171c	VIT_212s0028g03570.5	2.5	21384	1	20	4063	4082	UGAUUGAGCCGUGCCAAUAU	AUAUUGACAUGGAUCAAUCA	Cleavage		1	three_prime_utr	4388660	4388679
vvi-miR171c	VIT_212s0028g03570.6	2.5	21384	1	20	4070	4089	UGAUUGAGCCGUGCCAAUAU	AUAUUGACAUGGAUCAAUCA	Cleavage		1	three_prime_utr	4388660	4388679
vvi-miR171c	VIT_218s0001g07440.1	3.0	13314	1	20	631	650	UGAUUGAGCCGUGCCAAUAU	AUAUUGAUACGUCUCAAUUA	Translation		1	three_prime_utr	5684909	5684928
vvi-miR171c	VIT_218s0001g07440.2	3.0	13314	1	20	628	647	UGAUUGAGCCGUGCCAAUAU	AUAUUGAUACGUCUCAAUUA	Translation		1	three_prime_utr	5684909	5684928
vvi-miR171d	VIT_215s0048g00270.1	0.5	18847	1	21	1594	1614	UGAUUGAGCCGUGCCAAUAUC	GAUAUUGGCGCGGCUCAAUCA	Cleavage		1	CDS	14398074	14398094
vvi-miR171d	VIT_212s0059g00650.1	3.0	16323	1	21	145	165	UGAUUGAGCCGUGCCAAUAUC	GAUAUUGGUGCGGUUCAAUAA	Cleavage		1	CDS	5487818	5487838
vvi-miR171d	VIT_212s0035g00960.2	3.0	22551	1	21	1438	1458	UGAUUGAGCCGUGCCAAUAUC	GAUGUUGGAACUGCUCGAUCA	Translation		1	three_prime_utr	20577143	20577163
vvi-miR171d	VIT_212s0035g00960.1	3.0	22551	1	21	1460	1480	UGAUUGAGCCGUGCCAAUAUC	GAUGUUGGAACUGCUCGAUCA	Translation		1	three_prime_utr	20577143	20577163
vvi-miR171d	VIT_212s0035g00960.3	3.0	22551	1	21	1555	1575	UGAUUGAGCCGUGCCAAUAUC	GAUGUUGGAACUGCUCGAUCA	Translation		1	three_prime_utr	20577143	20577163
vvi-miR171d	VIT_217s0000g09495.1	3.0	20229	1	21	1161	1181	UGAUUGAGCCGUGCCAAUAUC	GAUAUUGACGAGGCUUAAUCA	Translation		1	CDS	11171154	11171174
vvi-miR171d	VIT_213s0019g02940.2	3.0	22064	1	20	951	970	UGAUUGAGCCGUGCCAAUAU	GUUUUGGCACGGUUUAGUCA	Cleavage		1	CDS	4115413	4115432
vvi-miR171d	VIT_213s0019g02940.1	3.0	22064	1	20	972	991	UGAUUGAGCCGUGCCAAUAU	GUUUUGGCACGGUUUAGUCA	Cleavage		1	CDS	4115413	4115432
vvi-miR171d	VIT_212s0028g03570.4	2.5	21384	1	20	1829	1848	UGAUUGAGCCGUGCCAAUAU	AUAUUGACAUGGAUCAAUCA	Cleavage		1	three_prime_utr	4388660	4388679
vvi-miR171d	VIT_212s0028g03570.7	2.5	21384	1	20	2903	2922	UGAUUGAGCCGUGCCAAUAU	AUAUUGACAUGGAUCAAUCA	Cleavage		1	three_prime_utr	4388660	4388679
vvi-miR171d	VIT_212s0028g03570.2	2.5	21384	1	20	3935	3954	UGAUUGAGCCGUGCCAAUAU	AUAUUGACAUGGAUCAAUCA	Cleavage		1	three_prime_utr	4388660	4388679
vvi-miR171d	VIT_212s0028g03570.1	2.5	21384	1	20	3981	4000	UGAUUGAGCCGUGCCAAUAU	AUAUUGACAUGGAUCAAUCA	Cleavage		1	three_prime_utr	4388660	4388679
vvi-miR171d	VIT_212s0028g03570.3	2.5	21384	1	20	4017	4036	UGAUUGAGCCGUGCCAAUAU	AUAUUGACAUGGAUCAAUCA	Cleavage		1	three_prime_utr	4388660	4388679
vvi-miR171d	VIT_212s0028g03570.5	2.5	21384	1	20	4063	4082	UGAUUGAGCCGUGCCAAUAU	AUAUUGACAUGGAUCAAUCA	Cleavage		1	three_prime_utr	4388660	4388679
vvi-miR171d	VIT_212s0028g03570.6	2.5	21384	1	20	4070	4089	UGAUUGAGCCGUGCCAAUAU	AUAUUGACAUGGAUCAAUCA	Cleavage		1	three_prime_utr	4388660	4388679
vvi-miR171d	VIT_218s0001g07440.1	3.0	13314	1	20	631	650	UGAUUGAGCCGUGCCAAUAU	AUAUUGAUACGUCUCAAUUA	Translation		1	three_prime_utr	5684909	5684928
vvi-miR171d	VIT_218s0001g07440.2	3.0	13314	1	20	628	647	UGAUUGAGCCGUGCCAAUAU	AUAUUGAUACGUCUCAAUUA	Translation		1	three_prime_utr	5684909	5684928
vvi-miR171e	VIT_215s0048g00270.1	0.0	18847	1	21	1594	1614	UGAUUGAGCCGCGCCAAUAUC	GAUAUUGGCGCGGCUCAAUCA	Cleavage		1	CDS	14398074	14398094
vvi-miR171e	VIT_212s0059g00650.1	2.5	16323	1	21	145	165	UGAUUGAGCCGCGCCAAUAUC	GAUAUUGGUGCGGUUCAAUAA	Cleavage		1	CDS	5487818	5487838
vvi-miR171e	VIT_217s0000g09495.1	2.5	20229	1	21	1161	1181	UGAUUGAGCCGCGCCAAUAUC	GAUAUUGACGAGGCUUAAUCA	Translation		1	CDS	11171154	11171174
vvi-miR171e	VIT_219s0014g02660.1	3.0	16292	1	20	2854	2872	UGAUUGAGCCGCGCCAAUAU	AUGUUGGCGCGGC-CAAUCA	Cleavage		1	CDS	2721019	2721037
vvi-miR171e	VIT_219s0014g02660.6	3.0	16292	1	20	3147	3165	UGAUUGAGCCGCGCCAAUAU	AUGUUGGCGCGGC-CAAUCA	Cleavage		1	three_prime_utr	2721019	2721037
vvi-miR171e	VIT_219s0014g02660.2	3.0	16292	1	20	3346	3364	UGAUUGAGCCGCGCCAAUAU	AUGUUGGCGCGGC-CAAUCA	Cleavage		1	three_prime_utr	2721019	2721037
vvi-miR171e	VIT_219s0014g02660.5	3.0	16292	1	20	3431	3449	UGAUUGAGCCGCGCCAAUAU	AUGUUGGCGCGGC-CAAUCA	Cleavage		1	three_prime_utr	2721019	2721037
vvi-miR171e	VIT_219s0014g02660.3	3.0	16292	1	20	3356	3374	UGAUUGAGCCGCGCCAAUAU	AUGUUGGCGCGGC-CAAUCA	Cleavage		1	CDS	2721019	2721037
vvi-miR171e	VIT_219s0014g02660.4	3.0	16292	1	20	4165	4183	UGAUUGAGCCGCGCCAAUAU	AUGUUGGCGCGGC-CAAUCA	Cleavage		1	three_prime_utr	2721019	2721037
vvi-miR171f	VIT_215s0048g00270.1	1.0	19964	1	21	1591	1611	UUGAGCCGCGCCAAUAUCACU	AGGGAUAUUGGCGCGGCUCAA	Cleavage		1	CDS	14398077	14398097
vvi-miR171f	VIT_212s0059g00650.1	2.0	16323	1	20	143	162	UUGAGCCGCGCCAAUAUCAC	GGGAUAUUGGUGCGGUUCAA	Cleavage		1	CDS	5487821	5487840
vvi-miR171h	VIT_215s0048g00270.1	0.5	18847	1	21	1594	1614	UGGUUGAGCCGCGCCAAUAUC	GAUAUUGGCGCGGCUCAAUCA	Cleavage		1	CDS	14398074	14398094
vvi-miR171h	VIT_212s0059g00650.1	3.0	16323	1	21	145	165	UGGUUGAGCCGCGCCAAUAUC	GAUAUUGGUGCGGUUCAAUAA	Cleavage		1	CDS	5487818	5487838
vvi-miR171h	VIT_217s0000g09495.1	3.0	20229	1	21	1161	1181	UGGUUGAGCCGCGCCAAUAUC	GAUAUUGACGAGGCUUAAUCA	Translation		1	CDS	11171154	11171174
vvi-miR171i	VIT_215s0048g00270.1	0.5	18847	1	21	1594	1614	UGAUUGAGCCGUGCCAAUAUC	GAUAUUGGCGCGGCUCAAUCA	Cleavage		1	CDS	14398074	14398094
vvi-miR171i	VIT_212s0059g00650.1	3.0	16323	1	21	145	165	UGAUUGAGCCGUGCCAAUAUC	GAUAUUGGUGCGGUUCAAUAA	Cleavage		1	CDS	5487818	5487838
vvi-miR171i	VIT_212s0035g00960.2	3.0	22551	1	21	1438	1458	UGAUUGAGCCGUGCCAAUAUC	GAUGUUGGAACUGCUCGAUCA	Translation		1	three_prime_utr	20577143	20577163
vvi-miR171i	VIT_212s0035g00960.1	3.0	22551	1	21	1460	1480	UGAUUGAGCCGUGCCAAUAUC	GAUGUUGGAACUGCUCGAUCA	Translation		1	three_prime_utr	20577143	20577163
vvi-miR171i	VIT_212s0035g00960.3	3.0	22551	1	21	1555	1575	UGAUUGAGCCGUGCCAAUAUC	GAUGUUGGAACUGCUCGAUCA	Translation		1	three_prime_utr	20577143	20577163
vvi-miR171i	VIT_217s0000g09495.1	3.0	20229	1	21	1161	1181	UGAUUGAGCCGUGCCAAUAUC	GAUAUUGACGAGGCUUAAUCA	Translation		1	CDS	11171154	11171174
vvi-miR171i	VIT_213s0019g02940.2	3.0	22064	1	20	951	970	UGAUUGAGCCGUGCCAAUAU	GUUUUGGCACGGUUUAGUCA	Cleavage		1	CDS	4115413	4115432
vvi-miR171i	VIT_213s0019g02940.1	3.0	22064	1	20	972	991	UGAUUGAGCCGUGCCAAUAU	GUUUUGGCACGGUUUAGUCA	Cleavage		1	CDS	4115413	4115432
vvi-miR171i	VIT_212s0028g03570.4	2.5	21384	1	20	1829	1848	UGAUUGAGCCGUGCCAAUAU	AUAUUGACAUGGAUCAAUCA	Cleavage		1	three_prime_utr	4388660	4388679
vvi-miR171i	VIT_212s0028g03570.7	2.5	21384	1	20	2903	2922	UGAUUGAGCCGUGCCAAUAU	AUAUUGACAUGGAUCAAUCA	Cleavage		1	three_prime_utr	4388660	4388679
vvi-miR171i	VIT_212s0028g03570.2	2.5	21384	1	20	3935	3954	UGAUUGAGCCGUGCCAAUAU	AUAUUGACAUGGAUCAAUCA	Cleavage		1	three_prime_utr	4388660	4388679
vvi-miR171i	VIT_212s0028g03570.1	2.5	21384	1	20	3981	4000	UGAUUGAGCCGUGCCAAUAU	AUAUUGACAUGGAUCAAUCA	Cleavage		1	three_prime_utr	4388660	4388679
vvi-miR171i	VIT_212s0028g03570.3	2.5	21384	1	20	4017	4036	UGAUUGAGCCGUGCCAAUAU	AUAUUGACAUGGAUCAAUCA	Cleavage		1	three_prime_utr	4388660	4388679
vvi-miR171i	VIT_212s0028g03570.5	2.5	21384	1	20	4063	4082	UGAUUGAGCCGUGCCAAUAU	AUAUUGACAUGGAUCAAUCA	Cleavage		1	three_prime_utr	4388660	4388679
vvi-miR171i	VIT_212s0028g03570.6	2.5	21384	1	20	4070	4089	UGAUUGAGCCGUGCCAAUAU	AUAUUGACAUGGAUCAAUCA	Cleavage		1	three_prime_utr	4388660	4388679
vvi-miR171i	VIT_218s0001g07440.1	3.0	13314	1	20	631	650	UGAUUGAGCCGUGCCAAUAU	AUAUUGAUACGUCUCAAUUA	Translation		1	three_prime_utr	5684909	5684928
vvi-miR171i	VIT_218s0001g07440.2	3.0	13314	1	20	628	647	UGAUUGAGCCGUGCCAAUAU	AUAUUGAUACGUCUCAAUUA	Translation		1	three_prime_utr	5684909	5684928
vvi-miR172a	VIT_211s0052g01530.1	2.5	15.48	1	21	284	303	UGAAUCUUGAUGAUGCUACAU	AUGUAGCAUCAUCAAG-UUCA	Cleavage		1	CDS	19280236	19280255
vvi-miR172a	VIT_213s0019g03550.2	2.5	17172	1	20	1742	1761	UGAAUCUUGAUGAUGCUACA	UGCAGCAUCAUCAGGAUUCC	Cleavage		1	CDS	4723461	4723480
vvi-miR172a	VIT_213s0019g03550.1	2.5	17172	1	20	1787	1806	UGAAUCUUGAUGAUGCUACA	UGCAGCAUCAUCAGGAUUCC	Cleavage		1	CDS	4723461	4723480
vvi-miR172a	VIT_210s0116g01730.2	3.0	17033	1	20	244	263	UGAAUCUUGAUGAUGCUACA	UGUACUGUUAUCAGGAUUCA	Cleavage		1	five_prime_utr	999110	999129
vvi-miR172a	VIT_213s0019g04110.1	3.0	10502	1	20	2593	2612	UGAAUCUUGAUGAUGCUACA	UGUGUAAUUAUCAAGAUUCA	Cleavage		1	three_prime_utr	5393817	5393836
vvi-miR172b	VIT_213s0019g03550.2	2.5	17172	1	20	1742	1761	UGAAUCUUGAUGAUGCUACA	UGCAGCAUCAUCAGGAUUCC	Cleavage		1	CDS	4723461	4723480
vvi-miR172b	VIT_213s0019g03550.1	2.5	17172	1	20	1787	1806	UGAAUCUUGAUGAUGCUACA	UGCAGCAUCAUCAGGAUUCC	Cleavage		1	CDS	4723461	4723480
vvi-miR172b	VIT_211s0052g01530.1	2.5	15.48	1	20	285	303	UGAAUCUUGAUGAUGCUACA	UGUAGCAUCAUCAAG-UUCA	Cleavage		1	CDS	19280237	19280255
vvi-miR172b	VIT_210s0116g01730.2	3.0	17033	1	20	244	263	UGAAUCUUGAUGAUGCUACA	UGUACUGUUAUCAGGAUUCA	Cleavage		1	five_prime_utr	999110	999129
vvi-miR172b	VIT_213s0019g04110.1	3.0	10502	1	20	2593	2612	UGAAUCUUGAUGAUGCUACA	UGUGUAAUUAUCAAGAUUCA	Cleavage		1	three_prime_utr	5393817	5393836
vvi-miR172c	VIT_213s0019g03550.2	0.5	17172	1	21	1741	1761	GGAAUCUUGAUGAUGCUGCAG	CUGCAGCAUCAUCAGGAUUCC	Cleavage		1	CDS	4723460	4723480
vvi-miR172c	VIT_213s0019g03550.1	0.5	17172	1	21	1786	1806	GGAAUCUUGAUGAUGCUGCAG	CUGCAGCAUCAUCAGGAUUCC	Cleavage		1	CDS	4723460	4723480
vvi-miR172d	VIT_213s0019g03550.2	3.0	15979	1	22	1742	1763	UGAGAAUCUUGAUGAUGCUGCA	UGCAGCAUCAUCAGGAUUCCCU	Cleavage		1	CDS	4723461	4723482
vvi-miR172d	VIT_213s0019g03550.1	3.0	15979	1	22	1787	1808	UGAGAAUCUUGAUGAUGCUGCA	UGCAGCAUCAUCAGGAUUCCCU	Cleavage		1	CDS	4723461	4723482
vvi-miR172d	VIT_213s0019g01300.1	2.5	16426	1	20	555	574	UGAGAAUCUUGAUGAUGCUG	CGGCAACAUCAAGGUUCUUA	Cleavage		1	CDS	2914446	2914465
vvi-miR172d	VIT_216s0100g01300.5	3.0	23144	1	23	2567	2589	UGAGAAUCUUGAUGAUGCUGCAU	AAGCAGCAUGAGCAGGAUUUUCA	Cleavage		1	three_prime_utr	16819825	16819847
vvi-miR172d	VIT_216s0100g01300.1	3.0	23144	1	23	3050	3072	UGAGAAUCUUGAUGAUGCUGCAU	AAGCAGCAUGAGCAGGAUUUUCA	Cleavage		1	three_prime_utr	16819825	16819847
vvi-miR172d	VIT_216s0100g01300.6	3.0	23144	1	23	3152	3174	UGAGAAUCUUGAUGAUGCUGCAU	AAGCAGCAUGAGCAGGAUUUUCA	Cleavage		1	three_prime_utr	16819825	16819847
vvi-miR172d	VIT_216s0100g01300.2	3.0	23144	1	23	3165	3187	UGAGAAUCUUGAUGAUGCUGCAU	AAGCAGCAUGAGCAGGAUUUUCA	Cleavage		1	three_prime_utr	16819825	16819847
vvi-miR172d	VIT_201s0127g00070.1	3.0	17.57	1	20	482	501	UGAGAAUCUUGAUGAUGCUG	UAGCAUCACCAAGAUUCUUC	Cleavage		1	five_prime_utr	7422781	7422800
vvi-miR172d	VIT_212s0059g02370.1	3.0	14.82	1	23	259	281	UGAGAAUCUUGAUGAUGCUGCAU	AUUCAGCUACAACAAGAUUCUCA	Cleavage		1	CDS	7164015	7164037
vvi-miR172d	VIT_212s0059g02370.2	3.0	14.82	1	23	295	317	UGAGAAUCUUGAUGAUGCUGCAU	AUUCAGCUACAACAAGAUUCUCA	Cleavage		1	CDS	7164015	7164037
vvi-miR172d	VIT_212s0059g02370.3	3.0	14.83	1	23	306	328	UGAGAAUCUUGAUGAUGCUGCAU	AUUCAGCUACAACAAGAUUCUCA	Cleavage		1	CDS	7164015	7164037
vvi-miR319b	VIT_211s0016g05010.1	1.0	21966	1	20	2999	3018	UUGGACUGAAGGGAGCUCCC	AGGAGCUCCCUUCAGUCCAA	Cleavage		1	three_prime_utr	4317300	4317319
vvi-miR319b	VIT_213s0067g01630.1	2.5	20492	1	20	1370	1389	UUGGACUGAAGGGAGCUCCC	UGGAGCUCCCUUCACUCCAA	Cleavage		1	CDS	916581	916600
vvi-miR319c	VIT_211s0016g05010.1	1.0	21966	1	20	2999	3018	UUGGACUGAAGGGAGCUCCC	AGGAGCUCCCUUCAGUCCAA	Cleavage		1	three_prime_utr	4317300	4317319
vvi-miR319c	VIT_213s0067g01630.1	2.5	20492	1	20	1370	1389	UUGGACUGAAGGGAGCUCCC	UGGAGCUCCCUUCACUCCAA	Cleavage		1	CDS	916581	916600
vvi-miR319f	VIT_211s0016g05010.1	1.0	21966	1	20	2999	3018	UUGGACUGAAGGGAGCUCCC	AGGAGCUCCCUUCAGUCCAA	Cleavage		1	three_prime_utr	4317300	4317319
vvi-miR319f	VIT_213s0067g01630.1	2.5	20492	1	20	1370	1389	UUGGACUGAAGGGAGCUCCC	UGGAGCUCCCUUCACUCCAA	Cleavage		1	CDS	916581	916600
vvi-miR319g	VIT_211s0016g05010.1	1.0	21966	1	21	2998	3018	UUGGACUGAAGGGAGCUCCCA	UAGGAGCUCCCUUCAGUCCAA	Cleavage		1	three_prime_utr	4317300	4317320
vvi-miR319g	VIT_213s0067g01630.1	2.5	20492	1	21	1369	1389	UUGGACUGAAGGGAGCUCCCA	UUGGAGCUCCCUUCACUCCAA	Cleavage		1	CDS	916581	916601
vvi-miR390	VIT_212s0059g01410.1	1.5	17419	1	21	200	220	AAGCUCAGGAGGGAUAGCGCC	GGCGAUAUCUCUCCUGAGCUU	Cleavage		1	three_prime_utr	6340387	6340407
vvi-miR390	VIT_210s0003g01890.1	2.0	17716	1	21	319	339	AAGCUCAGGAGGGAUAGCGCC	GGCGUUCUUCCUCCUGAGCUU	Cleavage		1	CDS	3399961	3399981
vvi-miR390	VIT_216s0098g01090.1	2.0	17723	1	21	1621	1641	AAGCUCAGGAGGGAUAGCGCC	GGCUCUAUACCUCCUGAGCUU	Cleavage		1	CDS	21359548	21359568
vvi-miR390	VIT_201s0011g03910.1	3.0	20909	1	21	895	915	AAGCUCAGGAGGGAUAGCGCC	GGUGCUAUGCCUCGUGGGCUU	Cleavage		1	CDS	3568124	3568144
vvi-miR390	VIT_211s0037g00663.1	3.0	15527	1	21	1192	1212	AAGCUCAGGAGGGAUAGCGCC	GGUACAAUUCCUCCUGAGCUU	Cleavage		1	CDS	8739936	8739956
vvi-miR390	VIT_201s0011g03910.2	3.0	20909	1	21	1965	1985	AAGCUCAGGAGGGAUAGCGCC	GGUGCUAUGCCUCGUGGGCUU	Cleavage		1	CDS	3568124	3568144
vvi-miR390	VIT_211s0016g00640.1	3.0	12635	1	20	1661	1680	AAGCUCAGGAGGGAUAGCGC	GGGCUAGCCCUUCUGAGUUU	Cleavage		1	CDS	633957	633976
vvi-miR390	VIT_211s0016g00640.2	3.0	12635	1	20	1744	1763	AAGCUCAGGAGGGAUAGCGC	GGGCUAGCCCUUCUGAGUUU	Cleavage		1	CDS	633957	633976
vvi-miR393b	VIT_214s0030g01240.2	2.0	20068	1	20	2106	2125	UCCAAAGGGAUCGCAUUGAU	GACAAUGCGAUCCCUUUGGA	Cleavage		1	CDS	5734550	5734569
vvi-miR393b	VIT_214s0030g01240.1	2.0	20068	1	20	1698	1717	UCCAAAGGGAUCGCAUUGAU	GACAAUGCGAUCCCUUUGGA	Cleavage		1	CDS	5734550	5734569
vvi-miR393b	VIT_214s0068g01330.1	2.0	23252	1	20	2523	2542	UCCAAAGGGAUCGCAUUGAU	GACAAUGCGAUCCCUUUGGA	Cleavage		1	CDS	25059887	25059906
vvi-miR393b	VIT_214s0030g01240.3	2.0	20068	1	20	2223	2242	UCCAAAGGGAUCGCAUUGAU	GACAAUGCGAUCCCUUUGGA	Cleavage		1	CDS	5734550	5734569
vvi-miR393b	VIT_214s0030g01240.4	2.0	20068	1	20	2239	2258	UCCAAAGGGAUCGCAUUGAU	GACAAUGCGAUCCCUUUGGA	Cleavage		1	CDS	5734550	5734569
vvi-miR393b	VIT_212s0028g03570.2	3.0	17794	1	20	422	441	UCCAAAGGGAUCGCAUUGAU	AUUAUUGCGAUUCUUUUGGG	Cleavage		1	five_prime_utr	4406039	4406058
vvi-miR393b	VIT_212s0028g03570.1	3.0	17794	1	20	422	441	UCCAAAGGGAUCGCAUUGAU	AUUAUUGCGAUUCUUUUGGG	Cleavage		1	five_prime_utr	4406039	4406058
vvi-miR393b	VIT_212s0028g03570.3	3.0	17794	1	20	422	441	UCCAAAGGGAUCGCAUUGAU	AUUAUUGCGAUUCUUUUGGG	Cleavage		1	five_prime_utr	4406039	4406058
vvi-miR393b	VIT_212s0028g03570.5	3.0	17794	1	20	422	441	UCCAAAGGGAUCGCAUUGAU	AUUAUUGCGAUUCUUUUGGG	Cleavage		1	five_prime_utr	4406039	4406058
vvi-miR393b	VIT_212s0028g03570.6	3.0	17794	1	20	422	441	UCCAAAGGGAUCGCAUUGAU	AUUAUUGCGAUUCUUUUGGG	Cleavage		1	five_prime_utr	4406039	4406058
vvi-miR393b	VIT_218s0001g02460.1	3.0	16797	1	21	585	604	UCCAAAGGGAUCGCAUUGAUC	GAUCAGUGC-AUUCCUUUGGA	Cleavage		1	CDS	2760489	2760508
vvi-miR394a	VIT_201s0010g03730.2	1.0	16829	1	22	1306	1327	UUGGCAUUCUGUCCACCUCCAU	AAGGAGGUUGACAGAAUGCCAA	Cleavage		1	CDS	21094941	21094962
vvi-miR394a	VIT_201s0010g03730.1	1.0	16829	1	22	1451	1472	UUGGCAUUCUGUCCACCUCCAU	AAGGAGGUUGACAGAAUGCCAA	Cleavage		1	CDS	21094941	21094962
vvi-miR394a	VIT_214s0083g00825.3	3.0	14905	1	22	316	337	UUGGCAUUCUGUCCACCUCCAU	AUGGUGGUGGAUAGAGUGUCGA	Cleavage		1	CDS	23032156	23032177
vvi-miR394a	VIT_214s0083g00825.2	3.0	14.98	1	22	316	337	UUGGCAUUCUGUCCACCUCCAU	AUGGUGGUGGAUAGAGUGUCGA	Cleavage		1	CDS	23032156	23032177
vvi-miR394a	VIT_214s0083g00825.1	3.0	14.98	1	22	290	311	UUGGCAUUCUGUCCACCUCCAU	AUGGUGGUGGAUAGAGUGUCGA	Cleavage		1	CDS	23032156	23032177
vvi-miR394a	VIT_216s0050g01110.1	3.0	18701	1	22	2184	2205	UUGGCAUUCUGUCCACCUCCAU	AUGGAGGUGGAAGGCAUGCCAG	Translation		1	CDS	18037113	18037134
vvi-miR394b	VIT_201s0010g03730.1	1.0	16829	1	20	1453	1472	UUGGCAUUCUGUCCACCUCC	GGAGGUUGACAGAAUGCCAA	Cleavage		1	CDS	21094943	21094962
vvi-miR394b	VIT_201s0010g03730.2	1.0	16829	1	20	1308	1327	UUGGCAUUCUGUCCACCUCC	GGAGGUUGACAGAAUGCCAA	Cleavage		1	CDS	21094943	21094962
vvi-miR394b	VIT_211s0052g01400.1	3.0	20261	1	20	1168	1187	UUGGCAUUCUGUCCACCUCC	GAAGGUGGACAGAGUGCUAC	Cleavage		1	CDS	19110388	19110407
vvi-miR394b	VIT_214s0083g00825.1	3.0	14.98	1	20	292	311	UUGGCAUUCUGUCCACCUCC	GGUGGUGGAUAGAGUGUCGA	Cleavage		1	CDS	23032158	23032177
vvi-miR394b	VIT_214s0083g00825.2	3.0	14.98	1	20	318	337	UUGGCAUUCUGUCCACCUCC	GGUGGUGGAUAGAGUGUCGA	Cleavage		1	CDS	23032158	23032177
vvi-miR394b	VIT_214s0083g00825.3	3.0	14905	1	20	318	337	UUGGCAUUCUGUCCACCUCC	GGUGGUGGAUAGAGUGUCGA	Cleavage		1	CDS	23032158	23032177
vvi-miR394b	VIT_216s0050g01110.1	3.0	18701	1	20	2186	2205	UUGGCAUUCUGUCCACCUCC	GGAGGUGGAAGGCAUGCCAG	Translation		1	CDS	18037115	18037134
vvi-miR395a	VIT_218s0001g04890.1	1.5	17438	1	21	75	95	CUGAAGUGUUUGGGGGAACUC	GAGCUCUCCCAAACACUUCAG	Cleavage		1	five_prime_utr	4052856	4052876
vvi-miR395a	VIT_213s0047g00300.1	2.0	14357	1	20	152	171	CUGAAGUGUUUGGGGGAACU	AUUUCCUCCAAAUACUUCAG	Cleavage		1	five_prime_utr	16040864	16040883
vvi-miR395a	VIT_213s0047g00300.3	2.0	14357	1	20	163	182	CUGAAGUGUUUGGGGGAACU	AUUUCCUCCAAAUACUUCAG	Cleavage		1	five_prime_utr	16040864	16040883
vvi-miR395a	VIT_213s0047g00300.4	2.0	14357	1	20	152	171	CUGAAGUGUUUGGGGGAACU	AUUUCCUCCAAAUACUUCAG	Cleavage		1	five_prime_utr	16040864	16040883
vvi-miR395a	VIT_213s0047g00300.2	2.0	14357	1	20	161	180	CUGAAGUGUUUGGGGGAACU	AUUUCCUCCAAAUACUUCAG	Cleavage		1	five_prime_utr	16040864	16040883
vvi-miR395a	VIT_212s0059g00760.1	2.5	18248	1	21	1758	1778	CUGAAGUGUUUGGGGGAACUC	GAGUUCCCCUACAAACUUCAG	Translation		1	three_prime_utr	5571184	5571204
vvi-miR395a	VIT_212s0059g00760.2	2.5	18248	1	21	1851	1871	CUGAAGUGUUUGGGGGAACUC	GAGUUCCCCUACAAACUUCAG	Translation		1	three_prime_utr	5571184	5571204
vvi-miR395a	VIT_212s0059g00760.3	2.5	18248	1	21	1864	1884	CUGAAGUGUUUGGGGGAACUC	GAGUUCCCCUACAAACUUCAG	Translation		1	three_prime_utr	5571184	5571204
vvi-miR395a	VIT_212s0059g00760.4	2.5	18248	1	21	1957	1977	CUGAAGUGUUUGGGGGAACUC	GAGUUCCCCUACAAACUUCAG	Translation		1	three_prime_utr	5571184	5571204
vvi-miR395a	VIT_201s0026g02620.1	2.5	22.29	1	20	1031	1050	CUGAAGUGUUUGGGGGAACU	AGUUCCGCUAAACACUUUGG	Cleavage		1	CDS	12260490	12260509
vvi-miR395a	VIT_201s0026g02620.2	2.5	22.29	1	20	1165	1184	CUGAAGUGUUUGGGGGAACU	AGUUCCGCUAAACACUUUGG	Cleavage		1	CDS	12260490	12260509
vvi-miR395a	VIT_201s0026g02620.3	2.5	22.29	1	20	1266	1285	CUGAAGUGUUUGGGGGAACU	AGUUCCGCUAAACACUUUGG	Cleavage		1	CDS	12260490	12260509
vvi-miR395b	VIT_218s0001g04890.1	1.5	17438	1	21	75	95	CUGAAGUGUUUGGGGGAACUC	GAGCUCUCCCAAACACUUCAG	Cleavage		1	five_prime_utr	4052856	4052876
vvi-miR395b	VIT_213s0047g00300.1	2.0	14357	1	20	152	171	CUGAAGUGUUUGGGGGAACU	AUUUCCUCCAAAUACUUCAG	Cleavage		1	five_prime_utr	16040864	16040883
vvi-miR395b	VIT_213s0047g00300.3	2.0	14357	1	20	163	182	CUGAAGUGUUUGGGGGAACU	AUUUCCUCCAAAUACUUCAG	Cleavage		1	five_prime_utr	16040864	16040883
vvi-miR395b	VIT_213s0047g00300.4	2.0	14357	1	20	152	171	CUGAAGUGUUUGGGGGAACU	AUUUCCUCCAAAUACUUCAG	Cleavage		1	five_prime_utr	16040864	16040883
vvi-miR395b	VIT_213s0047g00300.2	2.0	14357	1	20	161	180	CUGAAGUGUUUGGGGGAACU	AUUUCCUCCAAAUACUUCAG	Cleavage		1	five_prime_utr	16040864	16040883
vvi-miR395b	VIT_212s0059g00760.1	2.5	18248	1	21	1758	1778	CUGAAGUGUUUGGGGGAACUC	GAGUUCCCCUACAAACUUCAG	Translation		1	three_prime_utr	5571184	5571204
vvi-miR395b	VIT_212s0059g00760.2	2.5	18248	1	21	1851	1871	CUGAAGUGUUUGGGGGAACUC	GAGUUCCCCUACAAACUUCAG	Translation		1	three_prime_utr	5571184	5571204
vvi-miR395b	VIT_212s0059g00760.3	2.5	18248	1	21	1864	1884	CUGAAGUGUUUGGGGGAACUC	GAGUUCCCCUACAAACUUCAG	Translation		1	three_prime_utr	5571184	5571204
vvi-miR395b	VIT_212s0059g00760.4	2.5	18248	1	21	1957	1977	CUGAAGUGUUUGGGGGAACUC	GAGUUCCCCUACAAACUUCAG	Translation		1	three_prime_utr	5571184	5571204
vvi-miR395b	VIT_201s0026g02620.1	2.5	22.29	1	20	1031	1050	CUGAAGUGUUUGGGGGAACU	AGUUCCGCUAAACACUUUGG	Cleavage		1	CDS	12260490	12260509
vvi-miR395b	VIT_201s0026g02620.2	2.5	22.29	1	20	1165	1184	CUGAAGUGUUUGGGGGAACU	AGUUCCGCUAAACACUUUGG	Cleavage		1	CDS	12260490	12260509
vvi-miR395b	VIT_201s0026g02620.3	2.5	22.29	1	20	1266	1285	CUGAAGUGUUUGGGGGAACU	AGUUCCGCUAAACACUUUGG	Cleavage		1	CDS	12260490	12260509
vvi-miR395c	VIT_218s0001g04890.1	1.5	17438	1	21	75	95	CUGAAGUGUUUGGGGGAACUC	GAGCUCUCCCAAACACUUCAG	Cleavage		1	five_prime_utr	4052856	4052876
vvi-miR395c	VIT_213s0047g00300.1	2.0	14357	1	20	152	171	CUGAAGUGUUUGGGGGAACU	AUUUCCUCCAAAUACUUCAG	Cleavage		1	five_prime_utr	16040864	16040883
vvi-miR395c	VIT_213s0047g00300.3	2.0	14357	1	20	163	182	CUGAAGUGUUUGGGGGAACU	AUUUCCUCCAAAUACUUCAG	Cleavage		1	five_prime_utr	16040864	16040883
vvi-miR395c	VIT_213s0047g00300.4	2.0	14357	1	20	152	171	CUGAAGUGUUUGGGGGAACU	AUUUCCUCCAAAUACUUCAG	Cleavage		1	five_prime_utr	16040864	16040883
vvi-miR395c	VIT_213s0047g00300.2	2.0	14357	1	20	161	180	CUGAAGUGUUUGGGGGAACU	AUUUCCUCCAAAUACUUCAG	Cleavage		1	five_prime_utr	16040864	16040883
vvi-miR395c	VIT_212s0059g00760.1	2.5	18248	1	21	1758	1778	CUGAAGUGUUUGGGGGAACUC	GAGUUCCCCUACAAACUUCAG	Translation		1	three_prime_utr	5571184	5571204
vvi-miR395c	VIT_212s0059g00760.2	2.5	18248	1	21	1851	1871	CUGAAGUGUUUGGGGGAACUC	GAGUUCCCCUACAAACUUCAG	Translation		1	three_prime_utr	5571184	5571204
vvi-miR395c	VIT_212s0059g00760.3	2.5	18248	1	21	1864	1884	CUGAAGUGUUUGGGGGAACUC	GAGUUCCCCUACAAACUUCAG	Translation		1	three_prime_utr	5571184	5571204
vvi-miR395c	VIT_212s0059g00760.4	2.5	18248	1	21	1957	1977	CUGAAGUGUUUGGGGGAACUC	GAGUUCCCCUACAAACUUCAG	Translation		1	three_prime_utr	5571184	5571204
vvi-miR395c	VIT_201s0026g02620.1	2.5	22.29	1	20	1031	1050	CUGAAGUGUUUGGGGGAACU	AGUUCCGCUAAACACUUUGG	Cleavage		1	CDS	12260490	12260509
vvi-miR395c	VIT_201s0026g02620.2	2.5	22.29	1	20	1165	1184	CUGAAGUGUUUGGGGGAACU	AGUUCCGCUAAACACUUUGG	Cleavage		1	CDS	12260490	12260509
vvi-miR395c	VIT_201s0026g02620.3	2.5	22.29	1	20	1266	1285	CUGAAGUGUUUGGGGGAACU	AGUUCCGCUAAACACUUUGG	Cleavage		1	CDS	12260490	12260509
vvi-miR395d	VIT_218s0001g04890.1	1.5	17438	1	21	75	95	CUGAAGUGUUUGGGGGAACUC	GAGCUCUCCCAAACACUUCAG	Cleavage		1	five_prime_utr	4052856	4052876
vvi-miR395d	VIT_213s0047g00300.1	2.0	14357	1	20	152	171	CUGAAGUGUUUGGGGGAACU	AUUUCCUCCAAAUACUUCAG	Cleavage		1	five_prime_utr	16040864	16040883
vvi-miR395d	VIT_213s0047g00300.3	2.0	14357	1	20	163	182	CUGAAGUGUUUGGGGGAACU	AUUUCCUCCAAAUACUUCAG	Cleavage		1	five_prime_utr	16040864	16040883
vvi-miR395d	VIT_213s0047g00300.4	2.0	14357	1	20	152	171	CUGAAGUGUUUGGGGGAACU	AUUUCCUCCAAAUACUUCAG	Cleavage		1	five_prime_utr	16040864	16040883
vvi-miR395d	VIT_213s0047g00300.2	2.0	14357	1	20	161	180	CUGAAGUGUUUGGGGGAACU	AUUUCCUCCAAAUACUUCAG	Cleavage		1	five_prime_utr	16040864	16040883
vvi-miR395d	VIT_212s0059g00760.1	2.5	18248	1	21	1758	1778	CUGAAGUGUUUGGGGGAACUC	GAGUUCCCCUACAAACUUCAG	Translation		1	three_prime_utr	5571184	5571204
vvi-miR395d	VIT_212s0059g00760.2	2.5	18248	1	21	1851	1871	CUGAAGUGUUUGGGGGAACUC	GAGUUCCCCUACAAACUUCAG	Translation		1	three_prime_utr	5571184	5571204
vvi-miR395d	VIT_212s0059g00760.3	2.5	18248	1	21	1864	1884	CUGAAGUGUUUGGGGGAACUC	GAGUUCCCCUACAAACUUCAG	Translation		1	three_prime_utr	5571184	5571204
vvi-miR395d	VIT_212s0059g00760.4	2.5	18248	1	21	1957	1977	CUGAAGUGUUUGGGGGAACUC	GAGUUCCCCUACAAACUUCAG	Translation		1	three_prime_utr	5571184	5571204
vvi-miR395d	VIT_201s0026g02620.1	2.5	22.29	1	20	1031	1050	CUGAAGUGUUUGGGGGAACU	AGUUCCGCUAAACACUUUGG	Cleavage		1	CDS	12260490	12260509
vvi-miR395d	VIT_201s0026g02620.2	2.5	22.29	1	20	1165	1184	CUGAAGUGUUUGGGGGAACU	AGUUCCGCUAAACACUUUGG	Cleavage		1	CDS	12260490	12260509
vvi-miR395d	VIT_201s0026g02620.3	2.5	22.29	1	20	1266	1285	CUGAAGUGUUUGGGGGAACU	AGUUCCGCUAAACACUUUGG	Cleavage		1	CDS	12260490	12260509
vvi-miR395e	VIT_218s0001g04890.1	1.5	17438	1	21	75	95	CUGAAGUGUUUGGGGGAACUC	GAGCUCUCCCAAACACUUCAG	Cleavage		1	five_prime_utr	4052856	4052876
vvi-miR395e	VIT_213s0047g00300.1	2.0	14357	1	20	152	171	CUGAAGUGUUUGGGGGAACU	AUUUCCUCCAAAUACUUCAG	Cleavage		1	five_prime_utr	16040864	16040883
vvi-miR395e	VIT_213s0047g00300.3	2.0	14357	1	20	163	182	CUGAAGUGUUUGGGGGAACU	AUUUCCUCCAAAUACUUCAG	Cleavage		1	five_prime_utr	16040864	16040883
vvi-miR395e	VIT_213s0047g00300.4	2.0	14357	1	20	152	171	CUGAAGUGUUUGGGGGAACU	AUUUCCUCCAAAUACUUCAG	Cleavage		1	five_prime_utr	16040864	16040883
vvi-miR395e	VIT_213s0047g00300.2	2.0	14357	1	20	161	180	CUGAAGUGUUUGGGGGAACU	AUUUCCUCCAAAUACUUCAG	Cleavage		1	five_prime_utr	16040864	16040883
vvi-miR395e	VIT_212s0059g00760.1	2.5	18248	1	21	1758	1778	CUGAAGUGUUUGGGGGAACUC	GAGUUCCCCUACAAACUUCAG	Translation		1	three_prime_utr	5571184	5571204
vvi-miR395e	VIT_212s0059g00760.2	2.5	18248	1	21	1851	1871	CUGAAGUGUUUGGGGGAACUC	GAGUUCCCCUACAAACUUCAG	Translation		1	three_prime_utr	5571184	5571204
vvi-miR395e	VIT_212s0059g00760.3	2.5	18248	1	21	1864	1884	CUGAAGUGUUUGGGGGAACUC	GAGUUCCCCUACAAACUUCAG	Translation		1	three_prime_utr	5571184	5571204
vvi-miR395e	VIT_212s0059g00760.4	2.5	18248	1	21	1957	1977	CUGAAGUGUUUGGGGGAACUC	GAGUUCCCCUACAAACUUCAG	Translation		1	three_prime_utr	5571184	5571204
vvi-miR395e	VIT_201s0026g02620.1	2.5	22.29	1	20	1031	1050	CUGAAGUGUUUGGGGGAACU	AGUUCCGCUAAACACUUUGG	Cleavage		1	CDS	12260490	12260509
vvi-miR395e	VIT_201s0026g02620.2	2.5	22.29	1	20	1165	1184	CUGAAGUGUUUGGGGGAACU	AGUUCCGCUAAACACUUUGG	Cleavage		1	CDS	12260490	12260509
vvi-miR395e	VIT_201s0026g02620.3	2.5	22.29	1	20	1266	1285	CUGAAGUGUUUGGGGGAACU	AGUUCCGCUAAACACUUUGG	Cleavage		1	CDS	12260490	12260509
vvi-miR395f	VIT_218s0001g04890.1	1.5	17438	1	21	75	95	CUGAAGUGUUUGGGGGAACUC	GAGCUCUCCCAAACACUUCAG	Cleavage		1	five_prime_utr	4052856	4052876
vvi-miR395f	VIT_213s0047g00300.1	2.0	14357	1	20	152	171	CUGAAGUGUUUGGGGGAACU	AUUUCCUCCAAAUACUUCAG	Cleavage		1	five_prime_utr	16040864	16040883
vvi-miR395f	VIT_213s0047g00300.3	2.0	14357	1	20	163	182	CUGAAGUGUUUGGGGGAACU	AUUUCCUCCAAAUACUUCAG	Cleavage		1	five_prime_utr	16040864	16040883
vvi-miR395f	VIT_213s0047g00300.4	2.0	14357	1	20	152	171	CUGAAGUGUUUGGGGGAACU	AUUUCCUCCAAAUACUUCAG	Cleavage		1	five_prime_utr	16040864	16040883
vvi-miR395f	VIT_213s0047g00300.2	2.0	14357	1	20	161	180	CUGAAGUGUUUGGGGGAACU	AUUUCCUCCAAAUACUUCAG	Cleavage		1	five_prime_utr	16040864	16040883
vvi-miR395f	VIT_212s0059g00760.1	2.5	18248	1	21	1758	1778	CUGAAGUGUUUGGGGGAACUC	GAGUUCCCCUACAAACUUCAG	Translation		1	three_prime_utr	5571184	5571204
vvi-miR395f	VIT_212s0059g00760.2	2.5	18248	1	21	1851	1871	CUGAAGUGUUUGGGGGAACUC	GAGUUCCCCUACAAACUUCAG	Translation		1	three_prime_utr	5571184	5571204
vvi-miR395f	VIT_212s0059g00760.3	2.5	18248	1	21	1864	1884	CUGAAGUGUUUGGGGGAACUC	GAGUUCCCCUACAAACUUCAG	Translation		1	three_prime_utr	5571184	5571204
vvi-miR395f	VIT_212s0059g00760.4	2.5	18248	1	21	1957	1977	CUGAAGUGUUUGGGGGAACUC	GAGUUCCCCUACAAACUUCAG	Translation		1	three_prime_utr	5571184	5571204
vvi-miR395f	VIT_201s0026g02620.1	2.5	22.29	1	20	1031	1050	CUGAAGUGUUUGGGGGAACU	AGUUCCGCUAAACACUUUGG	Cleavage		1	CDS	12260490	12260509
vvi-miR395f	VIT_201s0026g02620.2	2.5	22.29	1	20	1165	1184	CUGAAGUGUUUGGGGGAACU	AGUUCCGCUAAACACUUUGG	Cleavage		1	CDS	12260490	12260509
vvi-miR395f	VIT_201s0026g02620.3	2.5	22.29	1	20	1266	1285	CUGAAGUGUUUGGGGGAACU	AGUUCCGCUAAACACUUUGG	Cleavage		1	CDS	12260490	12260509
vvi-miR395g	VIT_218s0001g04890.1	1.5	17438	1	21	75	95	CUGAAGUGUUUGGGGGAACUC	GAGCUCUCCCAAACACUUCAG	Cleavage		1	five_prime_utr	4052856	4052876
vvi-miR395g	VIT_213s0047g00300.1	2.0	14357	1	20	152	171	CUGAAGUGUUUGGGGGAACU	AUUUCCUCCAAAUACUUCAG	Cleavage		1	five_prime_utr	16040864	16040883
vvi-miR395g	VIT_213s0047g00300.3	2.0	14357	1	20	163	182	CUGAAGUGUUUGGGGGAACU	AUUUCCUCCAAAUACUUCAG	Cleavage		1	five_prime_utr	16040864	16040883
vvi-miR395g	VIT_213s0047g00300.4	2.0	14357	1	20	152	171	CUGAAGUGUUUGGGGGAACU	AUUUCCUCCAAAUACUUCAG	Cleavage		1	five_prime_utr	16040864	16040883
vvi-miR395g	VIT_213s0047g00300.2	2.0	14357	1	20	161	180	CUGAAGUGUUUGGGGGAACU	AUUUCCUCCAAAUACUUCAG	Cleavage		1	five_prime_utr	16040864	16040883
vvi-miR395g	VIT_212s0059g00760.1	2.5	18248	1	21	1758	1778	CUGAAGUGUUUGGGGGAACUC	GAGUUCCCCUACAAACUUCAG	Translation		1	three_prime_utr	5571184	5571204
vvi-miR395g	VIT_212s0059g00760.2	2.5	18248	1	21	1851	1871	CUGAAGUGUUUGGGGGAACUC	GAGUUCCCCUACAAACUUCAG	Translation		1	three_prime_utr	5571184	5571204
vvi-miR395g	VIT_212s0059g00760.3	2.5	18248	1	21	1864	1884	CUGAAGUGUUUGGGGGAACUC	GAGUUCCCCUACAAACUUCAG	Translation		1	three_prime_utr	5571184	5571204
vvi-miR395g	VIT_212s0059g00760.4	2.5	18248	1	21	1957	1977	CUGAAGUGUUUGGGGGAACUC	GAGUUCCCCUACAAACUUCAG	Translation		1	three_prime_utr	5571184	5571204
vvi-miR395g	VIT_201s0026g02620.1	2.5	22.29	1	20	1031	1050	CUGAAGUGUUUGGGGGAACU	AGUUCCGCUAAACACUUUGG	Cleavage		1	CDS	12260490	12260509
vvi-miR395g	VIT_201s0026g02620.2	2.5	22.29	1	20	1165	1184	CUGAAGUGUUUGGGGGAACU	AGUUCCGCUAAACACUUUGG	Cleavage		1	CDS	12260490	12260509
vvi-miR395g	VIT_201s0026g02620.3	2.5	22.29	1	20	1266	1285	CUGAAGUGUUUGGGGGAACU	AGUUCCGCUAAACACUUUGG	Cleavage		1	CDS	12260490	12260509
vvi-miR395h	VIT_218s0001g04890.1	1.5	17438	1	21	75	95	CUGAAGUGUUUGGGGGAACUC	GAGCUCUCCCAAACACUUCAG	Cleavage		1	five_prime_utr	4052856	4052876
vvi-miR395h	VIT_213s0047g00300.1	2.0	14357	1	20	152	171	CUGAAGUGUUUGGGGGAACU	AUUUCCUCCAAAUACUUCAG	Cleavage		1	five_prime_utr	16040864	16040883
vvi-miR395h	VIT_213s0047g00300.3	2.0	14357	1	20	163	182	CUGAAGUGUUUGGGGGAACU	AUUUCCUCCAAAUACUUCAG	Cleavage		1	five_prime_utr	16040864	16040883
vvi-miR395h	VIT_213s0047g00300.4	2.0	14357	1	20	152	171	CUGAAGUGUUUGGGGGAACU	AUUUCCUCCAAAUACUUCAG	Cleavage		1	five_prime_utr	16040864	16040883
vvi-miR395h	VIT_213s0047g00300.2	2.0	14357	1	20	161	180	CUGAAGUGUUUGGGGGAACU	AUUUCCUCCAAAUACUUCAG	Cleavage		1	five_prime_utr	16040864	16040883
vvi-miR395h	VIT_212s0059g00760.1	2.5	18248	1	21	1758	1778	CUGAAGUGUUUGGGGGAACUC	GAGUUCCCCUACAAACUUCAG	Translation		1	three_prime_utr	5571184	5571204
vvi-miR395h	VIT_212s0059g00760.2	2.5	18248	1	21	1851	1871	CUGAAGUGUUUGGGGGAACUC	GAGUUCCCCUACAAACUUCAG	Translation		1	three_prime_utr	5571184	5571204
vvi-miR395h	VIT_212s0059g00760.3	2.5	18248	1	21	1864	1884	CUGAAGUGUUUGGGGGAACUC	GAGUUCCCCUACAAACUUCAG	Translation		1	three_prime_utr	5571184	5571204
vvi-miR395h	VIT_212s0059g00760.4	2.5	18248	1	21	1957	1977	CUGAAGUGUUUGGGGGAACUC	GAGUUCCCCUACAAACUUCAG	Translation		1	three_prime_utr	5571184	5571204
vvi-miR395h	VIT_201s0026g02620.1	2.5	22.29	1	20	1031	1050	CUGAAGUGUUUGGGGGAACU	AGUUCCGCUAAACACUUUGG	Cleavage		1	CDS	12260490	12260509
vvi-miR395h	VIT_201s0026g02620.2	2.5	22.29	1	20	1165	1184	CUGAAGUGUUUGGGGGAACU	AGUUCCGCUAAACACUUUGG	Cleavage		1	CDS	12260490	12260509
vvi-miR395h	VIT_201s0026g02620.3	2.5	22.29	1	20	1266	1285	CUGAAGUGUUUGGGGGAACU	AGUUCCGCUAAACACUUUGG	Cleavage		1	CDS	12260490	12260509
vvi-miR395i	VIT_218s0001g04890.1	1.5	17438	1	21	75	95	CUGAAGUGUUUGGGGGAACUC	GAGCUCUCCCAAACACUUCAG	Cleavage		1	five_prime_utr	4052856	4052876
vvi-miR395i	VIT_213s0047g00300.1	2.0	14357	1	20	152	171	CUGAAGUGUUUGGGGGAACU	AUUUCCUCCAAAUACUUCAG	Cleavage		1	five_prime_utr	16040864	16040883
vvi-miR395i	VIT_213s0047g00300.3	2.0	14357	1	20	163	182	CUGAAGUGUUUGGGGGAACU	AUUUCCUCCAAAUACUUCAG	Cleavage		1	five_prime_utr	16040864	16040883
vvi-miR395i	VIT_213s0047g00300.4	2.0	14357	1	20	152	171	CUGAAGUGUUUGGGGGAACU	AUUUCCUCCAAAUACUUCAG	Cleavage		1	five_prime_utr	16040864	16040883
vvi-miR395i	VIT_213s0047g00300.2	2.0	14357	1	20	161	180	CUGAAGUGUUUGGGGGAACU	AUUUCCUCCAAAUACUUCAG	Cleavage		1	five_prime_utr	16040864	16040883
vvi-miR395i	VIT_212s0059g00760.1	2.5	18248	1	21	1758	1778	CUGAAGUGUUUGGGGGAACUC	GAGUUCCCCUACAAACUUCAG	Translation		1	three_prime_utr	5571184	5571204
vvi-miR395i	VIT_212s0059g00760.2	2.5	18248	1	21	1851	1871	CUGAAGUGUUUGGGGGAACUC	GAGUUCCCCUACAAACUUCAG	Translation		1	three_prime_utr	5571184	5571204
vvi-miR395i	VIT_212s0059g00760.3	2.5	18248	1	21	1864	1884	CUGAAGUGUUUGGGGGAACUC	GAGUUCCCCUACAAACUUCAG	Translation		1	three_prime_utr	5571184	5571204
vvi-miR395i	VIT_212s0059g00760.4	2.5	18248	1	21	1957	1977	CUGAAGUGUUUGGGGGAACUC	GAGUUCCCCUACAAACUUCAG	Translation		1	three_prime_utr	5571184	5571204
vvi-miR395i	VIT_201s0026g02620.1	2.5	22.29	1	20	1031	1050	CUGAAGUGUUUGGGGGAACU	AGUUCCGCUAAACACUUUGG	Cleavage		1	CDS	12260490	12260509
vvi-miR395i	VIT_201s0026g02620.2	2.5	22.29	1	20	1165	1184	CUGAAGUGUUUGGGGGAACU	AGUUCCGCUAAACACUUUGG	Cleavage		1	CDS	12260490	12260509
vvi-miR395i	VIT_201s0026g02620.3	2.5	22.29	1	20	1266	1285	CUGAAGUGUUUGGGGGAACU	AGUUCCGCUAAACACUUUGG	Cleavage		1	CDS	12260490	12260509
vvi-miR395j	VIT_218s0001g04890.1	1.5	17438	1	21	75	95	CUGAAGUGUUUGGGGGAACUC	GAGCUCUCCCAAACACUUCAG	Cleavage		1	five_prime_utr	4052856	4052876
vvi-miR395j	VIT_213s0047g00300.1	2.0	14357	1	20	152	171	CUGAAGUGUUUGGGGGAACU	AUUUCCUCCAAAUACUUCAG	Cleavage		1	five_prime_utr	16040864	16040883
vvi-miR395j	VIT_213s0047g00300.3	2.0	14357	1	20	163	182	CUGAAGUGUUUGGGGGAACU	AUUUCCUCCAAAUACUUCAG	Cleavage		1	five_prime_utr	16040864	16040883
vvi-miR395j	VIT_213s0047g00300.4	2.0	14357	1	20	152	171	CUGAAGUGUUUGGGGGAACU	AUUUCCUCCAAAUACUUCAG	Cleavage		1	five_prime_utr	16040864	16040883
vvi-miR395j	VIT_213s0047g00300.2	2.0	14357	1	20	161	180	CUGAAGUGUUUGGGGGAACU	AUUUCCUCCAAAUACUUCAG	Cleavage		1	five_prime_utr	16040864	16040883
vvi-miR395j	VIT_212s0059g00760.1	2.5	18248	1	21	1758	1778	CUGAAGUGUUUGGGGGAACUC	GAGUUCCCCUACAAACUUCAG	Translation		1	three_prime_utr	5571184	5571204
vvi-miR395j	VIT_212s0059g00760.2	2.5	18248	1	21	1851	1871	CUGAAGUGUUUGGGGGAACUC	GAGUUCCCCUACAAACUUCAG	Translation		1	three_prime_utr	5571184	5571204
vvi-miR395j	VIT_212s0059g00760.3	2.5	18248	1	21	1864	1884	CUGAAGUGUUUGGGGGAACUC	GAGUUCCCCUACAAACUUCAG	Translation		1	three_prime_utr	5571184	5571204
vvi-miR395j	VIT_212s0059g00760.4	2.5	18248	1	21	1957	1977	CUGAAGUGUUUGGGGGAACUC	GAGUUCCCCUACAAACUUCAG	Translation		1	three_prime_utr	5571184	5571204
vvi-miR395j	VIT_201s0026g02620.1	2.5	22.29	1	20	1031	1050	CUGAAGUGUUUGGGGGAACU	AGUUCCGCUAAACACUUUGG	Cleavage		1	CDS	12260490	12260509
vvi-miR395j	VIT_201s0026g02620.2	2.5	22.29	1	20	1165	1184	CUGAAGUGUUUGGGGGAACU	AGUUCCGCUAAACACUUUGG	Cleavage		1	CDS	12260490	12260509
vvi-miR395j	VIT_201s0026g02620.3	2.5	22.29	1	20	1266	1285	CUGAAGUGUUUGGGGGAACU	AGUUCCGCUAAACACUUUGG	Cleavage		1	CDS	12260490	12260509
vvi-miR395k	VIT_218s0001g04890.1	1.5	17438	1	21	75	95	CUGAAGUGUUUGGGGGAACUC	GAGCUCUCCCAAACACUUCAG	Cleavage		1	five_prime_utr	4052856	4052876
vvi-miR395k	VIT_213s0047g00300.1	2.0	14357	1	20	152	171	CUGAAGUGUUUGGGGGAACU	AUUUCCUCCAAAUACUUCAG	Cleavage		1	five_prime_utr	16040864	16040883
vvi-miR395k	VIT_213s0047g00300.3	2.0	14357	1	20	163	182	CUGAAGUGUUUGGGGGAACU	AUUUCCUCCAAAUACUUCAG	Cleavage		1	five_prime_utr	16040864	16040883
vvi-miR395k	VIT_213s0047g00300.4	2.0	14357	1	20	152	171	CUGAAGUGUUUGGGGGAACU	AUUUCCUCCAAAUACUUCAG	Cleavage		1	five_prime_utr	16040864	16040883
vvi-miR395k	VIT_213s0047g00300.2	2.0	14357	1	20	161	180	CUGAAGUGUUUGGGGGAACU	AUUUCCUCCAAAUACUUCAG	Cleavage		1	five_prime_utr	16040864	16040883
vvi-miR395k	VIT_212s0059g00760.1	2.5	18248	1	21	1758	1778	CUGAAGUGUUUGGGGGAACUC	GAGUUCCCCUACAAACUUCAG	Translation		1	three_prime_utr	5571184	5571204
vvi-miR395k	VIT_212s0059g00760.2	2.5	18248	1	21	1851	1871	CUGAAGUGUUUGGGGGAACUC	GAGUUCCCCUACAAACUUCAG	Translation		1	three_prime_utr	5571184	5571204
vvi-miR395k	VIT_212s0059g00760.3	2.5	18248	1	21	1864	1884	CUGAAGUGUUUGGGGGAACUC	GAGUUCCCCUACAAACUUCAG	Translation		1	three_prime_utr	5571184	5571204
vvi-miR395k	VIT_212s0059g00760.4	2.5	18248	1	21	1957	1977	CUGAAGUGUUUGGGGGAACUC	GAGUUCCCCUACAAACUUCAG	Translation		1	three_prime_utr	5571184	5571204
vvi-miR395k	VIT_201s0026g02620.1	2.5	22.29	1	20	1031	1050	CUGAAGUGUUUGGGGGAACU	AGUUCCGCUAAACACUUUGG	Cleavage		1	CDS	12260490	12260509
vvi-miR395k	VIT_201s0026g02620.2	2.5	22.29	1	20	1165	1184	CUGAAGUGUUUGGGGGAACU	AGUUCCGCUAAACACUUUGG	Cleavage		1	CDS	12260490	12260509
vvi-miR395k	VIT_201s0026g02620.3	2.5	22.29	1	20	1266	1285	CUGAAGUGUUUGGGGGAACU	AGUUCCGCUAAACACUUUGG	Cleavage		1	CDS	12260490	12260509
vvi-miR395l	VIT_218s0001g04890.1	1.5	17438	1	21	75	95	CUGAAGUGUUUGGGGGAACUC	GAGCUCUCCCAAACACUUCAG	Cleavage		1	five_prime_utr	4052856	4052876
vvi-miR395l	VIT_213s0047g00300.1	2.0	14357	1	20	152	171	CUGAAGUGUUUGGGGGAACU	AUUUCCUCCAAAUACUUCAG	Cleavage		1	five_prime_utr	16040864	16040883
vvi-miR395l	VIT_213s0047g00300.3	2.0	14357	1	20	163	182	CUGAAGUGUUUGGGGGAACU	AUUUCCUCCAAAUACUUCAG	Cleavage		1	five_prime_utr	16040864	16040883
vvi-miR395l	VIT_213s0047g00300.4	2.0	14357	1	20	152	171	CUGAAGUGUUUGGGGGAACU	AUUUCCUCCAAAUACUUCAG	Cleavage		1	five_prime_utr	16040864	16040883
vvi-miR395l	VIT_213s0047g00300.2	2.0	14357	1	20	161	180	CUGAAGUGUUUGGGGGAACU	AUUUCCUCCAAAUACUUCAG	Cleavage		1	five_prime_utr	16040864	16040883
vvi-miR395l	VIT_212s0059g00760.1	2.5	18248	1	21	1758	1778	CUGAAGUGUUUGGGGGAACUC	GAGUUCCCCUACAAACUUCAG	Translation		1	three_prime_utr	5571184	5571204
vvi-miR395l	VIT_212s0059g00760.2	2.5	18248	1	21	1851	1871	CUGAAGUGUUUGGGGGAACUC	GAGUUCCCCUACAAACUUCAG	Translation		1	three_prime_utr	5571184	5571204
vvi-miR395l	VIT_212s0059g00760.3	2.5	18248	1	21	1864	1884	CUGAAGUGUUUGGGGGAACUC	GAGUUCCCCUACAAACUUCAG	Translation		1	three_prime_utr	5571184	5571204
vvi-miR395l	VIT_212s0059g00760.4	2.5	18248	1	21	1957	1977	CUGAAGUGUUUGGGGGAACUC	GAGUUCCCCUACAAACUUCAG	Translation		1	three_prime_utr	5571184	5571204
vvi-miR395l	VIT_201s0026g02620.1	2.5	22.29	1	20	1031	1050	CUGAAGUGUUUGGGGGAACU	AGUUCCGCUAAACACUUUGG	Cleavage		1	CDS	12260490	12260509
vvi-miR395l	VIT_201s0026g02620.2	2.5	22.29	1	20	1165	1184	CUGAAGUGUUUGGGGGAACU	AGUUCCGCUAAACACUUUGG	Cleavage		1	CDS	12260490	12260509
vvi-miR395l	VIT_201s0026g02620.3	2.5	22.29	1	20	1266	1285	CUGAAGUGUUUGGGGGAACU	AGUUCCGCUAAACACUUUGG	Cleavage		1	CDS	12260490	12260509
vvi-miR395m	VIT_218s0001g04890.1	1.5	17438	1	21	75	95	CUGAAGUGUUUGGGGGAACUC	GAGCUCUCCCAAACACUUCAG	Cleavage		1	five_prime_utr	4052856	4052876
vvi-miR395m	VIT_213s0047g00300.1	2.0	14357	1	20	152	171	CUGAAGUGUUUGGGGGAACU	AUUUCCUCCAAAUACUUCAG	Cleavage		1	five_prime_utr	16040864	16040883
vvi-miR395m	VIT_213s0047g00300.3	2.0	14357	1	20	163	182	CUGAAGUGUUUGGGGGAACU	AUUUCCUCCAAAUACUUCAG	Cleavage		1	five_prime_utr	16040864	16040883
vvi-miR395m	VIT_213s0047g00300.4	2.0	14357	1	20	152	171	CUGAAGUGUUUGGGGGAACU	AUUUCCUCCAAAUACUUCAG	Cleavage		1	five_prime_utr	16040864	16040883
vvi-miR395m	VIT_213s0047g00300.2	2.0	14357	1	20	161	180	CUGAAGUGUUUGGGGGAACU	AUUUCCUCCAAAUACUUCAG	Cleavage		1	five_prime_utr	16040864	16040883
vvi-miR395m	VIT_212s0059g00760.1	2.5	18248	1	21	1758	1778	CUGAAGUGUUUGGGGGAACUC	GAGUUCCCCUACAAACUUCAG	Translation		1	three_prime_utr	5571184	5571204
vvi-miR395m	VIT_212s0059g00760.2	2.5	18248	1	21	1851	1871	CUGAAGUGUUUGGGGGAACUC	GAGUUCCCCUACAAACUUCAG	Translation		1	three_prime_utr	5571184	5571204
vvi-miR395m	VIT_212s0059g00760.3	2.5	18248	1	21	1864	1884	CUGAAGUGUUUGGGGGAACUC	GAGUUCCCCUACAAACUUCAG	Translation		1	three_prime_utr	5571184	5571204
vvi-miR395m	VIT_212s0059g00760.4	2.5	18248	1	21	1957	1977	CUGAAGUGUUUGGGGGAACUC	GAGUUCCCCUACAAACUUCAG	Translation		1	three_prime_utr	5571184	5571204
vvi-miR395m	VIT_201s0026g02620.1	2.5	22.29	1	20	1031	1050	CUGAAGUGUUUGGGGGAACU	AGUUCCGCUAAACACUUUGG	Cleavage		1	CDS	12260490	12260509
vvi-miR395m	VIT_201s0026g02620.2	2.5	22.29	1	20	1165	1184	CUGAAGUGUUUGGGGGAACU	AGUUCCGCUAAACACUUUGG	Cleavage		1	CDS	12260490	12260509
vvi-miR395m	VIT_201s0026g02620.3	2.5	22.29	1	20	1266	1285	CUGAAGUGUUUGGGGGAACU	AGUUCCGCUAAACACUUUGG	Cleavage		1	CDS	12260490	12260509
vvi-miR396a	VIT_218s0089g00100.1	3.0	17492	1	21	1562	1582	UUCCACAGCUUUCUUGAACUA	UUGUUCCGGGAAGCUGUGGAA	Cleavage		2	CDS	27835817	27835837
vvi-miR396a	VIT_218s0089g00100.1	3.0	19.62	1	21	4310	4330	UUCCACAGCUUUCUUGAACUA	UUGUUCCGGGAAGCUGUGGAA	Cleavage		2	CDS	27832113	27832133
vvi-miR396a	VIT_218s0001g08650.1	2.0	21986	1	21	1066	1087	UUCCACA-GCUUUCUUGAACUA	UCGUUCAAGAAAGCCUGUGGAA	Cleavage		1	CDS	7088583	7088604
vvi-miR396a	VIT_215s0048g01740.7	2.0	22069	1	19	1576	1595	UUCCACA-GCUUUCUUGAAC	GUUCAAGAAAGCCUGUGGAA	Cleavage		1	CDS	15943981	15944000
vvi-miR396a	VIT_215s0048g01740.5	2.0	22069	1	19	1476	1495	UUCCACA-GCUUUCUUGAAC	GUUCAAGAAAGCCUGUGGAA	Cleavage		1	CDS	15943981	15944000
vvi-miR396a	VIT_215s0048g01740.4	2.0	22069	1	19	1455	1474	UUCCACA-GCUUUCUUGAAC	GUUCAAGAAAGCCUGUGGAA	Cleavage		1	CDS	15943981	15944000
vvi-miR396a	VIT_215s0048g01740.3	2.0	22069	1	19	1116	1135	UUCCACA-GCUUUCUUGAAC	GUUCAAGAAAGCCUGUGGAA	Cleavage		1	three_prime_utr	15943981	15944000
vvi-miR396a	VIT_215s0048g01740.2	2.0	22069	1	19	935	954	UUCCACA-GCUUUCUUGAAC	GUUCAAGAAAGCCUGUGGAA	Cleavage		1	CDS	15943981	15944000
vvi-miR396a	VIT_215s0048g01740.1	2.0	22069	1	19	912	931	UUCCACA-GCUUUCUUGAAC	GUUCAAGAAAGCCUGUGGAA	Cleavage		1	CDS	15943981	15944000
vvi-miR396a	VIT_216s0039g01450.5	2.0	17.26	1	19	1654	1673	UUCCACA-GCUUUCUUGAAC	GUUCAAGAAAGCCUGUGGAA	Cleavage		1	CDS	977331	977350
vvi-miR396a	VIT_216s0039g01450.4	2.0	17.26	1	19	1654	1673	UUCCACA-GCUUUCUUGAAC	GUUCAAGAAAGCCUGUGGAA	Cleavage		1	CDS	977331	977350
vvi-miR396a	VIT_215s0048g01740.6	2.0	22069	1	19	1116	1135	UUCCACA-GCUUUCUUGAAC	GUUCAAGAAAGCCUGUGGAA	Cleavage		1	three_prime_utr	15943981	15944000
vvi-miR396a	VIT_216s0039g01450.2	2.0	17.26	1	19	699	718	UUCCACA-GCUUUCUUGAAC	GUUCAAGAAAGCCUGUGGAA	Cleavage		1	CDS	977331	977350
vvi-miR396a	VIT_216s0039g01450.3	2.0	17.26	1	19	699	718	UUCCACA-GCUUUCUUGAAC	GUUCAAGAAAGCCUGUGGAA	Cleavage		1	CDS	977331	977350
vvi-miR396a	VIT_211s0016g01250.1	2.0	13881	1	19	436	455	UUCCACA-GCUUUCUUGAAC	GUUCAAGAAAGCCUGUGGAA	Cleavage		1	CDS	1000809	1000828
vvi-miR396a	VIT_216s0039g01450.1	2.0	17.26	1	19	699	718	UUCCACA-GCUUUCUUGAAC	GUUCAAGAAAGCCUGUGGAA	Cleavage		1	CDS	977331	977350
vvi-miR396a	VIT_216s0098g01080.1	2.0	20071	1	19	508	527	UUCCACA-GCUUUCUUGAAC	GUUCAAGAAAGCCUGUGGAA	Cleavage		1	CDS	21348103	21348122
vvi-miR396b	VIT_218s0089g00100.1	3.0	17492	1	20	1563	1582	UUCCACAGCUUUCUUGAACU	UGUUCCGGGAAGCUGUGGAA	Cleavage		2	CDS	27835817	27835836
vvi-miR396b	VIT_218s0089g00100.1	3.0	19.62	1	20	4311	4330	UUCCACAGCUUUCUUGAACU	UGUUCCGGGAAGCUGUGGAA	Cleavage		2	CDS	27832113	27832132
vvi-miR396b	VIT_215s0048g01740.7	2.0	22069	1	19	1576	1595	UUCCACA-GCUUUCUUGAAC	GUUCAAGAAAGCCUGUGGAA	Cleavage		1	CDS	15943981	15944000
vvi-miR396b	VIT_215s0048g01740.5	2.0	22069	1	19	1476	1495	UUCCACA-GCUUUCUUGAAC	GUUCAAGAAAGCCUGUGGAA	Cleavage		1	CDS	15943981	15944000
vvi-miR396b	VIT_215s0048g01740.4	2.0	22069	1	19	1455	1474	UUCCACA-GCUUUCUUGAAC	GUUCAAGAAAGCCUGUGGAA	Cleavage		1	CDS	15943981	15944000
vvi-miR396b	VIT_215s0048g01740.3	2.0	22069	1	19	1116	1135	UUCCACA-GCUUUCUUGAAC	GUUCAAGAAAGCCUGUGGAA	Cleavage		1	three_prime_utr	15943981	15944000
vvi-miR396b	VIT_215s0048g01740.2	2.0	22069	1	19	935	954	UUCCACA-GCUUUCUUGAAC	GUUCAAGAAAGCCUGUGGAA	Cleavage		1	CDS	15943981	15944000
vvi-miR396b	VIT_215s0048g01740.1	2.0	22069	1	19	912	931	UUCCACA-GCUUUCUUGAAC	GUUCAAGAAAGCCUGUGGAA	Cleavage		1	CDS	15943981	15944000
vvi-miR396b	VIT_216s0039g01450.5	2.0	17.26	1	19	1654	1673	UUCCACA-GCUUUCUUGAAC	GUUCAAGAAAGCCUGUGGAA	Cleavage		1	CDS	977331	977350
vvi-miR396b	VIT_216s0039g01450.4	2.0	17.26	1	19	1654	1673	UUCCACA-GCUUUCUUGAAC	GUUCAAGAAAGCCUGUGGAA	Cleavage		1	CDS	977331	977350
vvi-miR396b	VIT_218s0001g08650.1	2.0	21986	1	19	1068	1087	UUCCACA-GCUUUCUUGAAC	GUUCAAGAAAGCCUGUGGAA	Cleavage		1	CDS	7088585	7088604
vvi-miR396b	VIT_215s0048g01740.6	2.0	22069	1	19	1116	1135	UUCCACA-GCUUUCUUGAAC	GUUCAAGAAAGCCUGUGGAA	Cleavage		1	three_prime_utr	15943981	15944000
vvi-miR396b	VIT_216s0039g01450.2	2.0	17.26	1	19	699	718	UUCCACA-GCUUUCUUGAAC	GUUCAAGAAAGCCUGUGGAA	Cleavage		1	CDS	977331	977350
vvi-miR396b	VIT_216s0039g01450.3	2.0	17.26	1	19	699	718	UUCCACA-GCUUUCUUGAAC	GUUCAAGAAAGCCUGUGGAA	Cleavage		1	CDS	977331	977350
vvi-miR396b	VIT_211s0016g01250.1	2.0	13881	1	19	436	455	UUCCACA-GCUUUCUUGAAC	GUUCAAGAAAGCCUGUGGAA	Cleavage		1	CDS	1000809	1000828
vvi-miR396b	VIT_216s0039g01450.1	2.0	17.26	1	19	699	718	UUCCACA-GCUUUCUUGAAC	GUUCAAGAAAGCCUGUGGAA	Cleavage		1	CDS	977331	977350
vvi-miR396b	VIT_216s0098g01080.1	2.0	20071	1	19	508	527	UUCCACA-GCUUUCUUGAAC	GUUCAAGAAAGCCUGUGGAA	Cleavage		1	CDS	21348103	21348122
vvi-miR396d	VIT_216s0039g02570.3	3.0	17597	1	21	1357	1377	UUCCACAGCUUUCUUGAACUG	CAGUUUAUGGAAGAUGUGGAA	Cleavage		1	CDS	2805509	2805529
vvi-miR396d	VIT_216s0039g02570.2	3.0	17597	1	21	1357	1377	UUCCACAGCUUUCUUGAACUG	CAGUUUAUGGAAGAUGUGGAA	Cleavage		1	CDS	2805509	2805529
vvi-miR396d	VIT_216s0039g02570.1	3.0	17597	1	21	1357	1377	UUCCACAGCUUUCUUGAACUG	CAGUUUAUGGAAGAUGUGGAA	Cleavage		1	CDS	2805509	2805529
vvi-miR396d	VIT_201s0146g00490.2	3.0	17281	1	21	1071	1091	UUCCACAGCUUUCUUGAACUG	CAGAGCAAGGAGGCUGUGGAA	Cleavage		1	CDS	22337282	22337302
vvi-miR396d	VIT_201s0146g00490.1	3.0	17281	1	21	1071	1091	UUCCACAGCUUUCUUGAACUG	CAGAGCAAGGAGGCUGUGGAA	Cleavage		1	CDS	22337282	22337302
vvi-miR396d	VIT_218s0089g00100.1	3.0	17492	1	20	1563	1582	UUCCACAGCUUUCUUGAACU	UGUUCCGGGAAGCUGUGGAA	Cleavage		2	CDS	27835817	27835836
vvi-miR396d	VIT_218s0089g00100.1	3.0	19.62	1	20	4311	4330	UUCCACAGCUUUCUUGAACU	UGUUCCGGGAAGCUGUGGAA	Cleavage		2	CDS	27832113	27832132
vvi-miR396d	VIT_216s0039g01450.5	2.0	17.26	1	21	1652	1673	UUCCACA-GCUUUCUUGAACUG	CCGUUCAAGAAAGCCUGUGGAA	Cleavage		1	CDS	977329	977350
vvi-miR396d	VIT_216s0039g01450.4	2.0	17.26	1	21	1652	1673	UUCCACA-GCUUUCUUGAACUG	CCGUUCAAGAAAGCCUGUGGAA	Cleavage		1	CDS	977329	977350
vvi-miR396d	VIT_216s0039g01450.2	2.0	17.26	1	21	697	718	UUCCACA-GCUUUCUUGAACUG	CCGUUCAAGAAAGCCUGUGGAA	Cleavage		1	CDS	977329	977350
vvi-miR398a	VIT_201s0127g00540.1	3.0	15957	1	21	381	401	UGUGUUCUCAGGUCACCCCUU	AAGGGGUGGCCUGAGAAGAUG	Cleavage		1	CDS	7926555	7926575
vvi-miR398a	VIT_201s0127g00520.1	3.0	17632	1	21	1462	1482	UGUGUUCUCAGGUCACCCCUU	AAGGGGUGGCCUGAGAAGAUG	Cleavage		1	CDS	7894324	7894344
vvi-miR398a	VIT_214s0030g00830.2	3.0	20852	1	21	80	100	UGUGUUCUCAGGUCACCCCUU	AAGGGGUGUUCUGAGAUCACA	Cleavage		1	five_prime_utr	5076443	5076463
vvi-miR398a	VIT_214s0030g00830.5	3.0	21558	1	21	160	180	UGUGUUCUCAGGUCACCCCUU	AAGGGGUGUUCUGAGAUCACA	Cleavage		1	five_prime_utr	5076443	5076463
vvi-miR399e	VIT_210s0003g03300.1	3.0	21.98	1	21	390	410	UGCCAAAGGAGAUUUGCCCGG	CCGGGAAGAUCGCUUUUGGCA	Translation		1	CDS	5489085	5489105
vvi-miR399e	VIT_217s0000g04480.1	3.0	14936	1	21	593	613	UGCCAAAGGAGAUUUGCCCGG	UUGGCGAAAUCUCCUUUGGUA	Cleavage		1	CDS	4720608	4720628
vvi-miR408	VIT_210s0003g03290.1	3.0	13409	1	20	1337	1356	AUGCACUGCCUCUUCCCUGG	CUAGGGAGGAAGCAGUGCAA	Translation		1	CDS	5483680	5483699
vvi-miR408	VIT_219s0014g03160.3	3.0	18401	1	20	558	577	AUGCACUGCCUCUUCCCUGG	GCAGGGGAAGGGCAGUGCAU	Cleavage		1	CDS	3300222	3300241
vvi-miR408	VIT_215s0021g01910.3	2.5	19288	1	20	1147	1166	AUGCACUGCCUCUUCCCUGG	CUAGAGAAGAGGAAGUGCAU	Cleavage		1	CDS	12600529	12600548
vvi-miR408	VIT_215s0021g01910.1	2.5	19288	1	20	1147	1166	AUGCACUGCCUCUUCCCUGG	CUAGAGAAGAGGAAGUGCAU	Cleavage		1	CDS	12600529	12600548
vvi-miR535a	VIT_201s0244g00100.4	2.5	15037	1	20	1415	1434	UGACAACGAGAGAGAGCACG	GGUGUUCUUUCUUGUUGUCA	Cleavage		1	three_prime_utr	21669209	21669228
vvi-miR535a	VIT_201s0244g00100.1	2.5	15037	1	20	1648	1667	UGACAACGAGAGAGAGCACG	GGUGUUCUUUCUUGUUGUCA	Cleavage		1	three_prime_utr	21669209	21669228
vvi-miR535a	VIT_201s0244g00100.2	2.5	15037	1	20	1681	1700	UGACAACGAGAGAGAGCACG	GGUGUUCUUUCUUGUUGUCA	Cleavage		1	three_prime_utr	21669209	21669228
vvi-miR535a	VIT_201s0244g00100.3	2.5	15037	1	20	1770	1789	UGACAACGAGAGAGAGCACG	GGUGUUCUUUCUUGUUGUCA	Cleavage		1	three_prime_utr	21669209	21669228
vvi-miR535a	VIT_201s0026g02490.1	2.0	14128	1	20	1849	1868	UGACAACGAGAGAGAGCACG	CUUGCUCUCUCUAGUUGUCA	Cleavage		1	CDS	12091101	12091120
vvi-miR535a	VIT_201s0026g02490.2	2.0	14128	1	20	1960	1979	UGACAACGAGAGAGAGCACG	CUUGCUCUCUCUAGUUGUCA	Cleavage		1	CDS	12091101	12091120
vvi-miR535b	VIT_201s0244g00100.4	2.5	15037	1	20	1415	1434	UGACAACGAGAGAGAGCACG	GGUGUUCUUUCUUGUUGUCA	Cleavage		1	three_prime_utr	21669209	21669228
vvi-miR535b	VIT_201s0244g00100.1	2.5	15037	1	20	1648	1667	UGACAACGAGAGAGAGCACG	GGUGUUCUUUCUUGUUGUCA	Cleavage		1	three_prime_utr	21669209	21669228
vvi-miR535b	VIT_201s0244g00100.2	2.5	15037	1	20	1681	1700	UGACAACGAGAGAGAGCACG	GGUGUUCUUUCUUGUUGUCA	Cleavage		1	three_prime_utr	21669209	21669228
vvi-miR535b	VIT_201s0244g00100.3	2.5	15037	1	20	1770	1789	UGACAACGAGAGAGAGCACG	GGUGUUCUUUCUUGUUGUCA	Cleavage		1	three_prime_utr	21669209	21669228
vvi-miR535b	VIT_201s0026g02490.1	2.0	14128	1	20	1849	1868	UGACAACGAGAGAGAGCACG	CUUGCUCUCUCUAGUUGUCA	Cleavage		1	CDS	12091101	12091120
vvi-miR535b	VIT_201s0026g02490.2	2.0	14128	1	20	1960	1979	UGACAACGAGAGAGAGCACG	CUUGCUCUCUCUAGUUGUCA	Cleavage		1	CDS	12091101	12091120
vvi-miR535c	VIT_201s0244g00100.4	2.5	15037	1	20	1415	1434	UGACAACGAGAGAGAGCACG	GGUGUUCUUUCUUGUUGUCA	Cleavage		1	three_prime_utr	21669209	21669228
vvi-miR535c	VIT_201s0244g00100.1	2.5	15037	1	20	1648	1667	UGACAACGAGAGAGAGCACG	GGUGUUCUUUCUUGUUGUCA	Cleavage		1	three_prime_utr	21669209	21669228
vvi-miR535c	VIT_201s0244g00100.2	2.5	15037	1	20	1681	1700	UGACAACGAGAGAGAGCACG	GGUGUUCUUUCUUGUUGUCA	Cleavage		1	three_prime_utr	21669209	21669228
vvi-miR535c	VIT_201s0244g00100.3	2.5	15037	1	20	1770	1789	UGACAACGAGAGAGAGCACG	GGUGUUCUUUCUUGUUGUCA	Cleavage		1	three_prime_utr	21669209	21669228
vvi-miR535c	VIT_201s0026g02490.1	2.0	14128	1	20	1849	1868	UGACAACGAGAGAGAGCACG	CUUGCUCUCUCUAGUUGUCA	Cleavage		1	CDS	12091101	12091120
vvi-miR535c	VIT_201s0026g02490.2	2.0	14128	1	20	1960	1979	UGACAACGAGAGAGAGCACG	CUUGCUCUCUCUAGUUGUCA	Cleavage		1	CDS	12091101	12091120
vvi-miR156h	VIT_212s0028g03350.1	0.0	17.53	1	20	728	747	UGACAGAAGAGAGAGAGCAU	AUGCUCUCUCUCUUCUGUCA	Cleavage		1	three_prime_utr	4108581	4108600
vvi-miR156h	VIT_217s0000g01260.1	0.5	13392	1	20	953	972	UGACAGAAGAGAGAGAGCAU	GUGCUCUCUCUCUUCUGUCA	Cleavage		1	CDS	905081	905100
vvi-miR156h	VIT_215s0021g02290.1	0.5	19.38	1	20	994	1013	UGACAGAAGAGAGAGAGCAU	GUGCUCUCUCUCUUCUGUCA	Cleavage		1	CDS	13248663	13248682
vvi-miR156h	VIT_201s0010g03710.2	0.5	14921	1	20	1365	1384	UGACAGAAGAGAGAGAGCAU	GUGCUCUCUCUCUUCUGUCA	Cleavage		1	CDS	21065007	21065026
vvi-miR156h	VIT_201s0010g03910.1	0.5	23624	1	20	1420	1439	UGACAGAAGAGAGAGAGCAU	GUGCUCUCUCUCUUCUGUCA	Cleavage		1	CDS	21413317	21413336
vvi-miR156h	VIT_201s0010g03710.3	0.5	14921	1	20	1268	1287	UGACAGAAGAGAGAGAGCAU	GUGCUCUCUCUCUUCUGUCA	Cleavage		1	CDS	21065007	21065026
vvi-miR156h	VIT_201s0010g03910.2	0.5	23624	1	20	1501	1520	UGACAGAAGAGAGAGAGCAU	GUGCUCUCUCUCUUCUGUCA	Cleavage		1	CDS	21413317	21413336
vvi-miR156h	VIT_201s0010g03910.3	0.5	23624	1	20	1736	1755	UGACAGAAGAGAGAGAGCAU	GUGCUCUCUCUCUUCUGUCA	Cleavage		1	CDS	21413317	21413336
vvi-miR156h	VIT_201s0010g03710.5	0.5	14921	1	20	1419	1438	UGACAGAAGAGAGAGAGCAU	GUGCUCUCUCUCUUCUGUCA	Cleavage		1	CDS	21065007	21065026
vvi-miR156h	VIT_217s0000g05020.1	0.5	15147	1	20	1803	1822	UGACAGAAGAGAGAGAGCAU	GUGCUCUCUCUCUUCUGUCA	Cleavage		1	CDS	5511816	5511835
vvi-miR156h	VIT_201s0010g03710.1	0.5	14921	1	20	2473	2492	UGACAGAAGAGAGAGAGCAU	GUGCUCUCUCUCUUCUGUCA	Cleavage		1	CDS	21065007	21065026
vvi-miR156h	VIT_217s0000g05020.3	0.5	15147	1	20	1629	1648	UGACAGAAGAGAGAGAGCAU	GUGCUCUCUCUCUUCUGUCA	Cleavage		1	CDS	5511816	5511835
vvi-miR156h	VIT_217s0000g05020.2	0.5	15147	1	20	1803	1822	UGACAGAAGAGAGAGAGCAU	GUGCUCUCUCUCUUCUGUCA	Cleavage		1	CDS	5511816	5511835
vvi-miR156h	VIT_201s0011g00130.1	0.5	13666	1	20	2546	2565	UGACAGAAGAGAGAGAGCAU	GUGCUCUCUCUCUUCUGUCA	Cleavage		1	CDS	234776	234795
vvi-miR156h	VIT_201s0010g03710.4	0.5	14921	1	20	2759	2778	UGACAGAAGAGAGAGAGCAU	GUGCUCUCUCUCUUCUGUCA	Cleavage		1	CDS	21065007	21065026
vvi-miR156h	VIT_201s0010g03710.6	0.5	14921	1	20	2853	2872	UGACAGAAGAGAGAGAGCAU	GUGCUCUCUCUCUUCUGUCA	Cleavage		1	CDS	21065007	21065026
vvi-miR156h	VIT_211s0065g00170.1	0.5	13409	1	20	2522	2541	UGACAGAAGAGAGAGAGCAU	GUGCUCUCUCUCUUCUGUCA	Cleavage		1	CDS	13590939	13590958
vvi-miR156h	VIT_201s0011g00130.2	0.5	13666	1	20	2546	2565	UGACAGAAGAGAGAGAGCAU	GUGCUCUCUCUCUUCUGUCA	Cleavage		1	CDS	234776	234795
vvi-miR156h	VIT_211s0065g00170.2	0.5	13409	1	20	3499	3518	UGACAGAAGAGAGAGAGCAU	GUGCUCUCUCUCUUCUGUCA	Cleavage		1	CDS	13590939	13590958
vvi-miR156h	VIT_211s0065g00170.3	0.5	13409	1	20	3606	3625	UGACAGAAGAGAGAGAGCAU	GUGCUCUCUCUCUUCUGUCA	Cleavage		1	CDS	13590939	13590958
vvi-miR156h	VIT_211s0065g00170.4	0.5	13409	1	20	2522	2541	UGACAGAAGAGAGAGAGCAU	GUGCUCUCUCUCUUCUGUCA	Cleavage		1	CDS	13590939	13590958
vvi-miR156h	VIT_211s0065g00170.5	0.5	13409	1	20	3449	3468	UGACAGAAGAGAGAGAGCAU	GUGCUCUCUCUCUUCUGUCA	Cleavage		1	CDS	13590939	13590958
vvi-miR156h	VIT_211s0065g00170.7	0.5	13409	1	20	3579	3598	UGACAGAAGAGAGAGAGCAU	GUGCUCUCUCUCUUCUGUCA	Cleavage		1	CDS	13590939	13590958
vvi-miR156h	VIT_211s0065g00170.8	0.5	13409	1	20	3904	3923	UGACAGAAGAGAGAGAGCAU	GUGCUCUCUCUCUUCUGUCA	Cleavage		1	three_prime_utr	13590939	13590958
vvi-miR156h	VIT_214s0068g01780.1	1.0	11.65	1	20	1076	1095	UGACAGAAGAGAGAGAGCAU	GUGCUUUCUCUCUUCUGUCA	Cleavage		1	CDS	25489483	25489502
vvi-miR169b	VIT_217s0000g04010.1	3.0	19691	1	20	940	959	UGAGCCAAGGAUGGCUUGCC	UUCAAUCCAUCCUUGGCUCA	Cleavage		1	CDS	4056053	4056072
vvi-miR169b	VIT_211s0016g01480.4	3.0	17315	1	20	898	917	UGAGCCAAGGAUGGCUUGCC	GGCAAUUCAUCCUUGGCUUU	Cleavage		1	three_prime_utr	1181518	1181537
vvi-miR169b	VIT_211s0016g01480.3	3.0	17315	1	20	1236	1255	UGAGCCAAGGAUGGCUUGCC	GGCAAUUCAUCCUUGGCUUU	Cleavage		1	three_prime_utr	1181518	1181537
vvi-miR169b	VIT_211s0016g01480.1	3.0	17315	1	20	1707	1726	UGAGCCAAGGAUGGCUUGCC	GGCAAUUCAUCCUUGGCUUU	Cleavage		1	three_prime_utr	1181518	1181537
vvi-miR169b	VIT_211s0016g01480.2	3.0	17315	1	20	2894	2913	UGAGCCAAGGAUGGCUUGCC	GGCAAUUCAUCCUUGGCUUU	Cleavage		1	three_prime_utr	1181518	1181537
vvi-miR169b	VIT_213s0139g00290.1	3.0	22725	1	21	417	437	UGAGCCAAGGAUGGCUUGCCG	CGGCAAGACAACCCUGGCUCA	Translation		1	CDS	20552238	20552258
vvi-miR169b	VIT_215s0024g00350.1	3.0	14309	1	21	1562	1582	UGAGCCAAGGAUGGCUUGCCG	UGGCUAGGCAUUCUUGGCUUA	Cleavage		1	CDS	477461	477481
vvi-miR169h	VIT_217s0000g04010.1	3.0	19691	1	20	940	959	UGAGCCAAGGAUGGCUUGCC	UUCAAUCCAUCCUUGGCUCA	Cleavage		1	CDS	4056053	4056072
vvi-miR169h	VIT_211s0016g01480.4	3.0	17315	1	20	898	917	UGAGCCAAGGAUGGCUUGCC	GGCAAUUCAUCCUUGGCUUU	Cleavage		1	three_prime_utr	1181518	1181537
vvi-miR169h	VIT_211s0016g01480.3	3.0	17315	1	20	1236	1255	UGAGCCAAGGAUGGCUUGCC	GGCAAUUCAUCCUUGGCUUU	Cleavage		1	three_prime_utr	1181518	1181537
vvi-miR169h	VIT_211s0016g01480.1	3.0	17315	1	20	1707	1726	UGAGCCAAGGAUGGCUUGCC	GGCAAUUCAUCCUUGGCUUU	Cleavage		1	three_prime_utr	1181518	1181537
vvi-miR169h	VIT_211s0016g01480.2	3.0	17315	1	20	2894	2913	UGAGCCAAGGAUGGCUUGCC	GGCAAUUCAUCCUUGGCUUU	Cleavage		1	three_prime_utr	1181518	1181537
vvi-miR169h	VIT_213s0139g00290.1	3.0	22725	1	21	417	437	UGAGCCAAGGAUGGCUUGCCG	CGGCAAGACAACCCUGGCUCA	Translation		1	CDS	20552238	20552258
vvi-miR169h	VIT_215s0024g00350.1	3.0	14309	1	21	1562	1582	UGAGCCAAGGAUGGCUUGCCG	UGGCUAGGCAUUCUUGGCUUA	Cleavage		1	CDS	477461	477481
vvi-miR169i	VIT_215s0024g00350.1	3.0	14341	1	21	1561	1581	GAGCCAAGGAUGACUGGCCGU	GUGGCUAGGCAUUCUUGGCUU	Cleavage		1	CDS	477462	477482
vvi-miR169l	VIT_211s0016g01480.4	2.5	18197	1	20	897	916	GAGCCAAGGAUGACUUGCCG	GGGCAAUUCAUCCUUGGCUU	Cleavage		1	three_prime_utr	1181517	1181536
vvi-miR169l	VIT_211s0016g01480.3	2.5	18197	1	20	1235	1254	GAGCCAAGGAUGACUUGCCG	GGGCAAUUCAUCCUUGGCUU	Cleavage		1	three_prime_utr	1181517	1181536
vvi-miR169l	VIT_211s0016g01480.1	2.5	18197	1	20	1706	1725	GAGCCAAGGAUGACUUGCCG	GGGCAAUUCAUCCUUGGCUU	Cleavage		1	three_prime_utr	1181517	1181536
vvi-miR169l	VIT_211s0016g01480.2	2.5	18197	1	20	2893	2912	GAGCCAAGGAUGACUUGCCG	GGGCAAUUCAUCCUUGGCUU	Cleavage		1	three_prime_utr	1181517	1181536
vvi-miR169l	VIT_213s0064g00860.1	3.0	18555	1	20	1322	1341	GAGCCAAGGAUGACUUGCCG	AGGCAAUUCAUUCUUGGCUU	Cleavage		1	three_prime_utr	22698259	22698278
vvi-miR169l	VIT_213s0064g00860.3	3.0	19615	1	20	1406	1425	GAGCCAAGGAUGACUUGCCG	AGGCAAUUCAUUCUUGGCUU	Cleavage		1	three_prime_utr	22698259	22698278
vvi-miR169l	VIT_213s0064g00860.2	3.0	18555	1	20	3355	3374	GAGCCAAGGAUGACUUGCCG	AGGCAAUUCAUUCUUGGCUU	Cleavage		1	three_prime_utr	22698259	22698278
vvi-miR169n	VIT_211s0016g01480.4	2.5	18197	1	20	897	916	GAGCCAAGGAUGACUUGCCG	GGGCAAUUCAUCCUUGGCUU	Cleavage		1	three_prime_utr	1181517	1181536
vvi-miR169n	VIT_211s0016g01480.3	2.5	18197	1	20	1235	1254	GAGCCAAGGAUGACUUGCCG	GGGCAAUUCAUCCUUGGCUU	Cleavage		1	three_prime_utr	1181517	1181536
vvi-miR169n	VIT_211s0016g01480.1	2.5	18197	1	20	1706	1725	GAGCCAAGGAUGACUUGCCG	GGGCAAUUCAUCCUUGGCUU	Cleavage		1	three_prime_utr	1181517	1181536
vvi-miR169n	VIT_211s0016g01480.2	2.5	18197	1	20	2893	2912	GAGCCAAGGAUGACUUGCCG	GGGCAAUUCAUCCUUGGCUU	Cleavage		1	three_prime_utr	1181517	1181536
vvi-miR169n	VIT_213s0064g00860.1	3.0	18555	1	21	1321	1341	GAGCCAAGGAUGACUUGCCGG	CAGGCAAUUCAUUCUUGGCUU	Cleavage		1	three_prime_utr	22698259	22698279
vvi-miR169n	VIT_213s0064g00860.3	3.0	19615	1	21	1405	1425	GAGCCAAGGAUGACUUGCCGG	CAGGCAAUUCAUUCUUGGCUU	Cleavage		1	three_prime_utr	22698259	22698279
vvi-miR169n	VIT_213s0064g00860.2	3.0	18555	1	21	3354	3374	GAGCCAAGGAUGACUUGCCGG	CAGGCAAUUCAUUCUUGGCUU	Cleavage		1	three_prime_utr	22698259	22698279
vvi-miR169o	VIT_211s0016g01480.4	2.5	18197	1	20	897	916	GAGCCAAGGAUGACUUGCCG	GGGCAAUUCAUCCUUGGCUU	Cleavage		1	three_prime_utr	1181517	1181536
vvi-miR169o	VIT_211s0016g01480.3	2.5	18197	1	20	1235	1254	GAGCCAAGGAUGACUUGCCG	GGGCAAUUCAUCCUUGGCUU	Cleavage		1	three_prime_utr	1181517	1181536
vvi-miR169o	VIT_211s0016g01480.1	2.5	18197	1	20	1706	1725	GAGCCAAGGAUGACUUGCCG	GGGCAAUUCAUCCUUGGCUU	Cleavage		1	three_prime_utr	1181517	1181536
vvi-miR169o	VIT_211s0016g01480.2	2.5	18197	1	20	2893	2912	GAGCCAAGGAUGACUUGCCG	GGGCAAUUCAUCCUUGGCUU	Cleavage		1	three_prime_utr	1181517	1181536
vvi-miR169o	VIT_213s0064g00860.1	3.0	18555	1	20	1322	1341	GAGCCAAGGAUGACUUGCCG	AGGCAAUUCAUUCUUGGCUU	Cleavage		1	three_prime_utr	22698259	22698278
vvi-miR169o	VIT_213s0064g00860.3	3.0	19615	1	20	1406	1425	GAGCCAAGGAUGACUUGCCG	AGGCAAUUCAUUCUUGGCUU	Cleavage		1	three_prime_utr	22698259	22698278
vvi-miR169o	VIT_213s0064g00860.2	3.0	18555	1	20	3355	3374	GAGCCAAGGAUGACUUGCCG	AGGCAAUUCAUUCUUGGCUU	Cleavage		1	three_prime_utr	22698259	22698278
vvi-miR169q	VIT_211s0016g01480.4	2.5	18197	1	20	897	916	GAGCCAAGGAUGACUUGCCG	GGGCAAUUCAUCCUUGGCUU	Cleavage		1	three_prime_utr	1181517	1181536
vvi-miR169q	VIT_211s0016g01480.3	2.5	18197	1	20	1235	1254	GAGCCAAGGAUGACUUGCCG	GGGCAAUUCAUCCUUGGCUU	Cleavage		1	three_prime_utr	1181517	1181536
vvi-miR169q	VIT_211s0016g01480.1	2.5	18197	1	20	1706	1725	GAGCCAAGGAUGACUUGCCG	GGGCAAUUCAUCCUUGGCUU	Cleavage		1	three_prime_utr	1181517	1181536
vvi-miR169q	VIT_211s0016g01480.2	2.5	18197	1	20	2893	2912	GAGCCAAGGAUGACUUGCCG	GGGCAAUUCAUCCUUGGCUU	Cleavage		1	three_prime_utr	1181517	1181536
vvi-miR169q	VIT_213s0064g00860.1	3.0	18555	1	21	1321	1341	GAGCCAAGGAUGACUUGCCGG	CAGGCAAUUCAUUCUUGGCUU	Cleavage		1	three_prime_utr	22698259	22698279
vvi-miR169q	VIT_213s0064g00860.3	3.0	19615	1	21	1405	1425	GAGCCAAGGAUGACUUGCCGG	CAGGCAAUUCAUUCUUGGCUU	Cleavage		1	three_prime_utr	22698259	22698279
vvi-miR169q	VIT_213s0064g00860.2	3.0	18555	1	21	3354	3374	GAGCCAAGGAUGACUUGCCGG	CAGGCAAUUCAUUCUUGGCUU	Cleavage		1	three_prime_utr	22698259	22698279
vvi-miR169v	VIT_211s0016g01480.4	1.0	18197	1	20	897	916	AAGCCAAGGAUGAAUUGCCG	GGGCAAUUCAUCCUUGGCUU	Cleavage		1	three_prime_utr	1181517	1181536
vvi-miR169v	VIT_211s0016g01480.3	1.0	18197	1	20	1235	1254	AAGCCAAGGAUGAAUUGCCG	GGGCAAUUCAUCCUUGGCUU	Cleavage		1	three_prime_utr	1181517	1181536
vvi-miR169v	VIT_211s0016g01480.1	1.0	18197	1	20	1706	1725	AAGCCAAGGAUGAAUUGCCG	GGGCAAUUCAUCCUUGGCUU	Cleavage		1	three_prime_utr	1181517	1181536
vvi-miR169v	VIT_211s0016g01480.2	1.0	18197	1	20	2893	2912	AAGCCAAGGAUGAAUUGCCG	GGGCAAUUCAUCCUUGGCUU	Cleavage		1	three_prime_utr	1181517	1181536
vvi-miR169v	VIT_213s0064g00860.1	1.5	18555	1	21	1321	1341	AAGCCAAGGAUGAAUUGCCGG	CAGGCAAUUCAUUCUUGGCUU	Cleavage		1	three_prime_utr	22698259	22698279
vvi-miR169v	VIT_213s0064g00860.3	1.5	19615	1	21	1405	1425	AAGCCAAGGAUGAAUUGCCGG	CAGGCAAUUCAUUCUUGGCUU	Cleavage		1	three_prime_utr	22698259	22698279
vvi-miR169v	VIT_213s0064g00860.2	1.5	18555	1	21	3354	3374	AAGCCAAGGAUGAAUUGCCGG	CAGGCAAUUCAUUCUUGGCUU	Cleavage		1	three_prime_utr	22698259	22698279
vvi-miR169w	VIT_211s0016g01480.4	3.0	18197	1	20	897	916	CAGCCAAGGAUGACUUGCCG	GGGCAAUUCAUCCUUGGCUU	Cleavage		1	three_prime_utr	1181517	1181536
vvi-miR169w	VIT_211s0016g01480.3	3.0	18197	1	20	1235	1254	CAGCCAAGGAUGACUUGCCG	GGGCAAUUCAUCCUUGGCUU	Cleavage		1	three_prime_utr	1181517	1181536
vvi-miR169w	VIT_211s0016g01480.1	3.0	18197	1	20	1706	1725	CAGCCAAGGAUGACUUGCCG	GGGCAAUUCAUCCUUGGCUU	Cleavage		1	three_prime_utr	1181517	1181536
vvi-miR169w	VIT_211s0016g01480.2	3.0	18197	1	20	2893	2912	CAGCCAAGGAUGACUUGCCG	GGGCAAUUCAUCCUUGGCUU	Cleavage		1	three_prime_utr	1181517	1181536
vvi-miR169x	VIT_201s0146g00380.1	1.5	16635	1	21	2980	3000	UAGCCAAGGAUGACUUGCCUA	UAGGCAAGUCAUCCUUCGCUA	Cleavage		1	three_prime_utr	22233583	22233603
vvi-miR169x	VIT_201s0146g00380.2	1.5	16635	1	21	2985	3005	UAGCCAAGGAUGACUUGCCUA	UAGGCAAGUCAUCCUUCGCUA	Cleavage		1	three_prime_utr	22233583	22233603
vvi-miR169x	VIT_211s0016g01480.4	2.5	18197	1	21	896	916	UAGCCAAGGAUGACUUGCCUA	UGGGCAAUUCAUCCUUGGCUU	Cleavage		1	three_prime_utr	1181516	1181536
vvi-miR169x	VIT_211s0016g01480.3	2.5	18197	1	21	1234	1254	UAGCCAAGGAUGACUUGCCUA	UGGGCAAUUCAUCCUUGGCUU	Cleavage		1	three_prime_utr	1181516	1181536
vvi-miR169x	VIT_211s0016g01480.1	2.5	18197	1	21	1705	1725	UAGCCAAGGAUGACUUGCCUA	UGGGCAAUUCAUCCUUGGCUU	Cleavage		1	three_prime_utr	1181516	1181536
vvi-miR169x	VIT_211s0016g01480.2	2.5	18197	1	21	2892	2912	UAGCCAAGGAUGACUUGCCUA	UGGGCAAUUCAUCCUUGGCUU	Cleavage		1	three_prime_utr	1181516	1181536
vvi-miR169x	VIT_213s0064g00860.1	2.5	18555	1	20	1322	1341	UAGCCAAGGAUGACUUGCCU	AGGCAAUUCAUUCUUGGCUU	Cleavage		1	three_prime_utr	22698259	22698278
vvi-miR169x	VIT_213s0064g00860.3	2.5	19615	1	20	1406	1425	UAGCCAAGGAUGACUUGCCU	AGGCAAUUCAUUCUUGGCUU	Cleavage		1	three_prime_utr	22698259	22698278
vvi-miR169x	VIT_213s0064g00860.2	2.5	18555	1	20	3355	3374	UAGCCAAGGAUGACUUGCCU	AGGCAAUUCAUUCUUGGCUU	Cleavage		1	three_prime_utr	22698259	22698278
vvi-miR169x	VIT_213s0019g03480.3	3.0	24891	1	20	1187	1206	UAGCCAAGGAUGACUUGCCU	AGGCAGGGCAUCCUUGGUUU	Cleavage		1	three_prime_utr	4560065	4560084
vvi-miR169x	VIT_213s0019g03480.1	3.0	20846	1	20	1050	1069	UAGCCAAGGAUGACUUGCCU	AGGCAGGGCAUCCUUGGUUU	Cleavage		1	CDS	4560065	4560084
vvi-miR169x	VIT_213s0019g03480.2	3.0	23051	1	20	1187	1206	UAGCCAAGGAUGACUUGCCU	AGGCAGGGCAUCCUUGGUUU	Cleavage		1	three_prime_utr	4560065	4560084
vvi-miR169x	VIT_214s0030g01350.1	3.0	23561	1	20	1697	1716	UAGCCAAGGAUGACUUGCCU	AGGCGGUUCAUUCUUGGCUG	Cleavage		1	CDS	5929413	5929432
vvi-miR169x	VIT_214s0030g01350.6	3.0	23561	1	20	2189	2208	UAGCCAAGGAUGACUUGCCU	AGGCGGUUCAUUCUUGGCUG	Cleavage		1	CDS	5929413	5929432
vvi-miR169x	VIT_214s0030g01350.2	3.0	23561	1	20	2266	2285	UAGCCAAGGAUGACUUGCCU	AGGCGGUUCAUUCUUGGCUG	Cleavage		1	CDS	5929413	5929432
vvi-miR169x	VIT_214s0030g01350.4	3.0	23561	1	20	1697	1716	UAGCCAAGGAUGACUUGCCU	AGGCGGUUCAUUCUUGGCUG	Cleavage		1	CDS	5929413	5929432
vvi-miR169x	VIT_214s0030g01350.3	3.0	23561	1	20	1736	1755	UAGCCAAGGAUGACUUGCCU	AGGCGGUUCAUUCUUGGCUG	Cleavage		1	CDS	5929413	5929432
vvi-miR169x	VIT_214s0030g01350.5	3.0	23561	1	20	2266	2285	UAGCCAAGGAUGACUUGCCU	AGGCGGUUCAUUCUUGGCUG	Cleavage		1	CDS	5929413	5929432
vvi-miR171g	VIT_212s0059g00650.1	2.5	16323	1	20	143	162	UUGAGCCGAACCAAUAUCAC	GGGAUAUUGGUGCGGUUCAA	Translation		1	CDS	5487821	5487840
vvi-miR319e	VIT_211s0016g05010.1	0.0	22267	1	21	2999	3019	UUUGGACUGAAGGGAGCUCCU	AGGAGCUCCCUUCAGUCCAAA	Cleavage		1	three_prime_utr	4317299	4317319
vvi-miR319e	VIT_213s0067g01630.1	2.5	20956	1	20	1371	1390	UUUGGACUGAAGGGAGCUCC	GGAGCUCCCUUCACUCCAAU	Cleavage		1	CDS	916580	916599
vvi-miR319e	VIT_219s0014g03110.1	3.0	23147	1	21	191	211	UUUGGACUGAAGGGAGCUCCU	AGGAUUUCCCUUCAGUGCAAA	Cleavage		1	CDS	3277165	3277185
vvi-miR319e	VIT_214s0006g03070.1	3.0	21363	1	21	1339	1359	UUUGGACUGAAGGGAGCUCCU	AGGAUUUCCCUUCAGUGCAAA	Cleavage		1	CDS	21478919	21478939
vvi-miR319e	VIT_213s0019g05290.3	3.0	21375	1	21	1496	1516	UUUGGACUGAAGGGAGCUCCU	AGGAACUCCAUUCGGUCCAAG	Cleavage		1	CDS	7111567	7111587
vvi-miR319e	VIT_213s0019g05290.2	3.0	19489	1	21	1571	1591	UUUGGACUGAAGGGAGCUCCU	AGGAACUCCAUUCGGUCCAAG	Cleavage		1	CDS	7111567	7111587
vvi-miR319e	VIT_213s0019g05290.1	3.0	19489	1	21	1607	1627	UUUGGACUGAAGGGAGCUCCU	AGGAACUCCAUUCGGUCCAAG	Cleavage		1	CDS	7111567	7111587
vvi-miR319e	VIT_213s0019g05290.4	3.0	19489	1	21	1631	1651	UUUGGACUGAAGGGAGCUCCU	AGGAACUCCAUUCGGUCCAAG	Cleavage		1	CDS	7111567	7111587
vvi-miR319e	VIT_215s0021g02040.1	3.0	20991	1	20	98	117	UUUGGACUGAAGGGAGCUCC	GGAGCUCCAUUCGCUCCAAA	Cleavage		1	CDS	12773578	12773597
vvi-miR319e	VIT_218s0089g01330.1	3.0	14496	1	20	852	871	UUUGGACUGAAGGGAGCUCC	GGAGUACCCAUCGGUCCAAA	Translation		1	CDS	29243957	29243976
vvi-miR393a	VIT_214s0030g01240.2	2.0	20068	1	20	2106	2125	UCCAAAGGGAUCGCAUUGAU	GACAAUGCGAUCCCUUUGGA	Cleavage		1	CDS	5734550	5734569
vvi-miR393a	VIT_214s0030g01240.1	2.0	20068	1	20	1698	1717	UCCAAAGGGAUCGCAUUGAU	GACAAUGCGAUCCCUUUGGA	Cleavage		1	CDS	5734550	5734569
vvi-miR393a	VIT_214s0068g01330.1	2.0	23252	1	20	2523	2542	UCCAAAGGGAUCGCAUUGAU	GACAAUGCGAUCCCUUUGGA	Cleavage		1	CDS	25059887	25059906
vvi-miR393a	VIT_214s0030g01240.3	2.0	20068	1	20	2223	2242	UCCAAAGGGAUCGCAUUGAU	GACAAUGCGAUCCCUUUGGA	Cleavage		1	CDS	5734550	5734569
vvi-miR393a	VIT_214s0030g01240.4	2.0	20068	1	20	2239	2258	UCCAAAGGGAUCGCAUUGAU	GACAAUGCGAUCCCUUUGGA	Cleavage		1	CDS	5734550	5734569
vvi-miR393a	VIT_212s0028g03570.2	3.0	17794	1	20	422	441	UCCAAAGGGAUCGCAUUGAU	AUUAUUGCGAUUCUUUUGGG	Cleavage		1	five_prime_utr	4406039	4406058
vvi-miR393a	VIT_212s0028g03570.1	3.0	17794	1	20	422	441	UCCAAAGGGAUCGCAUUGAU	AUUAUUGCGAUUCUUUUGGG	Cleavage		1	five_prime_utr	4406039	4406058
vvi-miR393a	VIT_212s0028g03570.3	3.0	17794	1	20	422	441	UCCAAAGGGAUCGCAUUGAU	AUUAUUGCGAUUCUUUUGGG	Cleavage		1	five_prime_utr	4406039	4406058
vvi-miR393a	VIT_212s0028g03570.5	3.0	17794	1	20	422	441	UCCAAAGGGAUCGCAUUGAU	AUUAUUGCGAUUCUUUUGGG	Cleavage		1	five_prime_utr	4406039	4406058
vvi-miR393a	VIT_212s0028g03570.6	3.0	17794	1	20	422	441	UCCAAAGGGAUCGCAUUGAU	AUUAUUGCGAUUCUUUUGGG	Cleavage		1	five_prime_utr	4406039	4406058
vvi-miR393a	VIT_218s0001g02460.1	3.0	16797	1	21	585	604	UCCAAAGGGAUCGCAUUGAUC	GAUCAGUGC-AUUCCUUUGGA	Cleavage		1	CDS	2760489	2760508
vvi-miR394c	VIT_201s0010g03730.2	1.0	16829	1	22	1306	1327	UUGGCAUUCUGUCCACCUCCAU	AAGGAGGUUGACAGAAUGCCAA	Cleavage		1	CDS	21094941	21094962
vvi-miR394c	VIT_201s0010g03730.1	1.0	16829	1	22	1451	1472	UUGGCAUUCUGUCCACCUCCAU	AAGGAGGUUGACAGAAUGCCAA	Cleavage		1	CDS	21094941	21094962
vvi-miR394c	VIT_214s0083g00825.3	3.0	14905	1	22	316	337	UUGGCAUUCUGUCCACCUCCAU	AUGGUGGUGGAUAGAGUGUCGA	Cleavage		1	CDS	23032156	23032177
vvi-miR394c	VIT_214s0083g00825.2	3.0	14.98	1	22	316	337	UUGGCAUUCUGUCCACCUCCAU	AUGGUGGUGGAUAGAGUGUCGA	Cleavage		1	CDS	23032156	23032177
vvi-miR394c	VIT_214s0083g00825.1	3.0	14.98	1	22	290	311	UUGGCAUUCUGUCCACCUCCAU	AUGGUGGUGGAUAGAGUGUCGA	Cleavage		1	CDS	23032156	23032177
vvi-miR394c	VIT_216s0050g01110.1	3.0	18701	1	22	2184	2205	UUGGCAUUCUGUCCACCUCCAU	AUGGAGGUGGAAGGCAUGCCAG	Translation		1	CDS	18037113	18037134
vvi-miR395n	VIT_214s0060g01460.1	2.5	15.35	1	20	1822	1841	CUGAAGAGUCUGGAGGAACU	AGUUCCUUCAAGUUCUUCAG	Translation		1	CDS	1151681	1151700
vvi-miR395n	VIT_214s0060g01460.2	2.5	15.35	1	20	1925	1944	CUGAAGAGUCUGGAGGAACU	AGUUCCUUCAAGUUCUUCAG	Translation		1	three_prime_utr	1151681	1151700
vvi-miR395n	VIT_214s0060g01460.3	2.5	13765	1	20	1930	1949	CUGAAGAGUCUGGAGGAACU	AGUUCCUUCAAGUUCUUCAG	Translation		1	three_prime_utr	1151681	1151700
vvi-miR395n	VIT_216s0050g01180.1	2.5	22518	1	20	464	483	CUGAAGAGUCUGGAGGAACU	AGUUCCUCGAAGCUCUUCAG	Translation		1	CDS	18081556	18081575
vvi-miR395n	VIT_216s0050g01180.2	2.5	22518	1	20	464	483	CUGAAGAGUCUGGAGGAACU	AGUUCCUCGAAGCUCUUCAG	Translation		1	CDS	18081556	18081575
vvi-miR396c	VIT_216s0039g02570.3	3.0	17597	1	21	1357	1377	UUCCACAGCUUUCUUGAACUG	CAGUUUAUGGAAGAUGUGGAA	Cleavage		1	CDS	2805509	2805529
vvi-miR396c	VIT_216s0039g02570.2	3.0	17597	1	21	1357	1377	UUCCACAGCUUUCUUGAACUG	CAGUUUAUGGAAGAUGUGGAA	Cleavage		1	CDS	2805509	2805529
vvi-miR396c	VIT_216s0039g02570.1	3.0	17597	1	21	1357	1377	UUCCACAGCUUUCUUGAACUG	CAGUUUAUGGAAGAUGUGGAA	Cleavage		1	CDS	2805509	2805529
vvi-miR396c	VIT_201s0146g00490.2	3.0	17281	1	21	1071	1091	UUCCACAGCUUUCUUGAACUG	CAGAGCAAGGAGGCUGUGGAA	Cleavage		1	CDS	22337282	22337302
vvi-miR396c	VIT_201s0146g00490.1	3.0	17281	1	21	1071	1091	UUCCACAGCUUUCUUGAACUG	CAGAGCAAGGAGGCUGUGGAA	Cleavage		1	CDS	22337282	22337302
vvi-miR396c	VIT_218s0089g00100.1	3.0	17492	1	20	1563	1582	UUCCACAGCUUUCUUGAACU	UGUUCCGGGAAGCUGUGGAA	Cleavage		2	CDS	27835817	27835836
vvi-miR396c	VIT_218s0089g00100.1	3.0	19.62	1	20	4311	4330	UUCCACAGCUUUCUUGAACU	UGUUCCGGGAAGCUGUGGAA	Cleavage		2	CDS	27832113	27832132
vvi-miR396c	VIT_216s0039g01450.5	2.0	17.26	1	21	1652	1673	UUCCACA-GCUUUCUUGAACUG	CCGUUCAAGAAAGCCUGUGGAA	Cleavage		1	CDS	977329	977350
vvi-miR396c	VIT_216s0039g01450.4	2.0	17.26	1	21	1652	1673	UUCCACA-GCUUUCUUGAACUG	CCGUUCAAGAAAGCCUGUGGAA	Cleavage		1	CDS	977329	977350
vvi-miR396c	VIT_216s0039g01450.2	2.0	17.26	1	21	697	718	UUCCACA-GCUUUCUUGAACUG	CCGUUCAAGAAAGCCUGUGGAA	Cleavage		1	CDS	977329	977350
vvi-miR397a	VIT_213s0019g01930.1	0.0	12226	1	20	697	716	UCAUUGAGUGCAGCGUUGAU	AUCAACGCUGCACUCAAUGA	Cleavage		1	CDS	3251661	3251680
vvi-miR397a	VIT_213s0019g02150.1	0.5	13668	1	20	700	719	UCAUUGAGUGCAGCGUUGAU	AUCAAUGCUGCACUCAAUGA	Cleavage		1	CDS	3445325	3445344
vvi-miR397a	VIT_213s0019g02160.1	0.5	13441	1	20	700	719	UCAUUGAGUGCAGCGUUGAU	AUCAAUGCUGCACUCAAUGA	Cleavage		1	CDS	3451271	3451290
vvi-miR397a	VIT_213s0019g01940.1	0.5	18631	1	20	771	790	UCAUUGAGUGCAGCGUUGAU	AUCAAUGCUGCACUCAAUGA	Cleavage		1	CDS	3257814	3257833
vvi-miR397a	VIT_213s0019g01340.1	2.0	21147	1	20	1114	1133	UCAUUGAGUGCAGCGUUGAU	AUCAACGUUGUACUCGAUGG	Cleavage		1	three_prime_utr	2963988	2964007
vvi-miR397a	VIT_218s0122g00420.1	2.0	14515	1	20	723	742	UCAUUGAGUGCAGCGUUGAU	GUCAACGCUGCACUGAAUGA	Cleavage		1	CDS	379223	379242
vvi-miR397a	VIT_213s0019g01920.1	1.5	14114	1	20	758	777	UCAUUGAGUGCAGCGUUGAU	AUCAAUGCCGCACUCAAUGA	Cleavage		1	CDS	3244746	3244765
vvi-miR397a	VIT_214s0006g01250.1	3.0	20035	1	21	317	337	UCAUUGAGUGCAGCGUUGAUG	UAACGACGCUGUACUCGAUGG	Cleavage		1	CDS	16580176	16580196
vvi-miR398b	VIT_201s0146g00250.1	3.0	20718	1	20	399	418	UGUGUUCUCAGGUCGCCCCU	AAGGGCGACUUGAGAGUACG	Cleavage		1	five_prime_utr	22068196	22068215
vvi-miR398b	VIT_201s0146g00250.2	3.0	20718	1	20	660	679	UGUGUUCUCAGGUCGCCCCU	AAGGGCGACUUGAGAGUACG	Cleavage		1	CDS	22068196	22068215
vvi-miR398b	VIT_201s0146g00250.4	3.0	20718	1	20	582	601	UGUGUUCUCAGGUCGCCCCU	AAGGGCGACUUGAGAGUACG	Cleavage		1	CDS	22068196	22068215
vvi-miR398b	VIT_201s0146g00250.3	3.0	20718	1	20	1181	1200	UGUGUUCUCAGGUCGCCCCU	AAGGGCGACUUGAGAGUACG	Cleavage		1	CDS	22068196	22068215
vvi-miR398c	VIT_201s0146g00250.1	3.0	20718	1	20	399	418	UGUGUUCUCAGGUCGCCCCU	AAGGGCGACUUGAGAGUACG	Cleavage		1	five_prime_utr	22068196	22068215
vvi-miR398c	VIT_201s0146g00250.2	3.0	20718	1	20	660	679	UGUGUUCUCAGGUCGCCCCU	AAGGGCGACUUGAGAGUACG	Cleavage		1	CDS	22068196	22068215
vvi-miR398c	VIT_201s0146g00250.4	3.0	20718	1	20	582	601	UGUGUUCUCAGGUCGCCCCU	AAGGGCGACUUGAGAGUACG	Cleavage		1	CDS	22068196	22068215
vvi-miR398c	VIT_201s0146g00250.3	3.0	20718	1	20	1181	1200	UGUGUUCUCAGGUCGCCCCU	AAGGGCGACUUGAGAGUACG	Cleavage		1	CDS	22068196	22068215
vvi-miR399f	VIT_211s0052g00560.1	3.0	19241	1	20	1586	1605	UGCCGAAGGAGAUUUGUCCU	AGGACAAAUCCCCUUGGGUA	Translation		1	CDS	17992111	17992130
vvi-miR399f	VIT_201s0127g00670.1	3.0	10288	1	20	285	304	UGCCGAAGGAGAUUUGUCCU	AUGAUGAUUCUCCUUCGGCA	Cleavage		1	CDS	8007524	8007543
vvi-miR399i	VIT_218s0166g00230.1	3.0	22193	1	21	595	614	CGCCAAAGGAGAGUUGCCCUG	CAGGGCAGC-CUCUUUUGGCG	Cleavage		1	CDS	14208397	14208416
vvi-miR403a	VIT_210s0042g01150.1	0.0	19306	1	20	3093	3112	UUAGAUUCACGCACAAACUC	GAGUUUGUGCGUGAAUCUAA	Cleavage		1	three_prime_utr	15104981	15105000
vvi-miR403a	VIT_210s0042g01180.2	0.0	22993	1	20	2826	2845	UUAGAUUCACGCACAAACUC	GAGUUUGUGCGUGAAUCUAA	Cleavage		1	three_prime_utr	15150950	15150969
vvi-miR403a	VIT_210s0042g01180.1	0.0	22993	1	20	2979	2998	UUAGAUUCACGCACAAACUC	GAGUUUGUGCGUGAAUCUAA	Cleavage		1	three_prime_utr	15150950	15150969
vvi-miR403a	VIT_211s0052g00930.7	2.5	20282	1	20	720	739	UUAGAUUCACGCACAAACUC	GAGCUUGUGCAUGAAUCUGA	Translation		1	CDS	18558328	18558347
vvi-miR403a	VIT_211s0052g00930.1	2.5	20282	1	20	720	739	UUAGAUUCACGCACAAACUC	GAGCUUGUGCAUGAAUCUGA	Translation		1	CDS	18558328	18558347
vvi-miR403a	VIT_211s0052g00930.4	2.5	20282	1	20	746	765	UUAGAUUCACGCACAAACUC	GAGCUUGUGCAUGAAUCUGA	Translation		1	CDS	18558328	18558347
vvi-miR403a	VIT_211s0052g00930.2	2.5	20282	1	20	720	739	UUAGAUUCACGCACAAACUC	GAGCUUGUGCAUGAAUCUGA	Translation		1	CDS	18558328	18558347
vvi-miR403a	VIT_211s0052g00930.5	2.5	20282	1	20	720	739	UUAGAUUCACGCACAAACUC	GAGCUUGUGCAUGAAUCUGA	Translation		1	CDS	18558328	18558347
vvi-miR403a	VIT_211s0052g00930.6	2.5	20282	1	20	720	739	UUAGAUUCACGCACAAACUC	GAGCUUGUGCAUGAAUCUGA	Translation		1	CDS	18558328	18558347
vvi-miR403a	VIT_211s0052g00930.3	2.5	20282	1	20	1011	1030	UUAGAUUCACGCACAAACUC	GAGCUUGUGCAUGAAUCUGA	Translation		1	CDS	18558328	18558347
vvi-miR403b	VIT_210s0042g01150.1	0.0	19306	1	20	3093	3112	UUAGAUUCACGCACAAACUC	GAGUUUGUGCGUGAAUCUAA	Cleavage		1	three_prime_utr	15104981	15105000
vvi-miR403b	VIT_210s0042g01180.2	0.0	22993	1	20	2826	2845	UUAGAUUCACGCACAAACUC	GAGUUUGUGCGUGAAUCUAA	Cleavage		1	three_prime_utr	15150950	15150969
vvi-miR403b	VIT_210s0042g01180.1	0.0	22993	1	20	2979	2998	UUAGAUUCACGCACAAACUC	GAGUUUGUGCGUGAAUCUAA	Cleavage		1	three_prime_utr	15150950	15150969
vvi-miR403b	VIT_211s0052g00930.7	2.5	20282	1	20	720	739	UUAGAUUCACGCACAAACUC	GAGCUUGUGCAUGAAUCUGA	Translation		1	CDS	18558328	18558347
vvi-miR403b	VIT_211s0052g00930.1	2.5	20282	1	20	720	739	UUAGAUUCACGCACAAACUC	GAGCUUGUGCAUGAAUCUGA	Translation		1	CDS	18558328	18558347
vvi-miR403b	VIT_211s0052g00930.4	2.5	20282	1	20	746	765	UUAGAUUCACGCACAAACUC	GAGCUUGUGCAUGAAUCUGA	Translation		1	CDS	18558328	18558347
vvi-miR403b	VIT_211s0052g00930.2	2.5	20282	1	20	720	739	UUAGAUUCACGCACAAACUC	GAGCUUGUGCAUGAAUCUGA	Translation		1	CDS	18558328	18558347
vvi-miR403b	VIT_211s0052g00930.5	2.5	20282	1	20	720	739	UUAGAUUCACGCACAAACUC	GAGCUUGUGCAUGAAUCUGA	Translation		1	CDS	18558328	18558347
vvi-miR403b	VIT_211s0052g00930.6	2.5	20282	1	20	720	739	UUAGAUUCACGCACAAACUC	GAGCUUGUGCAUGAAUCUGA	Translation		1	CDS	18558328	18558347
vvi-miR403b	VIT_211s0052g00930.3	2.5	20282	1	20	1011	1030	UUAGAUUCACGCACAAACUC	GAGCUUGUGCAUGAAUCUGA	Translation		1	CDS	18558328	18558347
vvi-miR403c	VIT_210s0042g01150.1	0.0	19306	1	20	3093	3112	UUAGAUUCACGCACAAACUC	GAGUUUGUGCGUGAAUCUAA	Cleavage		1	three_prime_utr	15104981	15105000
vvi-miR403c	VIT_210s0042g01180.2	0.0	22993	1	20	2826	2845	UUAGAUUCACGCACAAACUC	GAGUUUGUGCGUGAAUCUAA	Cleavage		1	three_prime_utr	15150950	15150969
vvi-miR403c	VIT_210s0042g01180.1	0.0	22993	1	20	2979	2998	UUAGAUUCACGCACAAACUC	GAGUUUGUGCGUGAAUCUAA	Cleavage		1	three_prime_utr	15150950	15150969
vvi-miR403c	VIT_211s0052g00930.7	2.5	20282	1	20	720	739	UUAGAUUCACGCACAAACUC	GAGCUUGUGCAUGAAUCUGA	Translation		1	CDS	18558328	18558347
vvi-miR403c	VIT_211s0052g00930.1	2.5	20282	1	20	720	739	UUAGAUUCACGCACAAACUC	GAGCUUGUGCAUGAAUCUGA	Translation		1	CDS	18558328	18558347
vvi-miR403c	VIT_211s0052g00930.4	2.5	20282	1	20	746	765	UUAGAUUCACGCACAAACUC	GAGCUUGUGCAUGAAUCUGA	Translation		1	CDS	18558328	18558347
vvi-miR403c	VIT_211s0052g00930.2	2.5	20282	1	20	720	739	UUAGAUUCACGCACAAACUC	GAGCUUGUGCAUGAAUCUGA	Translation		1	CDS	18558328	18558347
vvi-miR403c	VIT_211s0052g00930.5	2.5	20282	1	20	720	739	UUAGAUUCACGCACAAACUC	GAGCUUGUGCAUGAAUCUGA	Translation		1	CDS	18558328	18558347
vvi-miR403c	VIT_211s0052g00930.6	2.5	20282	1	20	720	739	UUAGAUUCACGCACAAACUC	GAGCUUGUGCAUGAAUCUGA	Translation		1	CDS	18558328	18558347
vvi-miR403c	VIT_211s0052g00930.3	2.5	20282	1	20	1011	1030	UUAGAUUCACGCACAAACUC	GAGCUUGUGCAUGAAUCUGA	Translation		1	CDS	18558328	18558347
vvi-miR403d	VIT_210s0042g01150.1	0.0	19306	1	20	3093	3112	UUAGAUUCACGCACAAACUC	GAGUUUGUGCGUGAAUCUAA	Cleavage		1	three_prime_utr	15104981	15105000
vvi-miR403d	VIT_210s0042g01180.2	0.0	22993	1	20	2826	2845	UUAGAUUCACGCACAAACUC	GAGUUUGUGCGUGAAUCUAA	Cleavage		1	three_prime_utr	15150950	15150969
vvi-miR403d	VIT_210s0042g01180.1	0.0	22993	1	20	2979	2998	UUAGAUUCACGCACAAACUC	GAGUUUGUGCGUGAAUCUAA	Cleavage		1	three_prime_utr	15150950	15150969
vvi-miR403d	VIT_211s0052g00930.7	2.5	20282	1	20	720	739	UUAGAUUCACGCACAAACUC	GAGCUUGUGCAUGAAUCUGA	Translation		1	CDS	18558328	18558347
vvi-miR403d	VIT_211s0052g00930.1	2.5	20282	1	20	720	739	UUAGAUUCACGCACAAACUC	GAGCUUGUGCAUGAAUCUGA	Translation		1	CDS	18558328	18558347
vvi-miR403d	VIT_211s0052g00930.4	2.5	20282	1	20	746	765	UUAGAUUCACGCACAAACUC	GAGCUUGUGCAUGAAUCUGA	Translation		1	CDS	18558328	18558347
vvi-miR403d	VIT_211s0052g00930.2	2.5	20282	1	20	720	739	UUAGAUUCACGCACAAACUC	GAGCUUGUGCAUGAAUCUGA	Translation		1	CDS	18558328	18558347
vvi-miR403d	VIT_211s0052g00930.5	2.5	20282	1	20	720	739	UUAGAUUCACGCACAAACUC	GAGCUUGUGCAUGAAUCUGA	Translation		1	CDS	18558328	18558347
vvi-miR403d	VIT_211s0052g00930.6	2.5	20282	1	20	720	739	UUAGAUUCACGCACAAACUC	GAGCUUGUGCAUGAAUCUGA	Translation		1	CDS	18558328	18558347
vvi-miR403d	VIT_211s0052g00930.3	2.5	20282	1	20	1011	1030	UUAGAUUCACGCACAAACUC	GAGCUUGUGCAUGAAUCUGA	Translation		1	CDS	18558328	18558347
vvi-miR403e	VIT_210s0042g01150.1	0.0	19306	1	20	3093	3112	UUAGAUUCACGCACAAACUC	GAGUUUGUGCGUGAAUCUAA	Cleavage		1	three_prime_utr	15104981	15105000
vvi-miR403e	VIT_210s0042g01180.2	0.0	22993	1	20	2826	2845	UUAGAUUCACGCACAAACUC	GAGUUUGUGCGUGAAUCUAA	Cleavage		1	three_prime_utr	15150950	15150969
vvi-miR403e	VIT_210s0042g01180.1	0.0	22993	1	20	2979	2998	UUAGAUUCACGCACAAACUC	GAGUUUGUGCGUGAAUCUAA	Cleavage		1	three_prime_utr	15150950	15150969
vvi-miR403e	VIT_211s0052g00930.7	2.5	20282	1	20	720	739	UUAGAUUCACGCACAAACUC	GAGCUUGUGCAUGAAUCUGA	Translation		1	CDS	18558328	18558347
vvi-miR403e	VIT_211s0052g00930.1	2.5	20282	1	20	720	739	UUAGAUUCACGCACAAACUC	GAGCUUGUGCAUGAAUCUGA	Translation		1	CDS	18558328	18558347
vvi-miR403e	VIT_211s0052g00930.4	2.5	20282	1	20	746	765	UUAGAUUCACGCACAAACUC	GAGCUUGUGCAUGAAUCUGA	Translation		1	CDS	18558328	18558347
vvi-miR403e	VIT_211s0052g00930.2	2.5	20282	1	20	720	739	UUAGAUUCACGCACAAACUC	GAGCUUGUGCAUGAAUCUGA	Translation		1	CDS	18558328	18558347
vvi-miR403e	VIT_211s0052g00930.5	2.5	20282	1	20	720	739	UUAGAUUCACGCACAAACUC	GAGCUUGUGCAUGAAUCUGA	Translation		1	CDS	18558328	18558347
vvi-miR403e	VIT_211s0052g00930.6	2.5	20282	1	20	720	739	UUAGAUUCACGCACAAACUC	GAGCUUGUGCAUGAAUCUGA	Translation		1	CDS	18558328	18558347
vvi-miR403e	VIT_211s0052g00930.3	2.5	20282	1	20	1011	1030	UUAGAUUCACGCACAAACUC	GAGCUUGUGCAUGAAUCUGA	Translation		1	CDS	18558328	18558347
vvi-miR403f	VIT_210s0042g01150.1	0.0	19306	1	20	3093	3112	UUAGAUUCACGCACAAACUC	GAGUUUGUGCGUGAAUCUAA	Cleavage		1	three_prime_utr	15104981	15105000
vvi-miR403f	VIT_210s0042g01180.2	0.0	22993	1	20	2826	2845	UUAGAUUCACGCACAAACUC	GAGUUUGUGCGUGAAUCUAA	Cleavage		1	three_prime_utr	15150950	15150969
vvi-miR403f	VIT_210s0042g01180.1	0.0	22993	1	20	2979	2998	UUAGAUUCACGCACAAACUC	GAGUUUGUGCGUGAAUCUAA	Cleavage		1	three_prime_utr	15150950	15150969
vvi-miR403f	VIT_211s0052g00930.7	2.5	20282	1	20	720	739	UUAGAUUCACGCACAAACUC	GAGCUUGUGCAUGAAUCUGA	Translation		1	CDS	18558328	18558347
vvi-miR403f	VIT_211s0052g00930.1	2.5	20282	1	20	720	739	UUAGAUUCACGCACAAACUC	GAGCUUGUGCAUGAAUCUGA	Translation		1	CDS	18558328	18558347
vvi-miR403f	VIT_211s0052g00930.4	2.5	20282	1	20	746	765	UUAGAUUCACGCACAAACUC	GAGCUUGUGCAUGAAUCUGA	Translation		1	CDS	18558328	18558347
vvi-miR403f	VIT_211s0052g00930.2	2.5	20282	1	20	720	739	UUAGAUUCACGCACAAACUC	GAGCUUGUGCAUGAAUCUGA	Translation		1	CDS	18558328	18558347
vvi-miR403f	VIT_211s0052g00930.5	2.5	20282	1	20	720	739	UUAGAUUCACGCACAAACUC	GAGCUUGUGCAUGAAUCUGA	Translation		1	CDS	18558328	18558347
vvi-miR403f	VIT_211s0052g00930.6	2.5	20282	1	20	720	739	UUAGAUUCACGCACAAACUC	GAGCUUGUGCAUGAAUCUGA	Translation		1	CDS	18558328	18558347
vvi-miR403f	VIT_211s0052g00930.3	2.5	20282	1	20	1011	1030	UUAGAUUCACGCACAAACUC	GAGCUUGUGCAUGAAUCUGA	Translation		1	CDS	18558328	18558347
vvi-miR477	VIT_201s0010g02270.1	1.0	19194	1	21	798	818	AUCUCCCUCAAAGGCUUCCAA	UUGGAAGCCUUUGAGGGAGAG	Cleavage		1	CDS	19231543	19231563
vvi-miR477	VIT_216s0050g02000.1	2.5	20399	1	20	139	158	AUCUCCCUCAAAGGCUUCCA	UGCAAGCUUUUGAGGGAGAG	Cleavage		1	CDS	18970791	18970810
vvi-miR477	VIT_216s0050g02000.2	2.5	20399	1	20	139	158	AUCUCCCUCAAAGGCUUCCA	UGCAAGCUUUUGAGGGAGAG	Cleavage		1	five_prime_utr	18970791	18970810
vvi-miR477	VIT_216s0050g02000.3	2.5	20399	1	20	176	195	AUCUCCCUCAAAGGCUUCCA	UGCAAGCUUUUGAGGGAGAG	Cleavage		1	five_prime_utr	18970791	18970810
vvi-miR477	VIT_216s0050g02000.4	2.5	20399	1	20	139	158	AUCUCCCUCAAAGGCUUCCA	UGCAAGCUUUUGAGGGAGAG	Cleavage		1	five_prime_utr	18970791	18970810
vvi-miR477	VIT_216s0022g02350.1	2.0	17606	1	20	1147	1166	AUCUCCCUCAAAGGCUUCCA	UGAUAGCCUUUGAGGGAGAU	Cleavage		1	three_prime_utr	14979927	14979946
vvi-miR477	VIT_216s0022g02350.4	2.0	17606	1	20	2469	2488	AUCUCCCUCAAAGGCUUCCA	UGAUAGCCUUUGAGGGAGAU	Cleavage		1	three_prime_utr	14979927	14979946
vvi-miR477	VIT_216s0022g02350.3	2.0	17606	1	20	2667	2686	AUCUCCCUCAAAGGCUUCCA	UGAUAGCCUUUGAGGGAGAU	Cleavage		1	three_prime_utr	14979927	14979946
vvi-miR477	VIT_216s0022g02350.2	2.0	17606	1	20	2673	2692	AUCUCCCUCAAAGGCUUCCA	UGAUAGCCUUUGAGGGAGAU	Cleavage		1	three_prime_utr	14979927	14979946
vvi-miR477	VIT_201s0137g00290.4	2.5	22144	1	20	1082	1101	AUCUCCCUCAAAGGCUUCCA	UGGAAGCCGUUUGGGGAGAU	Translation		1	CDS	6820593	6820612
vvi-miR477	VIT_201s0137g00290.6	2.5	22144	1	20	1082	1101	AUCUCCCUCAAAGGCUUCCA	UGGAAGCCGUUUGGGGAGAU	Translation		1	CDS	6820593	6820612
vvi-miR477	VIT_201s0137g00290.3	2.5	22144	1	20	1082	1101	AUCUCCCUCAAAGGCUUCCA	UGGAAGCCGUUUGGGGAGAU	Translation		1	CDS	6820593	6820612
vvi-miR477	VIT_201s0137g00290.1	2.5	22144	1	20	1063	1082	AUCUCCCUCAAAGGCUUCCA	UGGAAGCCGUUUGGGGAGAU	Translation		1	CDS	6820593	6820612
vvi-miR477	VIT_201s0137g00290.2	2.5	22144	1	20	1082	1101	AUCUCCCUCAAAGGCUUCCA	UGGAAGCCGUUUGGGGAGAU	Translation		1	CDS	6820593	6820612
vvi-miR482	VIT_218s0072g01090.1	1.5	15058	1	22	287	308	UCUUUCCUACUCCUCCCAUUCC	GGAAUAGGAGGGGUAGGAAAGA	Cleavage		1	CDS	20665170	20665191
vvi-miR482	VIT_218s0041g02180.3	3.0	18286	1	22	836	857	UCUUUCCUACUCCUCCCAUUCC	GGCAUGGGGGGAAUAGGGAAGA	Translation		1	CDS	27320835	27320856
vvi-miR482	VIT_218s0041g02180.2	3.0	18286	1	22	565	586	UCUUUCCUACUCCUCCCAUUCC	GGCAUGGGGGGAAUAGGGAAGA	Translation		1	CDS	27320835	27320856
vvi-miR482	VIT_218s0041g02180.1	3.0	18286	1	22	176	197	UCUUUCCUACUCCUCCCAUUCC	GGCAUGGGGGGAAUAGGGAAGA	Translation		1	CDS	27320835	27320856
vvi-miR482	VIT_218s0041g02190.1	3.0	19274	1	22	142	163	UCUUUCCUACUCCUCCCAUUCC	GGCAUGGGGGGAAUAGGGAAGA	Translation		1	CDS	27325653	27325674
vvi-miR482	VIT_211s0052g01720.4	3.0	14431	1	21	1670	1690	UCUUUCCUACUCCUCCCAUUC	GCAUGGGAGGAGGAGGGAAGG	Translation		1	three_prime_utr	19517886	19517906
vvi-miR828a	VIT_214s0006g03076.1	0.0	11329	1	22	149	170	UCUUGCUCAAAUGAGUAUUCCA	UGGAAUACUCAUUUGAGCAAGA	Cleavage		1	CDS	21534577	21534598
vvi-miR828a	VIT_215s0046g00180.1	0.5	24401	1	22	1154	1175	UCUUGCUCAAAUGAGUAUUCCA	UGGAAUGCUCAUUUGAGCAAGA	Cleavage		1	three_prime_utr	17222239	17222260
vvi-miR828a	VIT_215s0046g00180.2	0.5	24401	1	22	1239	1260	UCUUGCUCAAAUGAGUAUUCCA	UGGAAUGCUCAUUUGAGCAAGA	Cleavage		1	three_prime_utr	17222239	17222260
vvi-miR828a	VIT_214s0006g03100.1	1.0	18128	1	22	127	148	UCUUGCUCAAAUGAGUAUUCCA	UGGAAUACUCACUUGAGCAAGA	Translation		1	CDS	21607843	21607864
vvi-miR828a	VIT_217s0000g08480.1	2.5	18974	1	22	452	473	UCUUGCUCAAAUGAGUAUUCCA	UGGAACACUCAUUUGAGCAAAA	Cleavage		1	CDS	9703802	9703823
vvi-miR828a	VIT_214s0066g01220.1	2.5	12984	1	22	650	671	UCUUGCUCAAAUGAGUAUUCCA	UGGAACACUCAUUUGAGCAAAA	Cleavage		1	CDS	27708550	27708571
vvi-miR828a	VIT_201s0011g01190.1	2.5	14229	1	22	334	355	UCUUGCUCAAAUGAGUAUUCCA	UGGAACACUUACUUGAGCAAGA	Translation		1	CDS	1019589	1019610
vvi-miR828a	VIT_211s0016g05660.1	3.0	18649	1	22	388	409	UCUUGCUCAAAUGAGUAUUCCA	UGGAAUACCCAUUUGAACAAGG	Cleavage		1	CDS	5121801	5121822
vvi-miR828a	VIT_213s0067g01710.1	2.5	8937	1	21	601	621	UCUUGCUCAAAUGAGUAUUCC	GGUAUAUUGAUUUGAGCAAGA	Cleavage		1	CDS	955959	955979
vvi-miR828a	VIT_211s0016g01320.1	3.0	11971	1	22	549	570	UCUUGCUCAAAUGAGUAUUCCA	UGGAACACAAAUUUGAGCAAGA	Cleavage		1	CDS	1066047	1066068
vvi-miR828a	VIT_214s0128g00690.1	3.0	24474	1	20	681	700	UCUUGCUCAAAUGAGUAUUC	GAAUAUUUAGUUGAGCAAGU	Translation		1	three_prime_utr	3215469	3215488
vvi-miR828a	VIT_212s0028g00740.6	3.0	16007	1	20	312	331	UCUUGCUCAAAUGAGUAUUC	GGAUACUUAUGUGAGCAAGC	Translation		1	CDS	1319985	1320004
vvi-miR828a	VIT_212s0028g00740.9	3.0	16007	1	20	312	331	UCUUGCUCAAAUGAGUAUUC	GGAUACUUAUGUGAGCAAGC	Translation		1	CDS	1319985	1320004
vvi-miR828a	VIT_212s0028g00740.8	3.0	14071	1	20	312	331	UCUUGCUCAAAUGAGUAUUC	GGAUACUUAUGUGAGCAAGC	Translation		1	five_prime_utr	1319985	1320004
vvi-miR828a	VIT_212s0028g00740.2	3.0	16007	1	20	312	331	UCUUGCUCAAAUGAGUAUUC	GGAUACUUAUGUGAGCAAGC	Translation		1	five_prime_utr	1319985	1320004
vvi-miR828a	VIT_212s0028g00740.3	3.0	16007	1	20	312	331	UCUUGCUCAAAUGAGUAUUC	GGAUACUUAUGUGAGCAAGC	Translation		1	CDS	1319985	1320004
vvi-miR828b	VIT_214s0006g03076.1	0.5	11329	1	22	149	170	UCUUGCUCAAAUGAGUGUUCCA	UGGAAUACUCAUUUGAGCAAGA	Cleavage		1	CDS	21534577	21534598
vvi-miR828b	VIT_215s0046g00180.1	1.0	24401	1	22	1154	1175	UCUUGCUCAAAUGAGUGUUCCA	UGGAAUGCUCAUUUGAGCAAGA	Cleavage		1	three_prime_utr	17222239	17222260
vvi-miR828b	VIT_215s0046g00180.2	1.0	24401	1	22	1239	1260	UCUUGCUCAAAUGAGUGUUCCA	UGGAAUGCUCAUUUGAGCAAGA	Cleavage		1	three_prime_utr	17222239	17222260
vvi-miR828b	VIT_217s0000g08480.1	1.5	18974	1	22	452	473	UCUUGCUCAAAUGAGUGUUCCA	UGGAACACUCAUUUGAGCAAAA	Cleavage		1	CDS	9703802	9703823
vvi-miR828b	VIT_214s0066g01220.1	1.5	12984	1	22	650	671	UCUUGCUCAAAUGAGUGUUCCA	UGGAACACUCAUUUGAGCAAAA	Cleavage		1	CDS	27708550	27708571
vvi-miR828b	VIT_214s0006g03100.1	1.5	18128	1	22	127	148	UCUUGCUCAAAUGAGUGUUCCA	UGGAAUACUCACUUGAGCAAGA	Translation		1	CDS	21607843	21607864
vvi-miR828b	VIT_201s0011g01190.1	1.5	14229	1	22	334	355	UCUUGCUCAAAUGAGUGUUCCA	UGGAACACUUACUUGAGCAAGA	Translation		1	CDS	1019589	1019610
vvi-miR828b	VIT_201s0127g00730.1	2.5	20595	1	22	372	393	UCUUGCUCAAAUGAGUGUUCCA	UGGAACUCUCAUUUGUGCAAGA	Cleavage		1	CDS	8080168	8080189
vvi-miR828b	VIT_211s0016g01320.1	2.0	11971	1	22	549	570	UCUUGCUCAAAUGAGUGUUCCA	UGGAACACAAAUUUGAGCAAGA	Cleavage		1	CDS	1066047	1066068
vvi-miR828b	VIT_211s0016g05690.1	3.0	24009	1	22	325	346	UCUUGCUCAAAUGAGUGUUCCA	UGGAACACCCAUUUGAACAAGG	Cleavage		1	CDS	5140203	5140224
vvi-miR828b	VIT_215s0046g00170.1	2.5	14012	1	22	605	626	UCUUGCUCAAAUGAGUGUUCCA	UGGAACACCCAUCUGAGUAAGA	Translation		1	CDS	17212313	17212334
vvi-miR828b	VIT_213s0067g01710.1	3.0	8937	1	21	601	621	UCUUGCUCAAAUGAGUGUUCC	GGUAUAUUGAUUUGAGCAAGA	Cleavage		1	CDS	955959	955979
vvi-miR828b	VIT_210s0003g01570.2	2.5	18533	1	22	1052	1073	UCUUGCUCAAAUGAGUGUUCCA	UUGAACAUCAAUUUGAGCAAGA	Cleavage		1	CDS	2950615	2950636
vvi-miR828b	VIT_210s0003g01570.1	2.5	18533	1	22	1075	1096	UCUUGCUCAAAUGAGUGUUCCA	UUGAACAUCAAUUUGAGCAAGA	Cleavage		1	CDS	2950615	2950636
vvi-miR828b	VIT_210s0003g01570.3	2.5	18533	1	22	1093	1114	UCUUGCUCAAAUGAGUGUUCCA	UUGAACAUCAAUUUGAGCAAGA	Cleavage		1	CDS	2950615	2950636
vvi-miR828b	VIT_210s0003g01570.7	2.5	18533	1	22	1099	1120	UCUUGCUCAAAUGAGUGUUCCA	UUGAACAUCAAUUUGAGCAAGA	Cleavage		1	CDS	2950615	2950636
vvi-miR828b	VIT_212s0028g00110.3	3.0	15239	1	22	512	533	UCUUGCUCAAAUGAGUGUUCCA	UUGAAGACUCAUUUGAGCAGAA	Cleavage		1	CDS	766025	766046
vvi-miR828b	VIT_210s0003g01570.6	2.5	18533	1	22	1272	1293	UCUUGCUCAAAUGAGUGUUCCA	UUGAACAUCAAUUUGAGCAAGA	Cleavage		1	CDS	2950615	2950636
vvi-miR845a	VIT_218s0082g00099.1	3.0	14593	1	21	34	54	UAGCUCUGAUACCAAUUGAUA	UAUCAAUUGGUAUCAAAGCAA	Cleavage		1	CDS	4295467	4295487
vvi-miR845a	VIT_215s0021g01960.1	3.0	20105	1	20	239	258	UAGCUCUGAUACCAAUUGAU	CAAAAUUGGUAUCAGAGCUA	Cleavage		1	CDS	12688001	12688020
vvi-miR845a	VIT_216s0098g01650.5	3.0	15518	1	21	1204	1224	UAGCUCUGAUACCAAUUGAUA	UAUUAAAUGGUAUUAGAGCUC	Cleavage		1	three_prime_utr	21773198	21773218
vvi-miR845a	VIT_214s0006g01920.1	2.5	13566	1	20	504	523	UAGCUCUGAUACCAAUUGAU	AACAAUUGGUAUCAGAGCAA	Cleavage		1	five_prime_utr	18602907	18602926
vvi-miR845b	VIT_218s0082g00099.1	3.0	14593	1	21	34	54	UAGCUCUGAUACCAAUUGAUA	UAUCAAUUGGUAUCAAAGCAA	Cleavage		1	CDS	4295467	4295487
vvi-miR845b	VIT_215s0021g01960.1	3.0	20105	1	20	239	258	UAGCUCUGAUACCAAUUGAU	CAAAAUUGGUAUCAGAGCUA	Cleavage		1	CDS	12688001	12688020
vvi-miR845b	VIT_216s0098g01650.5	3.0	15518	1	21	1204	1224	UAGCUCUGAUACCAAUUGAUA	UAUUAAAUGGUAUUAGAGCUC	Cleavage		1	three_prime_utr	21773198	21773218
vvi-miR845b	VIT_214s0006g01920.1	2.5	13566	1	20	504	523	UAGCUCUGAUACCAAUUGAU	AACAAUUGGUAUCAGAGCAA	Cleavage		1	five_prime_utr	18602907	18602926
vvi-miR845c	VIT_210s0003g03370.1	3.0	19383	1	21	256	276	AGGCUCUGAUACCAAUUGAUG	CAACAUUUGGUAUCAGAGCCA	Cleavage		1	five_prime_utr	5593838	5593858
vvi-miR845c	VIT_216s0098g00520.1	3.0	23.07	1	21	254	274	AGGCUCUGAUACCAAUUGAUG	CAACAUUUGGUAUCAGAGCCA	Cleavage		1	five_prime_utr	20921042	20921062
vvi-miR845c	VIT_214s0006g01970.3	3.0	18637	1	21	731	751	AGGCUCUGAUACCAAUUGAUG	UAUCAGGUGGUAUUGGAGUCU	Cleavage		1	five_prime_utr	18807044	18807064
vvi-miR845c	VIT_214s0006g01970.4	3.0	18637	1	21	731	751	AGGCUCUGAUACCAAUUGAUG	UAUCAGGUGGUAUUGGAGUCU	Cleavage		1	five_prime_utr	18807044	18807064
vvi-miR845c	VIT_210s0003g01230.3	3.0	18959	1	20	2111	2130	AGGCUCUGAUACCAAUUGAU	CUUAGUUGCUAUCAGAGCCU	Cleavage		1	three_prime_utr	2566195	2566214
vvi-miR845c	VIT_210s0003g01230.2	3.0	18959	1	20	2128	2147	AGGCUCUGAUACCAAUUGAU	CUUAGUUGCUAUCAGAGCCU	Cleavage		1	three_prime_utr	2566195	2566214
vvi-miR845c	VIT_210s0003g01230.1	3.0	18959	1	20	2320	2339	AGGCUCUGAUACCAAUUGAU	CUUAGUUGCUAUCAGAGCCU	Cleavage		1	three_prime_utr	2566195	2566214
vvi-miR845c	VIT_210s0003g01230.4	3.0	18959	1	20	2599	2618	AGGCUCUGAUACCAAUUGAU	CUUAGUUGCUAUCAGAGCCU	Cleavage		1	three_prime_utr	2566195	2566214
vvi-miR845d	VIT_214s0006g01920.1	2.5	13566	1	21	503	523	UGGCUCUGAUACCAAUUGAUG	CAACAAUUGGUAUCAGAGCAA	Cleavage		1	five_prime_utr	18602907	18602927
vvi-miR845d	VIT_210s0003g03370.1	2.0	19383	1	21	256	276	UGGCUCUGAUACCAAUUGAUG	CAACAUUUGGUAUCAGAGCCA	Cleavage		1	five_prime_utr	5593838	5593858
vvi-miR845d	VIT_216s0098g00520.1	2.0	23.07	1	21	254	274	UGGCUCUGAUACCAAUUGAUG	CAACAUUUGGUAUCAGAGCCA	Cleavage		1	five_prime_utr	20921042	20921062
vvi-miR845d	VIT_218s0082g00099.1	3.0	14593	1	21	34	54	UGGCUCUGAUACCAAUUGAUG	UAUCAAUUGGUAUCAAAGCAA	Cleavage		1	CDS	4295467	4295487
vvi-miR845d	VIT_217s0000g06700.2	3.0	12092	1	21	1432	1452	UGGCUCUGAUACCAAUUGAUG	CAAGAAUUGGUAUCGGAGUCA	Cleavage		1	three_prime_utr	7239510	7239530
vvi-miR845e	VIT_214s0006g01920.1	2.5	13566	1	21	503	523	UGGCUCUGAUACCAAUUGAUG	CAACAAUUGGUAUCAGAGCAA	Cleavage		1	five_prime_utr	18602907	18602927
vvi-miR845e	VIT_210s0003g03370.1	2.0	19383	1	21	256	276	UGGCUCUGAUACCAAUUGAUG	CAACAUUUGGUAUCAGAGCCA	Cleavage		1	five_prime_utr	5593838	5593858
vvi-miR845e	VIT_216s0098g00520.1	2.0	23.07	1	21	254	274	UGGCUCUGAUACCAAUUGAUG	CAACAUUUGGUAUCAGAGCCA	Cleavage		1	five_prime_utr	20921042	20921062
vvi-miR845e	VIT_218s0082g00099.1	3.0	14593	1	21	34	54	UGGCUCUGAUACCAAUUGAUG	UAUCAAUUGGUAUCAAAGCAA	Cleavage		1	CDS	4295467	4295487
vvi-miR845e	VIT_217s0000g06700.2	3.0	12092	1	21	1432	1452	UGGCUCUGAUACCAAUUGAUG	CAAGAAUUGGUAUCGGAGUCA	Cleavage		1	three_prime_utr	7239510	7239530
vvi-miR2111-5p	VIT_214s0068g02150.5	2.5	18165	1	21	888	909	UAAUCUGCAUCCUGAG-GUCUA	UAGAUACUCAGGAUGCAGAUUA	Cleavage		1	CDS	25741541	25741562
vvi-miR2111-5p	VIT_214s0068g02150.2	2.5	18165	1	21	958	979	UAAUCUGCAUCCUGAG-GUCUA	UAGAUACUCAGGAUGCAGAUUA	Cleavage		1	CDS	25741541	25741562
vvi-miR2111-5p	VIT_214s0068g02150.1	2.5	18165	1	21	1098	1119	UAAUCUGCAUCCUGAG-GUCUA	UAGAUACUCAGGAUGCAGAUUA	Cleavage		1	CDS	25741541	25741562
vvi-miR2111-5p	VIT_214s0068g02150.4	2.5	18165	1	21	1266	1287	UAAUCUGCAUCCUGAG-GUCUA	UAGAUACUCAGGAUGCAGAUUA	Cleavage		1	CDS	25741541	25741562
vvi-miR2111-5p	VIT_214s0068g02150.3	2.5	18165	1	21	1423	1444	UAAUCUGCAUCCUGAG-GUCUA	UAGAUACUCAGGAUGCAGAUUA	Cleavage		1	CDS	25741541	25741562
vvi-miR2111-3p	VIT_210s0071g00980.3	2.5	19832	1	21	652	672	GUCCUCUGGUUGCAGAUUACU	AGUAAUCAGCAAGCAGAGGAU	Translation		1	CDS	17626175	17626195
vvi-miR2111-3p	VIT_210s0071g00980.2	2.5	19832	1	21	334	354	GUCCUCUGGUUGCAGAUUACU	AGUAAUCAGCAAGCAGAGGAU	Translation		1	CDS	17626175	17626195
vvi-miR2111-3p	VIT_210s0071g00980.1	2.5	19832	1	21	652	672	GUCCUCUGGUUGCAGAUUACU	AGUAAUCAGCAAGCAGAGGAU	Translation		1	CDS	17626175	17626195
vvi-miR2111-3p	VIT_218s0001g00170.1	3.0	18984	1	20	2212	2231	GUCCUCUGGUUGCAGAUUAC	GUGAUCUGUAACCAGUGGGC	Cleavage		1	CDS	1198623	1198642
vvi-miR2111-3p	VIT_201s0011g00720.1	3.0	23975	1	20	465	484	GUCCUCUGGUUGCAGAUUAC	GGAAUCUGCAGCCGGAGGAG	Cleavage		1	CDS	633272	633291
vvi-miR2111-3p	VIT_201s0011g00720.4	3.0	23975	1	20	587	606	GUCCUCUGGUUGCAGAUUAC	GGAAUCUGCAGCCGGAGGAG	Cleavage		1	CDS	633272	633291
vvi-miR2111-3p	VIT_201s0011g00720.2	3.0	23975	1	20	498	517	GUCCUCUGGUUGCAGAUUAC	GGAAUCUGCAGCCGGAGGAG	Cleavage		1	CDS	633272	633291
vvi-miR2111-3p	VIT_201s0011g00720.5	3.0	23975	1	20	496	515	GUCCUCUGGUUGCAGAUUAC	GGAAUCUGCAGCCGGAGGAG	Cleavage		1	CDS	633272	633291
vvi-miR2111-3p	VIT_201s0011g00720.3	3.0	23975	1	20	496	515	GUCCUCUGGUUGCAGAUUAC	GGAAUCUGCAGCCGGAGGAG	Cleavage		1	CDS	633272	633291
vvi-miR3623-5p	VIT_218s0041g02180.2	1.5	21619	1	22	214	235	UCACAAGUUCAUCCAAGCACCA	UGGUGCUUGGAGGAGCUUGUGA	Translation		1	CDS	27327215	27327236
vvi-miR3623-5p	VIT_218s0041g02180.3	1.5	24625	1	22	485	506	UCACAAGUUCAUCCAAGCACCA	UGGUGCUUGGAGGAGCUUGUGA	Translation		1	CDS	27321970	27321991
vvi-miR3623-5p	VIT_218s0041g01650.1	3.0	19574	1	22	277	298	UCACAAGUUCAUCCAAGCACCA	UGGUGCUUGGAUGAACUCGUCA	Cleavage		1	CDS	26507750	26507771
vvi-miR3623-5p	VIT_218s0041g01633.1	3.0	20849	1	22	458	479	UCACAAGUUCAUCCAAGCACCA	UGGUGCUUGGAUGAACUCGUCA	Cleavage		1	CDS	26494297	26494318
vvi-miR3623-5p	VIT_218s0041g01602.1	3.0	19033	1	22	636	657	UCACAAGUUCAUCCAAGCACCA	UGGUGCUUGGAUGAACUCGUCA	Cleavage		1	CDS	26463363	26463384
vvi-miR3623-5p	VIT_218s0041g01620.1	3.0	19849	1	22	29	50	UCACAAGUUCAUCCAAGCACCA	UGGUGCUUGGAUGAACUCGUCA	Cleavage		1	five_prime_utr	26481455	26481476
vvi-miR3623-5p	VIT_218s0082g00162.1	3.0	21782	1	22	591	612	UCACAAGUUCAUCCAAGCACCA	UGGUGCUUGGAGGAGCUGGUGA	Translation		1	CDS	4780761	4780782
vvi-miR3623-5p	VIT_218s0117g00465.1	3.0	20228	1	22	262	283	UCACAAGUUCAUCCAAGCACCA	UGGUGUUUGGACGAACUGGUGA	Translation		1	CDS	23885617	23885638
vvi-miR3623-5p	VIT_218s0001g07300.2	2.5	22106	1	21	1003	1023	UCACAAGUUCAUCCAAGCACC	GGUGCUUGGAGGAACUUCUGA	Translation		1	three_prime_utr	5539991	5540011
vvi-miR3623-5p	VIT_218s0001g07300.1	2.5	22106	1	21	1112	1132	UCACAAGUUCAUCCAAGCACC	GGUGCUUGGAGGAACUUCUGA	Translation		1	three_prime_utr	5539991	5540011
vvi-miR3623-5p	VIT_218s0001g07300.3	2.5	22106	1	21	2063	2083	UCACAAGUUCAUCCAAGCACC	GGUGCUUGGAGGAACUUCUGA	Translation		1	three_prime_utr	5539991	5540011
vvi-miR3623-3p	VIT_217s0000g09320.3	3.0	22174	1	22	1734	1755	UGGUGCUUGGACGAAUUUGCUA	UGGAAAAUUGGUCCAAGUAUCA	Cleavage		1	three_prime_utr	10892964	10892985
vvi-miR3623-3p	VIT_217s0000g09320.1	3.0	22174	1	22	1842	1863	UGGUGCUUGGACGAAUUUGCUA	UGGAAAAUUGGUCCAAGUAUCA	Cleavage		1	three_prime_utr	10892964	10892985
vvi-miR3623-3p	VIT_217s0000g09320.2	3.0	22174	1	22	1943	1964	UGGUGCUUGGACGAAUUUGCUA	UGGAAAAUUGGUCCAAGUAUCA	Cleavage		1	three_prime_utr	10892964	10892985
vvi-miR2950-5p	VIT_219s0014g01860.3	1.5	15075	1	21	111	131	UUCCAUCUCUUGCACACUGGA	UCCAGUGUGCAAAAGAUGGGA	Translation		1	CDS	2050443	2050463
vvi-miR2950-5p	VIT_219s0014g01860.6	1.5	15075	1	21	111	131	UUCCAUCUCUUGCACACUGGA	UCCAGUGUGCAAAAGAUGGGA	Translation		1	CDS	2050443	2050463
vvi-miR2950-5p	VIT_219s0014g01860.1	1.5	15075	1	21	111	131	UUCCAUCUCUUGCACACUGGA	UCCAGUGUGCAAAAGAUGGGA	Translation		1	five_prime_utr	2050443	2050463
vvi-miR2950-5p	VIT_219s0014g01860.4	1.5	15075	1	21	111	131	UUCCAUCUCUUGCACACUGGA	UCCAGUGUGCAAAAGAUGGGA	Translation		1	CDS	2050443	2050463
vvi-miR2950-5p	VIT_219s0014g01860.2	1.5	15075	1	21	111	131	UUCCAUCUCUUGCACACUGGA	UCCAGUGUGCAAAAGAUGGGA	Translation		1	CDS	2050443	2050463
vvi-miR2950-5p	VIT_219s0014g01860.5	1.5	15075	1	21	111	131	UUCCAUCUCUUGCACACUGGA	UCCAGUGUGCAAAAGAUGGGA	Translation		1	five_prime_utr	2050443	2050463
vvi-miR2950-5p	VIT_219s0014g05110.1	3.0	11095	1	21	806	826	UUCCAUCUCUUGCACACUGGA	UCAAGUGUGUGAGAGAUGGGG	Cleavage		1	CDS	5406080	5406100
vvi-miR2950-5p	VIT_201s0011g01220.1	3.0	17325	1	20	199	218	UUCCAUCUCUUGCACACUGG	GCAGUGUGUAAGAGAUGGUA	Cleavage		1	CDS	1060899	1060918
vvi-miR2950-5p	VIT_217s0000g00600.1	3.0	18703	1	20	750	769	UUCCAUCUCUUGCACACUGG	CUAGUGUGCAAGGGAAGGGA	Cleavage		1	CDS	400631	400650
vvi-miR2950-5p	VIT_210s0003g04300.1	2.5	10106	1	20	1847	1866	UUCCAUCUCUUGCACACUGG	CAGGUGUGCAGGAGAUGGAG	Cleavage		1	three_prime_utr	7397879	7397898
vvi-miR2950-5p	VIT_210s0003g04300.2	2.5	10106	1	20	2222	2241	UUCCAUCUCUUGCACACUGG	CAGGUGUGCAGGAGAUGGAG	Cleavage		1	three_prime_utr	7397879	7397898
vvi-miR2950-5p	VIT_217s0000g06840.7	3.0	17279	1	21	2609	2629	UUCCAUCUCUUGCACACUGGA	UUCAGUGUCCAGAAGAUGGAA	Translation		1	three_prime_utr	7515637	7515657
vvi-miR2950-5p	VIT_217s0000g06840.10	3.0	17279	1	21	2610	2630	UUCCAUCUCUUGCACACUGGA	UUCAGUGUCCAGAAGAUGGAA	Translation		1	three_prime_utr	7515637	7515657
vvi-miR2950-5p	VIT_217s0000g06840.12	3.0	17279	1	21	2618	2638	UUCCAUCUCUUGCACACUGGA	UUCAGUGUCCAGAAGAUGGAA	Translation		1	three_prime_utr	7515637	7515657
vvi-miR2950-5p	VIT_217s0000g06840.5	3.0	17279	1	21	2774	2794	UUCCAUCUCUUGCACACUGGA	UUCAGUGUCCAGAAGAUGGAA	Translation		1	three_prime_utr	7515637	7515657
vvi-miR2950-5p	VIT_217s0000g06840.8	3.0	17279	1	21	2869	2889	UUCCAUCUCUUGCACACUGGA	UUCAGUGUCCAGAAGAUGGAA	Translation		1	three_prime_utr	7515637	7515657
vvi-miR2950-5p	VIT_217s0000g06840.6	3.0	17279	1	21	2968	2988	UUCCAUCUCUUGCACACUGGA	UUCAGUGUCCAGAAGAUGGAA	Translation		1	three_prime_utr	7515637	7515657
vvi-miR2950-5p	VIT_217s0000g06840.9	3.0	17279	1	21	3695	3715	UUCCAUCUCUUGCACACUGGA	UUCAGUGUCCAGAAGAUGGAA	Translation		1	three_prime_utr	7515637	7515657
vvi-miR2950-5p	VIT_217s0000g06840.11	3.0	17279	1	21	3790	3810	UUCCAUCUCUUGCACACUGGA	UUCAGUGUCCAGAAGAUGGAA	Translation		1	three_prime_utr	7515637	7515657
vvi-miR3625-5p	VIT_213s0067g01750.2	3.0	16033	1	21	182	202	UUCCAGCAGUCAUCUCCAAGG	CCUUGGAAGAGAUUGCUGGAA	Cleavage		1	five_prime_utr	960731	960751
vvi-miR3625-5p	VIT_210s0116g01735.1	3.0	20953	1	21	965	985	UUCCAGCAGUCAUCUCCAAGG	UUUUGGAGAUUGUUGCUGGAG	Translation		1	CDS	1013334	1013354
vvi-miR3625-5p	VIT_213s0067g03230.1	2.5	17.62	1	20	648	667	UUCCAGCAGUCAUCUCCAAG	CGUGGAGCUGAUUGCUGGAA	Cleavage		1	CDS	1794278	1794297
vvi-miR3626-5p	VIT_210s0116g00910.1	2.0	17059	1	20	704	723	GGUAGUCGCUGUGAAAUUGA	UCAAUUUCAUAGCUACUACC	Cleavage		1	CDS	416551	416570
vvi-miR3626-5p	VIT_216s0050g02710.1	2.5	20412	1	20	826	845	GGUAGUCGCUGUGAAAUUGA	UAAAUUUCACUGCGACUGCC	Translation		1	CDS	19744047	19744066
vvi-miR3626-3p	VIT_212s0121g00420.1	2.0	12423	1	20	432	451	CUUCAAUUUCACAGCGACCA	UGGUUGUUCUGAAAUUGAAG	Cleavage		1	five_prime_utr	12547764	12547783
vvi-miR3626-3p	VIT_211s0016g05110.1	2.5	4618	1	20	637	656	CUUCAAUUUCACAGCGACCA	GGGGUGCUGUGAAAUUGAAG	Cleavage		1	CDS	4390188	4390207
vvi-miR3626-3p	VIT_211s0078g00165.1	2.5	13037	1	20	585	604	CUUCAAUUUCACAGCGACCA	UGGUUGCUUAGAAAUUGAAG	Translation		1	three_prime_utr	12227432	12227451
vvi-miR3626-3p	VIT_211s0078g00165.2	2.5	20852	1	20	555	574	CUUCAAUUUCACAGCGACCA	UGGUUGCUUAGAAAUUGAAG	Translation		1	three_prime_utr	12227432	12227451
vvi-miR3626-3p	VIT_218s0122g01140.1	2.5	16308	1	20	1174	1193	CUUCAAUUUCACAGCGACCA	UGGUUUCUUUGAAAUUGAAG	Cleavage		1	three_prime_utr	780969	780988
vvi-miR3626-3p	VIT_215s0021g01680.1	2.5	12334	1	20	1668	1687	CUUCAAUUUCACAGCGACCA	UGGUUGCAGUGCAAUUGAAG	Translation		1	CDS	12333598	12333617
vvi-miR3626-3p	VIT_201s0010g03700.1	2.5	10834	1	20	1392	1411	CUUCAAUUUCACAGCGACCA	UGGUCUCUAUGAAGUUGAAG	Cleavage		1	three_prime_utr	21063073	21063092
vvi-miR3626-3p	VIT_201s0010g03700.2	2.5	10834	1	20	1466	1485	CUUCAAUUUCACAGCGACCA	UGGUCUCUAUGAAGUUGAAG	Cleavage		1	three_prime_utr	21063073	21063092
vvi-miR3626-3p	VIT_201s0010g03700.11	2.5	10834	1	20	1559	1578	CUUCAAUUUCACAGCGACCA	UGGUCUCUAUGAAGUUGAAG	Cleavage		1	three_prime_utr	21063073	21063092
vvi-miR3626-3p	VIT_201s0010g03700.4	2.5	10834	1	20	1569	1588	CUUCAAUUUCACAGCGACCA	UGGUCUCUAUGAAGUUGAAG	Cleavage		1	three_prime_utr	21063073	21063092
vvi-miR3626-3p	VIT_201s0010g03700.8	2.5	10834	1	20	1572	1591	CUUCAAUUUCACAGCGACCA	UGGUCUCUAUGAAGUUGAAG	Cleavage		1	three_prime_utr	21063073	21063092
vvi-miR3626-3p	VIT_201s0010g03700.3	2.5	10834	1	20	1578	1597	CUUCAAUUUCACAGCGACCA	UGGUCUCUAUGAAGUUGAAG	Cleavage		1	three_prime_utr	21063073	21063092
vvi-miR3626-3p	VIT_201s0010g03700.6	2.5	10834	1	20	1643	1662	CUUCAAUUUCACAGCGACCA	UGGUCUCUAUGAAGUUGAAG	Cleavage		1	three_prime_utr	21063073	21063092
vvi-miR3626-3p	VIT_201s0010g03700.7	2.5	10834	1	20	1652	1671	CUUCAAUUUCACAGCGACCA	UGGUCUCUAUGAAGUUGAAG	Cleavage		1	three_prime_utr	21063073	21063092
vvi-miR3626-3p	VIT_201s0010g03700.10	2.5	10834	1	20	1675	1694	CUUCAAUUUCACAGCGACCA	UGGUCUCUAUGAAGUUGAAG	Cleavage		1	three_prime_utr	21063073	21063092
vvi-miR3626-3p	VIT_201s0010g03700.9	2.5	10834	1	20	1684	1703	CUUCAAUUUCACAGCGACCA	UGGUCUCUAUGAAGUUGAAG	Cleavage		1	three_prime_utr	21063073	21063092
vvi-miR3626-3p	VIT_218s0117g00370.1	2.5	13386	1	20	2751	2770	CUUCAAUUUCACAGCGACCA	UGGUCACUGAGGAAUUGAAG	Translation		1	three_prime_utr	23695447	23695466
vvi-miR3626-3p	VIT_219s0014g00220.5	2.5	15342	1	20	425	444	CUUCAAUUUCACAGCGACCA	UGCUUGCUGAGAAAUUGAAG	Translation		1	five_prime_utr	224684	224703
vvi-miR3627-5p	VIT_211s0052g00320.7	2.0	20774	1	22	170	191	UUGUCGCAGGAGAGACGGCACU	GGUGUCAUCUCUCCUGCGACAG	Cleavage		1	five_prime_utr	17604503	17604524
vvi-miR3627-5p	VIT_211s0052g00320.6	2.0	20774	1	22	170	191	UUGUCGCAGGAGAGACGGCACU	GGUGUCAUCUCUCCUGCGACAG	Cleavage		1	five_prime_utr	17604503	17604524
vvi-miR3627-5p	VIT_211s0052g00320.2	2.0	20774	1	22	170	191	UUGUCGCAGGAGAGACGGCACU	GGUGUCAUCUCUCCUGCGACAG	Cleavage		1	five_prime_utr	17604503	17604524
vvi-miR3627-5p	VIT_211s0052g00320.4	2.0	20774	1	22	170	191	UUGUCGCAGGAGAGACGGCACU	GGUGUCAUCUCUCCUGCGACAG	Cleavage		1	five_prime_utr	17604503	17604524
vvi-miR3627-5p	VIT_211s0052g00320.3	2.0	20774	1	22	365	386	UUGUCGCAGGAGAGACGGCACU	GGUGUCAUCUCUCCUGCGACAG	Cleavage		1	five_prime_utr	17604503	17604524
vvi-miR3627-5p	VIT_211s0052g00320.5	2.0	20774	1	22	170	191	UUGUCGCAGGAGAGACGGCACU	GGUGUCAUCUCUCCUGCGACAG	Cleavage		1	five_prime_utr	17604503	17604524
vvi-miR3627-5p	VIT_215s0048g02390.1	3.0	14498	1	20	190	209	UUGUCGCAGGAGAGACGGCA	UUCCGUCUCUCUUGCGUCAA	Cleavage		1	CDS	16580592	16580611
vvi-miR3628-5p	VIT_212s0055g00790.1	3.0	24052	1	20	337	356	AUGCGAGAGCCGUGCUUAGU	ACAAGGCGCGGCACUCGCAU	Cleavage		1	CDS	14066287	14066306
vvi-miR3629a-5p	VIT_214s0030g01280.2	0.5	17393	1	21	530	550	CGCAUUUUCUCAGCAGCCAAG	UUUGGUUGCUGAGAAAAUGCG	Cleavage		1	five_prime_utr	5815278	5815298
vvi-miR3629a-5p	VIT_215s0024g00820.2	0.5	20831	1	21	1063	1083	CGCAUUUUCUCAGCAGCCAAG	UUUGGCUGCUGAGAAAAUGUG	Cleavage		1	five_prime_utr	1640515	1640535
vvi-miR3629a-5p	VIT_217s0000g05820.8	1.0	14228	1	21	16	36	CGCAUUUUCUCAGCAGCCAAG	UUUGGUUGCUGAGAAAAUGUG	Cleavage		1	five_prime_utr	6349477	6349497
vvi-miR3629a-5p	VIT_214s0060g01580.3	1.0	13257	1	21	347	367	CGCAUUUUCUCAGCAGCCAAG	UUUGGUUGCUGAGAAAAUGUG	Cleavage		1	five_prime_utr	1282028	1282048
vvi-miR3629a-5p	VIT_213s0084g00310.1	1.5	17002	1	21	223	243	CGCAUUUUCUCAGCAGCCAAG	UUUGGCUGCUGAGAAAAUGUU	Cleavage		1	five_prime_utr	19071493	19071513
vvi-miR3629a-5p	VIT_213s0084g00310.4	1.5	17002	1	21	227	247	CGCAUUUUCUCAGCAGCCAAG	UUUGGCUGCUGAGAAAAUGUU	Cleavage		1	five_prime_utr	19071493	19071513
vvi-miR3629a-5p	VIT_215s0021g00090.2	1.5	15046	1	21	447	467	CGCAUUUUCUCAGCAGCCAAG	UUUGGUUGCUGAGAAAAUGCA	Cleavage		1	five_prime_utr	9349621	9349641
vvi-miR3629a-5p	VIT_217s0000g06880.3	1.5	16338	1	21	590	610	CGCAUUUUCUCAGCAGCCAAG	UUUGGUUGCUGAGAAAGUGUG	Cleavage		1	five_prime_utr	7538504	7538524
vvi-miR3629a-5p	VIT_217s0000g06880.4	1.5	16338	1	21	590	610	CGCAUUUUCUCAGCAGCCAAG	UUUGGUUGCUGAGAAAGUGUG	Cleavage		1	five_prime_utr	7538504	7538524
vvi-miR3629a-5p	VIT_216s0050g02440.2	1.5	16923	1	21	492	512	CGCAUUUUCUCAGCAGCCAAG	UUUGGUUGCUGAGAAAGUGUG	Cleavage		1	five_prime_utr	19381244	19381264
vvi-miR3629a-5p	VIT_216s0050g02440.3	1.5	16923	1	21	200	220	CGCAUUUUCUCAGCAGCCAAG	UUUGGUUGCUGAGAAAGUGUG	Cleavage		1	five_prime_utr	19381244	19381264
vvi-miR3629a-5p	VIT_212s0059g01160.1	2.0	16707	1	21	174	194	CGCAUUUUCUCAGCAGCCAAG	UUUGGUUGCUGAGAAAGUGCU	Cleavage		1	five_prime_utr	6092590	6092610
vvi-miR3629a-5p	VIT_201s0011g06050.1	2.0	10781	1	21	415	435	CGCAUUUUCUCAGCAGCCAAG	UUUGGUUGCUGAGAAAAUGUA	Cleavage		1	five_prime_utr	5821169	5821189
vvi-miR3629a-5p	VIT_212s0059g00920.1	2.0	16115	1	21	2079	2099	CGCAUUUUCUCAGCAGCCAAG	UUUGGUUGCUGAGAAAAUGGG	Cleavage		1	three_prime_utr	5729165	5729185
vvi-miR3629a-5p	VIT_212s0059g00900.2	2.0	17163	1	21	2273	2293	CGCAUUUUCUCAGCAGCCAAG	UUUGGUUGCUGAGAAAAUGGG	Cleavage		1	three_prime_utr	5699928	5699948
vvi-miR3629a-5p	VIT_212s0059g00900.1	2.0	17163	1	21	2933	2953	CGCAUUUUCUCAGCAGCCAAG	UUUGGUUGCUGAGAAAAUGGG	Cleavage		1	three_prime_utr	5699928	5699948
vvi-miR3629a-5p	VIT_217s0000g10240.2	3.0	22106	1	21	64	84	CGCAUUUUCUCAGCAGCCAAG	UUUGGUUGCUGAGAAAAUGGA	Cleavage		1	five_prime_utr	12498116	12498136
vvi-miR3629a-5p	VIT_217s0000g00570.5	3.0	13987	1	21	1069	1089	CGCAUUUUCUCAGCAGCCAAG	UUUGGUUGCUGAGAAAAUGGA	Cleavage		1	five_prime_utr	376984	377004
vvi-miR3629a-5p	VIT_213s0064g01230.1	2.5	18356	1	21	41	61	CGCAUUUUCUCAGCAGCCAAG	UUUGGCUGCUGAGAAAUUGCA	Cleavage		1	five_prime_utr	23110988	23111008
vvi-miR3629a-5p	VIT_213s0064g01230.5	2.5	18356	1	21	41	61	CGCAUUUUCUCAGCAGCCAAG	UUUGGCUGCUGAGAAAUUGCA	Cleavage		1	five_prime_utr	23110988	23111008
vvi-miR3629a-5p	VIT_217s0000g01860.1	2.0	13293	1	21	111	131	CGCAUUUUCUCAGCAGCCAAG	UUUGGUUGCUGAUAAAAUGUG	Translation		1	five_prime_utr	1418782	1418802
vvi-miR3629a-3p	VIT_217s0000g01150.1	0.0	16147	1	21	48	68	GGCUGCUGAGAAAAUGUAGGA	UCCUACAUUUUCUCAGCAGCC	Cleavage		1	five_prime_utr	822220	822240
vvi-miR3629a-3p	VIT_213s0064g00580.6	0.5	13465	1	21	397	417	GGCUGCUGAGAAAAUGUAGGA	UCCUACAUUUUCUCGGCAGCC	Cleavage		1	five_prime_utr	22305917	22305937
vvi-miR3629a-3p	VIT_213s0064g00580.5	0.5	13465	1	21	397	417	GGCUGCUGAGAAAAUGUAGGA	UCCUACAUUUUCUCGGCAGCC	Cleavage		1	five_prime_utr	22305917	22305937
vvi-miR3629a-3p	VIT_213s0064g00580.3	0.5	13465	1	21	397	417	GGCUGCUGAGAAAAUGUAGGA	UCCUACAUUUUCUCGGCAGCC	Cleavage		1	five_prime_utr	22305917	22305937
vvi-miR3629a-3p	VIT_213s0064g00580.1	0.5	13465	1	21	397	417	GGCUGCUGAGAAAAUGUAGGA	UCCUACAUUUUCUCGGCAGCC	Cleavage		1	five_prime_utr	22305917	22305937
vvi-miR3629a-3p	VIT_216s0098g01870.1	0.5	12995	1	20	1213	1232	GGCUGCUGAGAAAAUGUAGG	CCUACAUUUUUUCAGCAGCC	Cleavage		1	five_prime_utr	21955628	21955647
vvi-miR3629a-3p	VIT_216s0098g01870.4	0.5	12995	1	20	1218	1237	GGCUGCUGAGAAAAUGUAGG	CCUACAUUUUUUCAGCAGCC	Cleavage		1	five_prime_utr	21955628	21955647
vvi-miR3629a-3p	VIT_216s0098g01870.8	0.5	12995	1	20	1277	1296	GGCUGCUGAGAAAAUGUAGG	CCUACAUUUUUUCAGCAGCC	Cleavage		1	five_prime_utr	21955628	21955647
vvi-miR3629a-3p	VIT_216s0098g01870.6	0.5	12995	1	20	1332	1351	GGCUGCUGAGAAAAUGUAGG	CCUACAUUUUUUCAGCAGCC	Cleavage		1	five_prime_utr	21955628	21955647
vvi-miR3629a-3p	VIT_216s0098g01870.7	0.5	12995	1	20	1483	1502	GGCUGCUGAGAAAAUGUAGG	CCUACAUUUUUUCAGCAGCC	Cleavage		1	five_prime_utr	21955628	21955647
vvi-miR3629a-3p	VIT_216s0098g01870.5	0.5	12995	1	20	1421	1440	GGCUGCUGAGAAAAUGUAGG	CCUACAUUUUUUCAGCAGCC	Cleavage		1	five_prime_utr	21955628	21955647
vvi-miR3629a-3p	VIT_214s0060g01430.1	1.5	15045	1	21	478	498	GGCUGCUGAGAAAAUGUAGGA	UUUUAUAUUUUCUCAGCAGCC	Cleavage		1	five_prime_utr	1126001	1126021
vvi-miR3629a-3p	VIT_214s0060g01430.2	1.5	15045	1	21	575	595	GGCUGCUGAGAAAAUGUAGGA	UUUUAUAUUUUCUCAGCAGCC	Cleavage		1	five_prime_utr	1126001	1126021
vvi-miR3629a-3p	VIT_214s0060g01430.4	1.5	15045	1	21	575	595	GGCUGCUGAGAAAAUGUAGGA	UUUUAUAUUUUCUCAGCAGCC	Cleavage		1	five_prime_utr	1126001	1126021
vvi-miR3629a-3p	VIT_201s0127g00895.1	2.0	17773	1	21	581	601	GGCUGCUGAGAAAAUGUAGGA	UCCUACAUUUUCUCAGUAACC	Cleavage		1	five_prime_utr	8304307	8304327
vvi-miR3629a-3p	VIT_215s0046g03190.2	2.0	18741	1	21	141	161	GGCUGCUGAGAAAAUGUAGGA	UCCUGCAUUUUCUCAGCUGCC	Cleavage		1	five_prime_utr	19781289	19781309
vvi-miR3629a-3p	VIT_201s0011g04410.1	1.5	16073	1	21	128	148	GGCUGCUGAGAAAAUGUAGGA	UCCUACAUUUUGUCGGCAGCC	Translation		1	five_prime_utr	4010699	4010719
vvi-miR3629a-3p	VIT_211s0016g04820.2	1.0	14895	1	20	242	261	GGCUGCUGAGAAAAUGUAGG	CCGACAUUUUCUCAGCAGCC	Cleavage		1	five_prime_utr	4119216	4119235
vvi-miR3629a-3p	VIT_211s0016g04820.7	1.0	14895	1	20	582	601	GGCUGCUGAGAAAAUGUAGG	CCGACAUUUUCUCAGCAGCC	Cleavage		1	five_prime_utr	4119216	4119235
vvi-miR3629a-3p	VIT_211s0016g04820.1	1.0	14895	1	20	201	220	GGCUGCUGAGAAAAUGUAGG	CCGACAUUUUCUCAGCAGCC	Cleavage		1	five_prime_utr	4119216	4119235
vvi-miR3629a-3p	VIT_211s0016g04820.9	1.0	14895	1	20	582	601	GGCUGCUGAGAAAAUGUAGG	CCGACAUUUUCUCAGCAGCC	Cleavage		1	five_prime_utr	4119216	4119235
vvi-miR3629a-3p	VIT_211s0016g04820.8	1.0	14895	1	20	582	601	GGCUGCUGAGAAAAUGUAGG	CCGACAUUUUCUCAGCAGCC	Cleavage		1	five_prime_utr	4119216	4119235
vvi-miR3629a-3p	VIT_216s0050g01780.1	2.0	13808	1	21	1392	1412	GGCUGCUGAGAAAAUGUAGGA	UCUUCCAUUUUCUCAGCGGCC	Cleavage		1	three_prime_utr	18732248	18732268
vvi-miR3629a-3p	VIT_210s0071g00710.6	2.0	10634	1	21	154	174	GGCUGCUGAGAAAAUGUAGGA	UCUUUCGUUUUCUCAGCAGCC	Cleavage		1	five_prime_utr	17222811	17222831
vvi-miR3629a-3p	VIT_210s0071g00710.5	2.0	10634	1	21	154	174	GGCUGCUGAGAAAAUGUAGGA	UCUUUCGUUUUCUCAGCAGCC	Cleavage		1	five_prime_utr	17222811	17222831
vvi-miR3629b	VIT_217s0000g01150.1	0.0	16147	1	21	48	68	GGCUGCUGAGAAAAUGUAGGA	UCCUACAUUUUCUCAGCAGCC	Cleavage		1	five_prime_utr	822220	822240
vvi-miR3629b	VIT_213s0064g00580.6	0.5	13465	1	21	397	417	GGCUGCUGAGAAAAUGUAGGA	UCCUACAUUUUCUCGGCAGCC	Cleavage		1	five_prime_utr	22305917	22305937
vvi-miR3629b	VIT_213s0064g00580.5	0.5	13465	1	21	397	417	GGCUGCUGAGAAAAUGUAGGA	UCCUACAUUUUCUCGGCAGCC	Cleavage		1	five_prime_utr	22305917	22305937
vvi-miR3629b	VIT_213s0064g00580.3	0.5	13465	1	21	397	417	GGCUGCUGAGAAAAUGUAGGA	UCCUACAUUUUCUCGGCAGCC	Cleavage		1	five_prime_utr	22305917	22305937
vvi-miR3629b	VIT_213s0064g00580.1	0.5	13465	1	21	397	417	GGCUGCUGAGAAAAUGUAGGA	UCCUACAUUUUCUCGGCAGCC	Cleavage		1	five_prime_utr	22305917	22305937
vvi-miR3629b	VIT_216s0098g01870.1	0.5	12995	1	20	1213	1232	GGCUGCUGAGAAAAUGUAGG	CCUACAUUUUUUCAGCAGCC	Cleavage		1	five_prime_utr	21955628	21955647
vvi-miR3629b	VIT_216s0098g01870.4	0.5	12995	1	20	1218	1237	GGCUGCUGAGAAAAUGUAGG	CCUACAUUUUUUCAGCAGCC	Cleavage		1	five_prime_utr	21955628	21955647
vvi-miR3629b	VIT_216s0098g01870.8	0.5	12995	1	20	1277	1296	GGCUGCUGAGAAAAUGUAGG	CCUACAUUUUUUCAGCAGCC	Cleavage		1	five_prime_utr	21955628	21955647
vvi-miR3629b	VIT_216s0098g01870.6	0.5	12995	1	20	1332	1351	GGCUGCUGAGAAAAUGUAGG	CCUACAUUUUUUCAGCAGCC	Cleavage		1	five_prime_utr	21955628	21955647
vvi-miR3629b	VIT_216s0098g01870.7	0.5	12995	1	20	1483	1502	GGCUGCUGAGAAAAUGUAGG	CCUACAUUUUUUCAGCAGCC	Cleavage		1	five_prime_utr	21955628	21955647
vvi-miR3629b	VIT_216s0098g01870.5	0.5	12995	1	20	1421	1440	GGCUGCUGAGAAAAUGUAGG	CCUACAUUUUUUCAGCAGCC	Cleavage		1	five_prime_utr	21955628	21955647
vvi-miR3629b	VIT_214s0060g01430.1	1.5	15045	1	21	478	498	GGCUGCUGAGAAAAUGUAGGA	UUUUAUAUUUUCUCAGCAGCC	Cleavage		1	five_prime_utr	1126001	1126021
vvi-miR3629b	VIT_214s0060g01430.2	1.5	15045	1	21	575	595	GGCUGCUGAGAAAAUGUAGGA	UUUUAUAUUUUCUCAGCAGCC	Cleavage		1	five_prime_utr	1126001	1126021
vvi-miR3629b	VIT_214s0060g01430.4	1.5	15045	1	21	575	595	GGCUGCUGAGAAAAUGUAGGA	UUUUAUAUUUUCUCAGCAGCC	Cleavage		1	five_prime_utr	1126001	1126021
vvi-miR3629b	VIT_201s0127g00895.1	2.0	17773	1	21	581	601	GGCUGCUGAGAAAAUGUAGGA	UCCUACAUUUUCUCAGUAACC	Cleavage		1	five_prime_utr	8304307	8304327
vvi-miR3629b	VIT_215s0046g03190.2	2.0	18741	1	21	141	161	GGCUGCUGAGAAAAUGUAGGA	UCCUGCAUUUUCUCAGCUGCC	Cleavage		1	five_prime_utr	19781289	19781309
vvi-miR3629b	VIT_201s0011g04410.1	1.5	16073	1	21	128	148	GGCUGCUGAGAAAAUGUAGGA	UCCUACAUUUUGUCGGCAGCC	Translation		1	five_prime_utr	4010699	4010719
vvi-miR3629b	VIT_211s0016g04820.2	1.0	14895	1	20	242	261	GGCUGCUGAGAAAAUGUAGG	CCGACAUUUUCUCAGCAGCC	Cleavage		1	five_prime_utr	4119216	4119235
vvi-miR3629b	VIT_211s0016g04820.7	1.0	14895	1	20	582	601	GGCUGCUGAGAAAAUGUAGG	CCGACAUUUUCUCAGCAGCC	Cleavage		1	five_prime_utr	4119216	4119235
vvi-miR3629b	VIT_211s0016g04820.1	1.0	14895	1	20	201	220	GGCUGCUGAGAAAAUGUAGG	CCGACAUUUUCUCAGCAGCC	Cleavage		1	five_prime_utr	4119216	4119235
vvi-miR3629b	VIT_211s0016g04820.9	1.0	14895	1	20	582	601	GGCUGCUGAGAAAAUGUAGG	CCGACAUUUUCUCAGCAGCC	Cleavage		1	five_prime_utr	4119216	4119235
vvi-miR3629b	VIT_211s0016g04820.8	1.0	14895	1	20	582	601	GGCUGCUGAGAAAAUGUAGG	CCGACAUUUUCUCAGCAGCC	Cleavage		1	five_prime_utr	4119216	4119235
vvi-miR3629b	VIT_216s0050g01780.1	2.0	13808	1	21	1392	1412	GGCUGCUGAGAAAAUGUAGGA	UCUUCCAUUUUCUCAGCGGCC	Cleavage		1	three_prime_utr	18732248	18732268
vvi-miR3629b	VIT_210s0071g00710.6	2.0	10634	1	21	154	174	GGCUGCUGAGAAAAUGUAGGA	UCUUUCGUUUUCUCAGCAGCC	Cleavage		1	five_prime_utr	17222811	17222831
vvi-miR3629b	VIT_210s0071g00710.5	2.0	10634	1	21	154	174	GGCUGCUGAGAAAAUGUAGGA	UCUUUCGUUUUCUCAGCAGCC	Cleavage		1	five_prime_utr	17222811	17222831
vvi-miR3629c	VIT_217s0000g01150.1	0.0	16147	1	21	48	68	GGCUGCUGAGAAAAUGUAGGA	UCCUACAUUUUCUCAGCAGCC	Cleavage		1	five_prime_utr	822220	822240
vvi-miR3629c	VIT_213s0064g00580.6	0.5	13465	1	21	397	417	GGCUGCUGAGAAAAUGUAGGA	UCCUACAUUUUCUCGGCAGCC	Cleavage		1	five_prime_utr	22305917	22305937
vvi-miR3629c	VIT_213s0064g00580.5	0.5	13465	1	21	397	417	GGCUGCUGAGAAAAUGUAGGA	UCCUACAUUUUCUCGGCAGCC	Cleavage		1	five_prime_utr	22305917	22305937
vvi-miR3629c	VIT_213s0064g00580.3	0.5	13465	1	21	397	417	GGCUGCUGAGAAAAUGUAGGA	UCCUACAUUUUCUCGGCAGCC	Cleavage		1	five_prime_utr	22305917	22305937
vvi-miR3629c	VIT_213s0064g00580.1	0.5	13465	1	21	397	417	GGCUGCUGAGAAAAUGUAGGA	UCCUACAUUUUCUCGGCAGCC	Cleavage		1	five_prime_utr	22305917	22305937
vvi-miR3629c	VIT_216s0098g01870.1	0.5	12995	1	20	1213	1232	GGCUGCUGAGAAAAUGUAGG	CCUACAUUUUUUCAGCAGCC	Cleavage		1	five_prime_utr	21955628	21955647
vvi-miR3629c	VIT_216s0098g01870.4	0.5	12995	1	20	1218	1237	GGCUGCUGAGAAAAUGUAGG	CCUACAUUUUUUCAGCAGCC	Cleavage		1	five_prime_utr	21955628	21955647
vvi-miR3629c	VIT_216s0098g01870.8	0.5	12995	1	20	1277	1296	GGCUGCUGAGAAAAUGUAGG	CCUACAUUUUUUCAGCAGCC	Cleavage		1	five_prime_utr	21955628	21955647
vvi-miR3629c	VIT_216s0098g01870.6	0.5	12995	1	20	1332	1351	GGCUGCUGAGAAAAUGUAGG	CCUACAUUUUUUCAGCAGCC	Cleavage		1	five_prime_utr	21955628	21955647
vvi-miR3629c	VIT_216s0098g01870.7	0.5	12995	1	20	1483	1502	GGCUGCUGAGAAAAUGUAGG	CCUACAUUUUUUCAGCAGCC	Cleavage		1	five_prime_utr	21955628	21955647
vvi-miR3629c	VIT_216s0098g01870.5	0.5	12995	1	20	1421	1440	GGCUGCUGAGAAAAUGUAGG	CCUACAUUUUUUCAGCAGCC	Cleavage		1	five_prime_utr	21955628	21955647
vvi-miR3629c	VIT_214s0060g01430.1	1.5	15045	1	21	478	498	GGCUGCUGAGAAAAUGUAGGA	UUUUAUAUUUUCUCAGCAGCC	Cleavage		1	five_prime_utr	1126001	1126021
vvi-miR3629c	VIT_214s0060g01430.2	1.5	15045	1	21	575	595	GGCUGCUGAGAAAAUGUAGGA	UUUUAUAUUUUCUCAGCAGCC	Cleavage		1	five_prime_utr	1126001	1126021
vvi-miR3629c	VIT_214s0060g01430.4	1.5	15045	1	21	575	595	GGCUGCUGAGAAAAUGUAGGA	UUUUAUAUUUUCUCAGCAGCC	Cleavage		1	five_prime_utr	1126001	1126021
vvi-miR3629c	VIT_201s0127g00895.1	2.0	17773	1	21	581	601	GGCUGCUGAGAAAAUGUAGGA	UCCUACAUUUUCUCAGUAACC	Cleavage		1	five_prime_utr	8304307	8304327
vvi-miR3629c	VIT_215s0046g03190.2	2.0	18741	1	21	141	161	GGCUGCUGAGAAAAUGUAGGA	UCCUGCAUUUUCUCAGCUGCC	Cleavage		1	five_prime_utr	19781289	19781309
vvi-miR3629c	VIT_201s0011g04410.1	1.5	16073	1	21	128	148	GGCUGCUGAGAAAAUGUAGGA	UCCUACAUUUUGUCGGCAGCC	Translation		1	five_prime_utr	4010699	4010719
vvi-miR3629c	VIT_211s0016g04820.2	1.0	14895	1	20	242	261	GGCUGCUGAGAAAAUGUAGG	CCGACAUUUUCUCAGCAGCC	Cleavage		1	five_prime_utr	4119216	4119235
vvi-miR3629c	VIT_211s0016g04820.7	1.0	14895	1	20	582	601	GGCUGCUGAGAAAAUGUAGG	CCGACAUUUUCUCAGCAGCC	Cleavage		1	five_prime_utr	4119216	4119235
vvi-miR3629c	VIT_211s0016g04820.1	1.0	14895	1	20	201	220	GGCUGCUGAGAAAAUGUAGG	CCGACAUUUUCUCAGCAGCC	Cleavage		1	five_prime_utr	4119216	4119235
vvi-miR3629c	VIT_211s0016g04820.9	1.0	14895	1	20	582	601	GGCUGCUGAGAAAAUGUAGG	CCGACAUUUUCUCAGCAGCC	Cleavage		1	five_prime_utr	4119216	4119235
vvi-miR3629c	VIT_211s0016g04820.8	1.0	14895	1	20	582	601	GGCUGCUGAGAAAAUGUAGG	CCGACAUUUUCUCAGCAGCC	Cleavage		1	five_prime_utr	4119216	4119235
vvi-miR3629c	VIT_216s0050g01780.1	2.0	13808	1	21	1392	1412	GGCUGCUGAGAAAAUGUAGGA	UCUUCCAUUUUCUCAGCGGCC	Cleavage		1	three_prime_utr	18732248	18732268
vvi-miR3629c	VIT_210s0071g00710.6	2.0	10634	1	21	154	174	GGCUGCUGAGAAAAUGUAGGA	UCUUUCGUUUUCUCAGCAGCC	Cleavage		1	five_prime_utr	17222811	17222831
vvi-miR3629c	VIT_210s0071g00710.5	2.0	10634	1	21	154	174	GGCUGCUGAGAAAAUGUAGGA	UCUUUCGUUUUCUCAGCAGCC	Cleavage		1	five_prime_utr	17222811	17222831
vvi-miR447b-5p	VIT_201s0010g02270.1	3.0	19226	1	22	798	819	ACUCUUUCUCAAGGGCUUCUAG	UUGGAAGCCUUUGAGGGAGAGA	Cleavage		1	CDS	19231543	19231564
vvi-miR447b-5p	VIT_214s0068g00420.3	2.5	12647	1	22	507	528	ACUCUUUCUCAAGGGCUUCUAG	CAAGAAGCUAUUGAGAAAGAGA	Cleavage		1	CDS	24161474	24161495
vvi-miR447b-5p	VIT_214s0068g00420.4	2.5	12647	1	22	498	519	ACUCUUUCUCAAGGGCUUCUAG	CAAGAAGCUAUUGAGAAAGAGA	Cleavage		1	CDS	24161474	24161495
vvi-miR447b-5p	VIT_214s0068g00420.1	2.5	12647	1	22	507	528	ACUCUUUCUCAAGGGCUUCUAG	CAAGAAGCUAUUGAGAAAGAGA	Cleavage		1	CDS	24161474	24161495
vvi-miR447b-5p	VIT_214s0068g00420.2	2.5	12647	1	22	501	522	ACUCUUUCUCAAGGGCUUCUAG	CAAGAAGCUAUUGAGAAAGAGA	Cleavage		1	CDS	24161474	24161495
vvi-miR447b-5p	VIT_214s0068g00420.6	2.5	12647	1	22	167	188	ACUCUUUCUCAAGGGCUUCUAG	CAAGAAGCUAUUGAGAAAGAGA	Cleavage		1	five_prime_utr	24161474	24161495
vvi-miR447b-5p	VIT_214s0068g00420.7	2.5	12647	1	22	581	602	ACUCUUUCUCAAGGGCUUCUAG	CAAGAAGCUAUUGAGAAAGAGA	Cleavage		1	CDS	24161474	24161495
vvi-miR447b-5p	VIT_214s0068g00420.5	2.5	12647	1	22	466	487	ACUCUUUCUCAAGGGCUUCUAG	CAAGAAGCUAUUGAGAAAGAGA	Cleavage		1	CDS	24161474	24161495
vvi-miR447b-5p	VIT_214s0068g00420.10	2.5	12647	1	22	374	395	ACUCUUUCUCAAGGGCUUCUAG	CAAGAAGCUAUUGAGAAAGAGA	Cleavage		1	CDS	24161474	24161495
vvi-miR447b-5p	VIT_214s0068g00420.8	2.5	12647	1	22	374	395	ACUCUUUCUCAAGGGCUUCUAG	CAAGAAGCUAUUGAGAAAGAGA	Cleavage		1	CDS	24161474	24161495
vvi-miR447b-5p	VIT_214s0068g00420.9	2.5	12647	1	22	379	400	ACUCUUUCUCAAGGGCUUCUAG	CAAGAAGCUAUUGAGAAAGAGA	Cleavage		1	CDS	24161474	24161495
vvi-miR447b-3p	VIT_218s0001g05870.1	2.0	14574	1	20	745	764	CGAAGUCUUUGGGGAGAGUG	AACUCUUCCCGAAGACUUCG	Cleavage		1	five_prime_utr	4535917	4535936
vvi-miR447b-3p	VIT_201s0010g01450.1	3.0	8956	1	21	388	408	CGAAGUCUUUGGGGAGAGUGG	CCAUUCUCCGCAAGGACUUCC	Cleavage		1	CDS	17575243	17575263
vvi-miR447b-3p	VIT_211s0016g05080.4	3.0	15718	1	21	64	84	CGAAGUCUUUGGGGAGAGUGG	UCACUCUUUGCAAAGACUUCU	Cleavage		1	CDS	4365762	4365782
vvi-miR447b-3p	VIT_211s0016g05080.1	3.0	16.01	1	21	64	84	CGAAGUCUUUGGGGAGAGUGG	UCACUCUUUGCAAAGACUUCU	Cleavage		1	CDS	4365762	4365782
vvi-miR447b-3p	VIT_211s0016g05080.5	3.0	18186	1	21	1152	1172	CGAAGUCUUUGGGGAGAGUGG	UCACUCUUUGCAAAGACUUCU	Cleavage		1	CDS	4365762	4365782
vvi-miR447b-3p	VIT_211s0016g05080.2	3.0	18186	1	21	1152	1172	CGAAGUCUUUGGGGAGAGUGG	UCACUCUUUGCAAAGACUUCU	Cleavage		1	CDS	4365762	4365782
vvi-miR447b-3p	VIT_211s0016g05080.3	3.0	18186	1	21	1463	1483	CGAAGUCUUUGGGGAGAGUGG	UCACUCUUUGCAAAGACUUCU	Cleavage		1	CDS	4365762	4365782
vvi-miR447b-3p	VIT_201s0010g03820.1	3.0	22646	1	20	105	124	CGAAGUCUUUGGGGAGAGUG	CCUUCUCUUCAAAGGCUUCG	Cleavage		1	five_prime_utr	21183642	21183661
vvi-miR3630-5p	VIT_213s0064g00590.1	2.5	15433	1	20	2513	2532	UGCAAGUGACGAUAUCAGAC	GUCUGGUGUUGUUAUUUGCA	Cleavage		1	CDS	22317780	22317799
vvi-miR3630-5p	VIT_212s0034g01660.2	2.5	15778	1	20	5057	5076	UGCAAGUGACGAUAUCAGAC	GUCUGAUUUCGUAACUUGCG	Cleavage		1	three_prime_utr	17783254	17783273
vvi-miR3630-5p	VIT_212s0034g01660.6	2.5	15778	1	20	5165	5184	UGCAAGUGACGAUAUCAGAC	GUCUGAUUUCGUAACUUGCG	Cleavage		1	three_prime_utr	17783254	17783273
vvi-miR3630-5p	VIT_212s0034g01660.3	2.5	15778	1	20	5204	5223	UGCAAGUGACGAUAUCAGAC	GUCUGAUUUCGUAACUUGCG	Cleavage		1	three_prime_utr	17783254	17783273
vvi-miR3630-5p	VIT_212s0034g01660.1	2.5	15778	1	20	5213	5232	UGCAAGUGACGAUAUCAGAC	GUCUGAUUUCGUAACUUGCG	Cleavage		1	three_prime_utr	17783254	17783273
vvi-miR3630-5p	VIT_212s0034g01660.5	2.5	15778	1	20	5374	5393	UGCAAGUGACGAUAUCAGAC	GUCUGAUUUCGUAACUUGCG	Cleavage		1	three_prime_utr	17783254	17783273
vvi-miR3630-5p	VIT_212s0034g01660.7	2.5	15778	1	20	5455	5474	UGCAAGUGACGAUAUCAGAC	GUCUGAUUUCGUAACUUGCG	Cleavage		1	three_prime_utr	17783254	17783273
vvi-miR3630-3p	VIT_218s0072g01230.1	3.0	12579	1	20	908	927	UUUGGGAAUCUCUCUGAUGC	AUAUUAGAGAGAUUUUCAAA	Cleavage		1	CDS	20964909	20964928
vvi-miR3630-3p	VIT_218s0072g01230.2	3.0	12579	1	20	908	927	UUUGGGAAUCUCUCUGAUGC	AUAUUAGAGAGAUUUUCAAA	Cleavage		1	CDS	20964909	20964928
vvi-miR3630-3p	VIT_218s0072g01230.3	3.0	12579	1	20	908	927	UUUGGGAAUCUCUCUGAUGC	AUAUUAGAGAGAUUUUCAAA	Cleavage		1	CDS	20964909	20964928
vvi-miR3630-3p	VIT_212s0057g00010.6	3.0	13862	1	21	1076	1096	UUUGGGAAUCUCUCUGAUGCA	UGUAUCAGACAGGGUCCCAAA	Cleavage		1	three_prime_utr	8737401	8737421
vvi-miR3630-3p	VIT_212s0057g00010.3	3.0	13862	1	21	1582	1602	UUUGGGAAUCUCUCUGAUGCA	UGUAUCAGACAGGGUCCCAAA	Cleavage		1	three_prime_utr	8737401	8737421
vvi-miR3630-3p	VIT_212s0057g00010.5	3.0	13862	1	21	1878	1898	UUUGGGAAUCUCUCUGAUGCA	UGUAUCAGACAGGGUCCCAAA	Cleavage		1	three_prime_utr	8737401	8737421
vvi-miR3630-3p	VIT_212s0057g00010.1	3.0	13862	1	21	2466	2486	UUUGGGAAUCUCUCUGAUGCA	UGUAUCAGACAGGGUCCCAAA	Cleavage		1	three_prime_utr	8737401	8737421
vvi-miR3630-3p	VIT_212s0057g00010.2	3.0	13862	1	21	2506	2526	UUUGGGAAUCUCUCUGAUGCA	UGUAUCAGACAGGGUCCCAAA	Cleavage		1	three_prime_utr	8737401	8737421
vvi-miR3630-3p	VIT_212s0057g00010.4	3.0	13862	1	21	2539	2559	UUUGGGAAUCUCUCUGAUGCA	UGUAUCAGACAGGGUCCCAAA	Cleavage		1	three_prime_utr	8737401	8737421
vvi-miR3630-3p	VIT_218s0001g06830.1	3.0	18497	1	20	25	44	UUUGGGAAUCUCUCUGAUGC	GGAUCAGGGAGAUUCCUAGG	Cleavage		1	CDS	5109148	5109167
vvi-miR3631a-5p	VIT_214s0108g00190.1	0.5	16689	1	22	1540	1561	CAUGUUGACAUCAUCCAAUAUA	UAUGUUGGAUGAUGUCAACAUG	Cleavage		1	three_prime_utr	28990704	28990725
vvi-miR3631a-5p	VIT_214s0108g00190.2	0.5	16689	1	22	1628	1649	CAUGUUGACAUCAUCCAAUAUA	UAUGUUGGAUGAUGUCAACAUG	Cleavage		1	three_prime_utr	28990704	28990725
vvi-miR3631a-5p	VIT_214s0108g00270.1	3.0	14362	1	22	1515	1537	CAUG-UUGACAUCAUCCAAUAUA	UAUGUUGGAUGAUGUCAAACAUG	Cleavage		1	three_prime_utr	29034510	29034532
vvi-miR3631a-3p	VIT_218s0001g15630.1	3.0	13313	1	20	1632	1651	UAUAUUGGAUGAUGUCAACA	AGUUGGCAUUGUUCAAUAUA	Cleavage		1	CDS	13795909	13795928
vvi-miR3631a-3p	VIT_218s0001g15630.2	3.0	13313	1	20	1718	1737	UAUAUUGGAUGAUGUCAACA	AGUUGGCAUUGUUCAAUAUA	Cleavage		1	CDS	13795909	13795928
vvi-miR3631a-3p	VIT_218s0001g15630.3	3.0	13313	1	20	1838	1857	UAUAUUGGAUGAUGUCAACA	AGUUGGCAUUGUUCAAUAUA	Cleavage		1	CDS	13795909	13795928
vvi-miR3631a-3p	VIT_213s0106g00050.1	3.0	21769	1	21	2108	2128	UAUAUUGGAUGAUGUCAACAA	UUAUUGAUAUCAACUAAUAUA	Translation		1	three_prime_utr	9347615	9347635
vvi-miR3631a-3p	VIT_211s0078g00430.2	3.0	19602	1	20	319	338	UAUAUUGGAUGAUGUCAACA	UGUUGAAAUCAUUCAAGAUA	Cleavage		1	CDS	12735128	12735147
vvi-miR3631a-3p	VIT_211s0078g00430.1	3.0	19602	1	20	605	624	UAUAUUGGAUGAUGUCAACA	UGUUGAAAUCAUUCAAGAUA	Cleavage		1	CDS	12735128	12735147
vvi-miR3631a-3p	VIT_211s0078g00430.3	3.0	19602	1	20	326	345	UAUAUUGGAUGAUGUCAACA	UGUUGAAAUCAUUCAAGAUA	Cleavage		1	CDS	12735128	12735147
vvi-miR3631a-3p	VIT_212s0059g02450.3	3.0	19133	1	20	1493	1512	UAUAUUGGAUGAUGUCAACA	UGUUGAUACCAUUUGAUAUA	Cleavage		1	three_prime_utr	7245382	7245401
vvi-miR3631a-3p	VIT_212s0059g02450.5	3.0	19133	1	20	1523	1542	UAUAUUGGAUGAUGUCAACA	UGUUGAUACCAUUUGAUAUA	Cleavage		1	three_prime_utr	7245382	7245401
vvi-miR3631a-3p	VIT_212s0059g02450.1	3.0	14975	1	20	1526	1545	UAUAUUGGAUGAUGUCAACA	UGUUGAUACCAUUUGAUAUA	Cleavage		1	three_prime_utr	7245382	7245401
vvi-miR3631a-3p	VIT_212s0059g02450.2	3.0	14449	1	20	1542	1561	UAUAUUGGAUGAUGUCAACA	UGUUGAUACCAUUUGAUAUA	Cleavage		1	three_prime_utr	7245382	7245401
vvi-miR3631a-3p	VIT_212s0059g02450.4	3.0	14975	1	20	1730	1749	UAUAUUGGAUGAUGUCAACA	UGUUGAUACCAUUUGAUAUA	Cleavage		1	three_prime_utr	7245382	7245401
vvi-miR3631b-5p	VIT_214s0108g00190.1	0.5	16689	1	22	1540	1561	CAUGUUGACAUCAUCCAAUAUA	UAUGUUGGAUGAUGUCAACAUG	Cleavage		1	three_prime_utr	28990704	28990725
vvi-miR3631b-5p	VIT_214s0108g00190.2	0.5	16689	1	22	1628	1649	CAUGUUGACAUCAUCCAAUAUA	UAUGUUGGAUGAUGUCAACAUG	Cleavage		1	three_prime_utr	28990704	28990725
vvi-miR3631b-5p	VIT_214s0108g00270.1	3.0	14362	1	22	1515	1537	CAUG-UUGACAUCAUCCAAUAUA	UAUGUUGGAUGAUGUCAAACAUG	Cleavage		1	three_prime_utr	29034510	29034532
vvi-miR3631b-3p	VIT_213s0106g00050.1	3.0	23496	1	21	2106	2126	UGUUGGAUGAUGUCAAUAAGU	ACUUAUUGAUAUCAACUAAUA	Cleavage		1	three_prime_utr	9347613	9347633
vvi-miR3631b-3p	VIT_215s0046g03360.4	3.0	5756	1	21	17	37	UGUUGGAUGAUGUCAAUAAGU	ACUUAUUAACAUUACCCAACA	Cleavage		1	five_prime_utr	19980429	19980449
vvi-miR3631b-3p	VIT_215s0046g03360.6	3.0	19214	1	21	94	114	UGUUGGAUGAUGUCAAUAAGU	ACUUAUUAACAUUACCCAACA	Cleavage		1	five_prime_utr	19980429	19980449
vvi-miR3631b-3p	VIT_215s0046g03360.8	3.0	19214	1	21	94	114	UGUUGGAUGAUGUCAAUAAGU	ACUUAUUAACAUUACCCAACA	Cleavage		1	five_prime_utr	19980429	19980449
vvi-miR3631b-3p	VIT_215s0046g03360.7	3.0	19214	1	21	94	114	UGUUGGAUGAUGUCAAUAAGU	ACUUAUUAACAUUACCCAACA	Cleavage		1	five_prime_utr	19980429	19980449
vvi-miR3631b-3p	VIT_215s0046g03360.9	3.0	19214	1	21	94	114	UGUUGGAUGAUGUCAAUAAGU	ACUUAUUAACAUUACCCAACA	Cleavage		1	five_prime_utr	19980429	19980449
vvi-miR3631b-3p	VIT_215s0046g03360.10	3.0	19214	1	21	94	114	UGUUGGAUGAUGUCAAUAAGU	ACUUAUUAACAUUACCCAACA	Cleavage		1	five_prime_utr	19980429	19980449
vvi-miR3631b-3p	VIT_218s0041g01670.1	3.0	20618	1	21	2132	2152	UGUUGGAUGAUGUCAAUAAGU	GUUUAUUAGCAUCAUCCAGUA	Cleavage		1	CDS	26526078	26526098
vvi-miR3631b-3p	VIT_211s0065g01125.1	3.0	22394	1	21	1625	1645	UGUUGGAUGAUGUCAAUAAGU	GUUUAUUAGCAUCAUCCAGUA	Cleavage		1	CDS	15238645	15238665
vvi-miR3631b-3p	VIT_218s0076g00050.1	3.0	20472	1	21	1559	1579	UGUUGGAUGAUGUCAAUAAGU	GUUUAUUAGCAUCAUCCAGUA	Cleavage		1	CDS	14734470	14734490
vvi-miR3631b-3p	VIT_216s0013g01316.1	3.0	21.4	1	21	1898	1918	UGUUGGAUGAUGUCAAUAAGU	GUUUAUUAGCAUCAUCCAGUA	Cleavage		1	CDS	7705052	7705072
vvi-miR3631b-3p	VIT_218s0089g00030.1	2.5	23978	1	21	2575	2595	UGUUGGAUGAUGUCAAUAAGU	GCAUAGUGGCAUCAUCCAACA	Cleavage		1	CDS	27700881	27700901
vvi-miR3631c	VIT_214s0108g00190.1	0.5	16689	1	22	1540	1561	CAUGUUGACAUCAUCCAAUAUA	UAUGUUGGAUGAUGUCAACAUG	Cleavage		1	three_prime_utr	28990704	28990725
vvi-miR3631c	VIT_214s0108g00190.2	0.5	16689	1	22	1628	1649	CAUGUUGACAUCAUCCAAUAUA	UAUGUUGGAUGAUGUCAACAUG	Cleavage		1	three_prime_utr	28990704	28990725
vvi-miR3631c	VIT_214s0108g00270.1	3.0	14362	1	22	1515	1537	CAUG-UUGACAUCAUCCAAUAUA	UAUGUUGGAUGAUGUCAAACAUG	Cleavage		1	three_prime_utr	29034510	29034532
vvi-miR3631d	VIT_214s0108g00190.1	0.5	16689	1	22	1540	1561	CAUGUUGACAUCAUCCAAUAUA	UAUGUUGGAUGAUGUCAACAUG	Cleavage		1	three_prime_utr	28990704	28990725
vvi-miR3631d	VIT_214s0108g00190.2	0.5	16689	1	22	1628	1649	CAUGUUGACAUCAUCCAAUAUA	UAUGUUGGAUGAUGUCAACAUG	Cleavage		1	three_prime_utr	28990704	28990725
vvi-miR3631d	VIT_214s0108g00270.1	3.0	14362	1	22	1515	1537	CAUG-UUGACAUCAUCCAAUAUA	UAUGUUGGAUGAUGUCAAACAUG	Cleavage		1	three_prime_utr	29034510	29034532
vvi-miR3632-5p	VIT_215s0046g02680.1	3.0	15839	1	20	105	124	GGAUUGGGGGCCGAUGGAAA	CUUCUAUUGGCCUUCAAUCC	Cleavage		1	CDS	19416931	19416950
vvi-miR3632-5p	VIT_217s0000g08020.4	3.0	19333	1	20	185	204	GGAUUGGGGGCCGAUGGAAA	UUUCCGUUGGUCAUCAAUCC	Cleavage		1	five_prime_utr	9003319	9003338
vvi-miR3632-5p	VIT_217s0000g08020.5	3.0	19333	1	20	277	296	GGAUUGGGGGCCGAUGGAAA	UUUCCGUUGGUCAUCAAUCC	Cleavage		1	five_prime_utr	9003319	9003338
vvi-miR3632-3p	VIT_213s0067g00790.1	1.0	21926	1	21	637	657	UUUCCCAGACCCCCAAUACCA	UGGUAUGGGGGGUCUGGGAAA	Cleavage		1	CDS	460662	460682
vvi-miR3632-3p	VIT_213s0067g00810.1	2.0	22931	1	20	777	796	UUUCCCAGACCCCCAAUACC	GGUAUGGGGGGCCUGGGAAA	Translation		1	CDS	467310	467329
vvi-miR3632-3p	VIT_213s0067g00810.2	2.0	22931	1	20	778	797	UUUCCCAGACCCCCAAUACC	GGUAUGGGGGGCCUGGGAAA	Translation		1	CDS	467310	467329
vvi-miR3632-3p	VIT_213s0067g00810.3	2.0	22931	1	20	777	796	UUUCCCAGACCCCCAAUACC	GGUAUGGGGGGCCUGGGAAA	Translation		1	CDS	467310	467329
vvi-miR3632-3p	VIT_212s0059g02060.1	3.0	22277	1	21	388	408	UUUCCCAGACCCCCAAUACCA	UGUUGUUGGGGGACUGGGGAA	Translation		1	CDS	6863807	6863827
vvi-miR3633a-5p	VIT_201s0026g02650.5	2.0	16812	1	20	4350	4369	GGAAUGGAUGGUUAGGAGAG	CUGUCCUAACCAUCCAUUUU	Cleavage		1	three_prime_utr	12396219	12396238
vvi-miR3633a-5p	VIT_201s0026g02650.2	2.0	16812	1	20	4423	4442	GGAAUGGAUGGUUAGGAGAG	CUGUCCUAACCAUCCAUUUU	Cleavage		1	three_prime_utr	12396219	12396238
vvi-miR3633a-5p	VIT_201s0026g02650.7	2.0	16812	1	20	4442	4461	GGAAUGGAUGGUUAGGAGAG	CUGUCCUAACCAUCCAUUUU	Cleavage		1	three_prime_utr	12396219	12396238
vvi-miR3633a-5p	VIT_201s0026g02650.4	2.0	16812	1	20	4515	4534	GGAAUGGAUGGUUAGGAGAG	CUGUCCUAACCAUCCAUUUU	Cleavage		1	three_prime_utr	12396219	12396238
vvi-miR3633a-5p	VIT_201s0026g02650.1	2.0	16812	1	20	4900	4919	GGAAUGGAUGGUUAGGAGAG	CUGUCCUAACCAUCCAUUUU	Cleavage		1	three_prime_utr	12396219	12396238
vvi-miR3633a-5p	VIT_201s0026g02650.3	2.0	16812	1	20	5062	5081	GGAAUGGAUGGUUAGGAGAG	CUGUCCUAACCAUCCAUUUU	Cleavage		1	three_prime_utr	12396219	12396238
vvi-miR3633a-5p	VIT_201s0026g02650.8	2.0	16812	1	20	5076	5095	GGAAUGGAUGGUUAGGAGAG	CUGUCCUAACCAUCCAUUUU	Cleavage		1	three_prime_utr	12396219	12396238
vvi-miR3633a-5p	VIT_201s0026g02650.6	2.0	16812	1	20	5159	5178	GGAAUGGAUGGUUAGGAGAG	CUGUCCUAACCAUCCAUUUU	Cleavage		1	three_prime_utr	12396219	12396238
vvi-miR3633a-5p	VIT_212s0028g01110.10	2.5	17433	1	20	779	798	GGAAUGGAUGGUUAGGAGAG	CUUUCCUAACUUUUCAUUCC	Translation		1	CDS	1648035	1648054
vvi-miR3633a-5p	VIT_212s0028g01110.3	2.5	17433	1	20	961	980	GGAAUGGAUGGUUAGGAGAG	CUUUCCUAACUUUUCAUUCC	Translation		1	CDS	1648035	1648054
vvi-miR3633a-5p	VIT_212s0028g01110.1	2.5	17433	1	20	1043	1062	GGAAUGGAUGGUUAGGAGAG	CUUUCCUAACUUUUCAUUCC	Translation		1	CDS	1648035	1648054
vvi-miR3633a-5p	VIT_212s0028g01110.5	2.5	17433	1	20	1177	1196	GGAAUGGAUGGUUAGGAGAG	CUUUCCUAACUUUUCAUUCC	Translation		1	CDS	1648035	1648054
vvi-miR3633a-5p	VIT_212s0028g01110.7	2.5	17433	1	20	1043	1062	GGAAUGGAUGGUUAGGAGAG	CUUUCCUAACUUUUCAUUCC	Translation		1	CDS	1648035	1648054
vvi-miR3633a-5p	VIT_212s0028g01110.4	2.5	17433	1	20	1181	1200	GGAAUGGAUGGUUAGGAGAG	CUUUCCUAACUUUUCAUUCC	Translation		1	CDS	1648035	1648054
vvi-miR3633a-5p	VIT_212s0028g01110.9	2.5	17433	1	20	1145	1164	GGAAUGGAUGGUUAGGAGAG	CUUUCCUAACUUUUCAUUCC	Translation		1	CDS	1648035	1648054
vvi-miR3633a-5p	VIT_212s0028g01110.8	2.5	17433	1	20	1279	1298	GGAAUGGAUGGUUAGGAGAG	CUUUCCUAACUUUUCAUUCC	Translation		1	CDS	1648035	1648054
vvi-miR3633a-5p	VIT_212s0028g01110.2	2.5	17433	1	20	1043	1062	GGAAUGGAUGGUUAGGAGAG	CUUUCCUAACUUUUCAUUCC	Translation		1	CDS	1648035	1648054
vvi-miR3633a-5p	VIT_212s0028g01110.11	2.5	17433	1	20	1043	1062	GGAAUGGAUGGUUAGGAGAG	CUUUCCUAACUUUUCAUUCC	Translation		1	CDS	1648035	1648054
vvi-miR3633a-5p	VIT_212s0028g01110.6	2.5	17433	1	20	1177	1196	GGAAUGGAUGGUUAGGAGAG	CUUUCCUAACUUUUCAUUCC	Translation		1	CDS	1648035	1648054
vvi-miR3633a-5p	VIT_218s0001g07660.2	2.5	10489	1	20	521	540	GGAAUGGAUGGUUAGGAGAG	CUCUCCCAAUCCUCCAUUCC	Translation		1	CDS	5915030	5915049
vvi-miR3633a-5p	VIT_218s0001g07660.4	2.5	10489	1	20	530	549	GGAAUGGAUGGUUAGGAGAG	CUCUCCCAAUCCUCCAUUCC	Translation		1	CDS	5915030	5915049
vvi-miR3633a-5p	VIT_218s0001g07660.3	2.5	12243	1	20	567	586	GGAAUGGAUGGUUAGGAGAG	CUCUCCCAAUCCUCCAUUCC	Translation		1	CDS	5915030	5915049
vvi-miR3633a-5p	VIT_218s0001g07660.5	2.5	12243	1	20	588	607	GGAAUGGAUGGUUAGGAGAG	CUCUCCCAAUCCUCCAUUCC	Translation		1	CDS	5915030	5915049
vvi-miR3633a-3p	VIT_214s0036g00100.2	2.0	16798	1	22	842	863	UUCCUAUACCACCCAUUCCCUA	UGGGGGAUGGGUGGUGUGGGGA	Cleavage		1	CDS	9525762	9525783
vvi-miR3633a-3p	VIT_214s0036g00260.1	2.5	20552	1	22	535	556	UUCCUAUACCACCCAUUCCCUA	UGGGGAAUGGCUGGUGUGGGGA	Cleavage		1	CDS	9716232	9716253
vvi-miR3633a-3p	VIT_214s0036g00290.1	3.0	21299	1	22	531	552	UUCCUAUACCACCCAUUCCCUA	UGGGGGAUGGGUGGUGUUGGGA	Cleavage		1	CDS	9741823	9741844
vvi-miR3633a-3p	VIT_218s0082g00225.1	2.5	21753	1	22	649	670	UUCCUAUACCACCCAUUCCCUA	UGGGGCAUGGGUGGAAUAGGGA	Cleavage		1	CDS	4936118	4936139
vvi-miR3633a-3p	VIT_217s0000g01380.3	3.0	23509	1	21	43	63	UUCCUAUACCACCCAUUCCCU	AGGGAAUAGGUGGUGUAGGCA	Cleavage		1	five_prime_utr	977897	977917
vvi-miR3633a-3p	VIT_217s0000g01380.4	3.0	22289	1	21	43	63	UUCCUAUACCACCCAUUCCCU	AGGGAAUAGGUGGUGUAGGCA	Cleavage		1	five_prime_utr	977897	977917
vvi-miR3633a-3p	VIT_217s0000g01380.2	3.0	23.84	1	21	713	733	UUCCUAUACCACCCAUUCCCU	AGGGAAUAGGUGGUGUAGGCA	Cleavage		1	five_prime_utr	977897	977917
vvi-miR3633a-3p	VIT_219s0014g03950.1	2.5	18859	1	20	715	734	UUCCUAUACCACCCAUUCCC	UGGAAUGGGUGGAAUAGGGA	Cleavage		1	five_prime_utr	4190002	4190021
vvi-miR3634-5p	VIT_217s0000g08210.2	3.0	8029	1	20	73	92	GGCAUAUGUGUGACGGAAAG	UUUUCCGUCACGUAUAAGCC	Cleavage		1	five_prime_utr	9272751	9272770
vvi-miR3634-5p	VIT_217s0000g08210.1	3.0	8029	1	20	73	92	GGCAUAUGUGUGACGGAAAG	UUUUCCGUCACGUAUAAGCC	Cleavage		1	five_prime_utr	9272751	9272770
vvi-miR3634-5p	VIT_201s0113g00410.1	3.0	11189	1	21	10	30	GGCAUAUGUGUGACGGAAAGA	UCUUUCCGUUCCAAAUAUGUC	Translation		1	CDS	13666024	13666044
vvi-miR3634-5p	VIT_211s0016g02550.6	3.0	19687	1	20	24	43	GGCAUAUGUGUGACGGAAAG	CUUUUUGUCACAGAUGUGUC	Cleavage		1	five_prime_utr	2038801	2038820
vvi-miR3634-5p	VIT_211s0016g02550.2	3.0	21237	1	20	62	81	GGCAUAUGUGUGACGGAAAG	CUUUUUGUCACAGAUGUGUC	Cleavage		1	five_prime_utr	2038801	2038820
vvi-miR3634-5p	VIT_211s0016g02550.3	3.0	20421	1	20	75	94	GGCAUAUGUGUGACGGAAAG	CUUUUUGUCACAGAUGUGUC	Cleavage		1	five_prime_utr	2038801	2038820
vvi-miR3634-5p	VIT_211s0037g00490.1	3.0	11646	1	20	1140	1159	GGCAUAUGUGUGACGGAAAG	CUUUUUGUCCCAUGUAUGCC	Translation		1	CDS	8305353	8305372
vvi-miR3634-5p	VIT_211s0037g00490.2	3.0	11646	1	20	1140	1159	GGCAUAUGUGUGACGGAAAG	CUUUUUGUCCCAUGUAUGCC	Translation		1	CDS	8305353	8305372
vvi-miR3634-3p	VIT_218s0001g02000.1	3.0	18509	1	23	1286	1307	UUUCCGACUCGCACUCAUGCCGU	AUGGCUUGAGUGC-AGUCGGAAA	Translation		1	CDS	2439917	2439938
vvi-miR3634-3p	VIT_201s0011g02810.2	3.0	10196	1	20	1620	1639	UUUCCGACUCGCACUCAUGC	GCAGGAGUUUGAGUUGGAAA	Cleavage		1	CDS	2498908	2498927
vvi-miR3634-3p	VIT_201s0011g02810.1	3.0	10196	1	20	1620	1639	UUUCCGACUCGCACUCAUGC	GCAGGAGUUUGAGUUGGAAA	Cleavage		1	CDS	2498908	2498927
vvi-miR3634-3p	VIT_201s0011g02810.3	3.0	11454	1	20	211	230	UUUCCGACUCGCACUCAUGC	GCAGGAGUUUGAGUUGGAAA	Cleavage		1	five_prime_utr	2498908	2498927
vvi-miR3633b-5p	VIT_210s0003g03540.1	2.5	10825	1	20	633	652	GGAAUGGGUGGCUGGGAUCU	AGAUUUCAGCCACCCAUUAC	Cleavage		1	CDS	5979817	5979836
vvi-miR3633b-5p	VIT_217s0000g04780.5	3.0	11646	1	20	194	213	GGAAUGGGUGGCUGGGAUCU	CCAUCCCAGCUACCCAUUCU	Cleavage		1	five_prime_utr	5164346	5164365
vvi-miR3633b-5p	VIT_217s0000g04780.1	3.0	14087	1	20	194	213	GGAAUGGGUGGCUGGGAUCU	CCAUCCCAGCUACCCAUUCU	Cleavage		1	five_prime_utr	5164346	5164365
vvi-miR3633b-5p	VIT_217s0000g04780.2	3.0	12449	1	20	194	213	GGAAUGGGUGGCUGGGAUCU	CCAUCCCAGCUACCCAUUCU	Cleavage		1	five_prime_utr	5164346	5164365
vvi-miR3633b-5p	VIT_217s0000g04780.4	3.0	12964	1	20	194	213	GGAAUGGGUGGCUGGGAUCU	CCAUCCCAGCUACCCAUUCU	Cleavage		1	five_prime_utr	5164346	5164365
vvi-miR3633b-5p	VIT_217s0000g04780.3	3.0	14087	1	20	194	213	GGAAUGGGUGGCUGGGAUCU	CCAUCCCAGCUACCCAUUCU	Cleavage		1	five_prime_utr	5164346	5164365
vvi-miR3633b-5p	VIT_211s0103g00184.1	3.0	16942	1	20	876	895	GGAAUGGGUGGCUGGGAUCU	AGAUUUUAGCUACCUAUUUC	Cleavage		1	CDS	15785103	15785122
vvi-miR3633b-5p	VIT_212s0059g01280.3	3.0	17735	1	20	1230	1249	GGAAUGGGUGGCUGGGAUCU	AGAUCUCGGCCAUUUAUUUC	Cleavage		1	three_prime_utr	6212645	6212664
vvi-miR3633b-5p	VIT_214s0083g00960.4	3.0	17798	1	20	3637	3656	GGAAUGGGUGGCUGGGAUCU	AGAUUUUAGCUACCUAUUUC	Cleavage		1	CDS	23178725	23178744
vvi-miR3633b-5p	VIT_214s0083g00960.1	3.0	17798	1	20	3753	3772	GGAAUGGGUGGCUGGGAUCU	AGAUUUUAGCUACCUAUUUC	Cleavage		1	CDS	23178725	23178744
vvi-miR3633b-5p	VIT_214s0083g00960.2	3.0	17798	1	20	3760	3779	GGAAUGGGUGGCUGGGAUCU	AGAUUUUAGCUACCUAUUUC	Cleavage		1	CDS	23178725	23178744
vvi-miR3633b-5p	VIT_214s0083g00960.3	3.0	17798	1	20	4353	4372	GGAAUGGGUGGCUGGGAUCU	AGAUUUUAGCUACCUAUUUC	Cleavage		1	CDS	23178725	23178744
vvi-miR3633b-3p	VIT_201s0011g01030.1	3.0	23352	1	22	1589	1610	GUUCCCAUGCCAUCCAUUCCUA	UGGGAAUGGCUGGCUUGGGAAA	Cleavage		1	CDS	918138	918159
vvi-miR3633b-3p	VIT_218s0001g10450.1	3.0	20884	1	22	1382	1403	GUUCCCAUGCCAUCCAUUCCUA	UGGGAAUGGUUGGUUUGGGAGC	Cleavage		1	CDS	8768317	8768338
vvi-miR3633b-3p	VIT_218s0001g10450.2	3.0	20884	1	22	1685	1706	GUUCCCAUGCCAUCCAUUCCUA	UGGGAAUGGUUGGUUUGGGAGC	Cleavage		1	CDS	8768317	8768338
vvi-miR3633b-3p	VIT_211s0037g00020.1	3.0	11917	1	21	263	283	GUUCCCAUGCCAUCCAUUCCU	GGGAGUGGAUGGUCUGGGGAU	Cleavage		1	five_prime_utr	7623419	7623439
vvi-miR3633b-3p	VIT_201s0011g05500.4	3.0	21506	1	20	52	71	GUUCCCAUGCCAUCCAUUCC	GGGAUGGAUGGUUUGGGAAG	Cleavage		1	five_prime_utr	5143960	5143979
vvi-miR3633b-3p	VIT_201s0011g05500.6	3.0	22152	1	20	208	227	GUUCCCAUGCCAUCCAUUCC	GGGAUGGAUGGUUUGGGAAG	Cleavage		1	five_prime_utr	5143960	5143979
vvi-miR3633b-3p	VIT_201s0011g05500.3	3.0	22152	1	20	455	474	GUUCCCAUGCCAUCCAUUCC	GGGAUGGAUGGUUUGGGAAG	Cleavage		1	five_prime_utr	5143960	5143979
vvi-miR3633b-3p	VIT_201s0011g05500.5	3.0	22152	1	20	222	241	GUUCCCAUGCCAUCCAUUCC	GGGAUGGAUGGUUUGGGAAG	Cleavage		1	five_prime_utr	5143960	5143979
vvi-miR3635-3p	VIT_218s0041g02230.1	0.0	23846	1	21	123	143	AUUAUGUCCCACACAUGCCUC	GAGGCAUGUGUGGGACAUAAU	Cleavage		1	three_prime_utr	27357735	27357755
vvi-miR3635-3p	VIT_217s0000g05850.2	0.0	14984	1	21	2144	2164	AUUAUGUCCCACACAUGCCUC	GAGGCAUGUGUGGGACAUAAU	Cleavage		1	CDS	6381075	6381095
vvi-miR3635-3p	VIT_217s0000g05850.1	0.0	14984	1	21	2144	2164	AUUAUGUCCCACACAUGCCUC	GAGGCAUGUGUGGGACAUAAU	Cleavage		1	CDS	6381075	6381095
vvi-miR3635-3p	VIT_217s0000g05850.4	0.0	14984	1	21	2370	2390	AUUAUGUCCCACACAUGCCUC	GAGGCAUGUGUGGGACAUAAU	Cleavage		1	CDS	6381075	6381095
vvi-miR3635-3p	VIT_217s0000g05850.5	0.0	14984	1	21	2303	2323	AUUAUGUCCCACACAUGCCUC	GAGGCAUGUGUGGGACAUAAU	Cleavage		1	CDS	6381075	6381095
vvi-miR3635-3p	VIT_217s0000g05850.3	0.0	14984	1	21	2370	2390	AUUAUGUCCCACACAUGCCUC	GAGGCAUGUGUGGGACAUAAU	Cleavage		1	CDS	6381075	6381095
vvi-miR3636-5p	VIT_216s0100g00410.2	2.5	14254	1	24	1394	1417	UCGGUUUGCUUCUUUGAUAGAUUC	GUGUCUAUUAAAGAAGCAAAUAGA	Cleavage		1	three_prime_utr	15853427	15853450
vvi-miR3636-5p	VIT_217s0000g06970.3	3.0	20761	1	21	1256	1276	UCGGUUUGCUUCUUUGAUAGA	UUUGUUAAGGAAGUGAACCGA	Cleavage		1	CDS	7673693	7673713
vvi-miR3636-5p	VIT_217s0000g06970.2	3.0	20761	1	21	1333	1353	UCGGUUUGCUUCUUUGAUAGA	UUUGUUAAGGAAGUGAACCGA	Cleavage		1	CDS	7673693	7673713
vvi-miR3636-5p	VIT_217s0000g06970.4	3.0	20761	1	21	2089	2109	UCGGUUUGCUUCUUUGAUAGA	UUUGUUAAGGAAGUGAACCGA	Cleavage		1	CDS	7673693	7673713
vvi-miR3636-5p	VIT_217s0000g06970.1	3.0	20761	1	21	2271	2291	UCGGUUUGCUUCUUUGAUAGA	UUUGUUAAGGAAGUGAACCGA	Cleavage		1	CDS	7673693	7673713
vvi-miR3636-3p	VIT_212s0059g01730.1	3.0	18538	1	24	56	79	GUCUGUCGGAGAAGCAAGUCGGAG	CUCCGAUUUUCAUCUCCGGCAGAC	Cleavage		1	CDS	6613137	6613160
vvi-miR3636-3p	VIT_211s0016g02880.2	3.0	14219	1	23	1565	1587	GUCUGUCGGAGAAGCAAGUCGGA	UUCGGCCUGCUUUUCUGACAGAU	Cleavage		1	CDS	2325622	2325644
vvi-miR3636-3p	VIT_211s0016g02880.1	3.0	14219	1	23	1756	1778	GUCUGUCGGAGAAGCAAGUCGGA	UUCGGCCUGCUUUUCUGACAGAU	Cleavage		1	CDS	2325622	2325644
vvi-miR3636-3p	VIT_211s0016g02880.5	3.0	14219	1	23	1756	1778	GUCUGUCGGAGAAGCAAGUCGGA	UUCGGCCUGCUUUUCUGACAGAU	Cleavage		1	CDS	2325622	2325644
vvi-miR3636-3p	VIT_211s0016g02880.4	3.0	14219	1	23	2009	2031	GUCUGUCGGAGAAGCAAGUCGGA	UUCGGCCUGCUUUUCUGACAGAU	Cleavage		1	three_prime_utr	2325622	2325644
vvi-miR3636-3p	VIT_211s0016g02880.3	3.0	14219	1	23	2047	2069	GUCUGUCGGAGAAGCAAGUCGGA	UUCGGCCUGCUUUUCUGACAGAU	Cleavage		1	CDS	2325622	2325644
vvi-miR3636-3p	VIT_218s0041g01600.1	2.5	10804	1	24	176	199	GUCUGUCGGAGAAGCAAGUCGGAG	CGUUGGCUUUCUCCUCCGACAGAC	Cleavage		1	CDS	26433971	26433994
vvi-miR3636-3p	VIT_212s0057g00650.1	3.0	20241	1	20	2252	2271	GUCUGUCGGAGAAGCAAGUC	UUCUUGCUUCUCCGACGGAU	Cleavage		1	CDS	9282322	9282341
vvi-miR3636-3p	VIT_212s0057g00650.4	3.0	20241	1	20	2252	2271	GUCUGUCGGAGAAGCAAGUC	UUCUUGCUUCUCCGACGGAU	Cleavage		1	CDS	9282322	9282341
vvi-miR3636-3p	VIT_212s0057g00650.2	3.0	20241	1	20	2252	2271	GUCUGUCGGAGAAGCAAGUC	UUCUUGCUUCUCCGACGGAU	Cleavage		1	CDS	9282322	9282341
vvi-miR3636-3p	VIT_212s0057g00650.3	3.0	20241	1	20	2252	2271	GUCUGUCGGAGAAGCAAGUC	UUCUUGCUUCUCCGACGGAU	Cleavage		1	CDS	9282322	9282341
vvi-miR3637-5p	VIT_212s0035g00920.1	1.0	13309	1	24	1070	1093	AUUUAUGUAUUGUGUUUUGUCGGA	UCUGACAAAACACGAUGCAUAAAU	Cleavage		1	three_prime_utr	20537666	20537689
vvi-miR3637-5p	VIT_215s0021g01280.1	1.5	8148	1	24	975	998	AUUUAUGUAUUGUGUUUUGUCGGA	UUCGGUAAAACAUAAUACAUAAAU	Cleavage		1	three_prime_utr	11420748	11420771
vvi-miR3637-5p	VIT_218s0089g00410.2	3.0	11744	1	24	819	842	AUUUAUGUAUUGUGUUUUGUCGGA	UCUGACCAAUCACGAUAUAUAAAU	Cleavage		1	five_prime_utr	28211195	28211218
vvi-miR3637-5p	VIT_218s0089g00410.5	3.0	11744	1	24	819	842	AUUUAUGUAUUGUGUUUUGUCGGA	UCUGACCAAUCACGAUAUAUAAAU	Cleavage		1	five_prime_utr	28211195	28211218
vvi-miR3637-5p	VIT_218s0001g06850.1	3.0	13891	1	21	760	780	AUUUAUGUAUUGUGUUUUGUC	GGUAAAGCACAAUGCAUAAAA	Cleavage		1	CDS	5123224	5123244
vvi-miR3637-5p	VIT_212s0028g03860.1	2.0	12.0	1	20	1267	1286	AUUUAUGUAUUGUGUUUUGU	GCAAGACACGAUGCAUAAAU	Cleavage		1	three_prime_utr	4727508	4727527
vvi-miR3637-5p	VIT_212s0028g03860.3	2.0	12.0	1	20	1491	1510	AUUUAUGUAUUGUGUUUUGU	GCAAGACACGAUGCAUAAAU	Cleavage		1	three_prime_utr	4727508	4727527
vvi-miR3637-5p	VIT_212s0028g03860.2	2.0	12.0	1	20	3292	3311	AUUUAUGUAUUGUGUUUUGU	GCAAGACACGAUGCAUAAAU	Cleavage		1	three_prime_utr	4727508	4727527
vvi-miR3637-5p	VIT_217s0000g06220.2	3.0	10508	1	23	538	560	AUUUAUGUAUUGUGUUUUGUCGG	CUUGCAAAACACGAUAUAUGAAC	Cleavage		1	five_prime_utr	6779236	6779258
vvi-miR3637-5p	VIT_217s0000g01390.2	2.5	11488	1	20	3072	3091	AUUUAUGUAUUGUGUUUUGU	UCAAAACACAAUAAAUAAAU	Cleavage		1	three_prime_utr	989875	989894
vvi-miR3637-3p	VIT_216s0039g02200.1	2.0	14444	1	22	27	48	UUUCGACAAGACACAAUGCAUA	UUUGCAGUGUGUUUUGUCGGAA	Cleavage		1	five_prime_utr	2283880	2283901
vvi-miR3637-3p	VIT_216s0039g02200.4	2.0	14444	1	22	27	48	UUUCGACAAGACACAAUGCAUA	UUUGCAGUGUGUUUUGUCGGAA	Cleavage		1	five_prime_utr	2283880	2283901
vvi-miR3637-3p	VIT_216s0039g02200.7	2.0	15113	1	22	155	176	UUUCGACAAGACACAAUGCAUA	UUUGCAGUGUGUUUUGUCGGAA	Cleavage		1	five_prime_utr	2283880	2283901
vvi-miR3637-3p	VIT_216s0039g02200.6	2.0	14444	1	22	27	48	UUUCGACAAGACACAAUGCAUA	UUUGCAGUGUGUUUUGUCGGAA	Cleavage		1	five_prime_utr	2283880	2283901
vvi-miR3638-5p	VIT_218s0001g14020.1	2.0	19305	1	23	1462	1484	UGUGCCUUUUCGCGCUUGUUGCU	AGAAUCAAGCGUGAGAAGGCACA	Cleavage		1	CDS	12051063	12051085
vvi-miR3638-5p	VIT_218s0001g14020.3	2.0	19305	1	23	711	733	UGUGCCUUUUCGCGCUUGUUGCU	AGAAUCAAGCGUGAGAAGGCACA	Cleavage		1	CDS	12051063	12051085
vvi-miR3638-5p	VIT_218s0001g14020.2	2.0	19305	1	23	620	642	UGUGCCUUUUCGCGCUUGUUGCU	AGAAUCAAGCGUGAGAAGGCACA	Cleavage		1	CDS	12051063	12051085
vvi-miR3638-5p	VIT_217s0000g06380.1	2.5	18288	1	23	170	192	UGUGCCUUUUCGCGCUUGUUGCU	GGGAGCAAGCGUGAAAAGACACA	Cleavage		1	five_prime_utr	6967300	6967322
vvi-miR3638-5p	VIT_214s0108g01080.1	3.0	17484	1	23	1041	1063	UGUGCCUUUUCGCGCUUGUUGCU	ACCAACAAGAGUGGAAAGGCAUG	Cleavage		1	CDS	29741716	29741738
vvi-miR3639-5p	VIT_201s0010g03790.1	1.5	17795	1	24	962	985	AUUGACUUCUGAAAGGCUAAAAGC	GCUUUUGGCUUUUUAGAAGUCAAU	Cleavage		1	three_prime_utr	21173626	21173649
vvi-miR3639-5p	VIT_214s0066g00750.1	2.0	14854	1	20	325	344	AUUGACUUCUGAAAGGCUAA	UUAGUUUUUCAGAAGUCAAA	Cleavage		1	five_prime_utr	27219432	27219451
vvi-miR3639-5p	VIT_212s0178g00020.1	3.0	15763	1	24	860	883	AUUGACUUCUGAAAGGCUAAAAGC	GUCUAUGGCUUUUUAGAAGUUAAU	Cleavage		1	CDS	8343200	8343223
vvi-miR3639-5p	VIT_212s0057g00520.1	2.5	17555	1	20	1746	1765	AUUGACUUCUGAAAGGCUAA	UUGGCUUUUCAGAAGUCAUU	Cleavage		1	three_prime_utr	9089051	9089070
vvi-miR3639-5p	VIT_212s0057g00520.3	2.5	17555	1	20	1792	1811	AUUGACUUCUGAAAGGCUAA	UUGGCUUUUCAGAAGUCAUU	Cleavage		1	three_prime_utr	9089051	9089070
vvi-miR3639-5p	VIT_212s0057g00520.2	2.5	17555	1	20	1811	1830	AUUGACUUCUGAAAGGCUAA	UUGGCUUUUCAGAAGUCAUU	Cleavage		1	three_prime_utr	9089051	9089070
vvi-miR3639-5p	VIT_212s0057g00520.4	2.5	17555	1	20	2795	2814	AUUGACUUCUGAAAGGCUAA	UUGGCUUUUCAGAAGUCAUU	Cleavage		1	three_prime_utr	9089051	9089070
vvi-miR3639-5p	VIT_212s0057g00920.1	2.5	14648	1	20	2370	2389	AUUGACUUCUGAAAGGCUAA	UUAGCUUUUAAGAAGUCAAA	Translation		1	three_prime_utr	9624247	9624266
vvi-miR3639-3p	VIT_212s0059g02470.4	2.5	23343	1	24	1141	1164	GAGCUUUUGGCUUCUCAGAAGUCA	UGAUUUCUAAGAAGUUGAAAGCUC	Cleavage		1	three_prime_utr	7263937	7263960
vvi-miR3639-3p	VIT_212s0035g00760.1	2.5	11996	1	24	1592	1615	GAGCUUUUGGCUUCUCAGAAGUCA	UAACUUUUGAGAAGCCAAGAACUC	Cleavage		1	three_prime_utr	20248670	20248693
vvi-miR3639-3p	VIT_212s0035g00760.2	2.5	11996	1	24	1743	1766	GAGCUUUUGGCUUCUCAGAAGUCA	UAACUUUUGAGAAGCCAAGAACUC	Cleavage		1	three_prime_utr	20248670	20248693
vvi-miR3639-3p	VIT_210s0116g01770.3	3.0	15267	1	24	3028	3051	GAGCUUUUGGCUUCUCAGAAGUCA	UGGUUUUUGAAAAGUCAAAAGUUU	Cleavage		1	three_prime_utr	1050529	1050552
vvi-miR3639-3p	VIT_210s0116g01770.2	3.0	15267	1	24	3662	3685	GAGCUUUUGGCUUCUCAGAAGUCA	UGGUUUUUGAAAAGUCAAAAGUUU	Cleavage		1	three_prime_utr	1050529	1050552
vvi-miR3639-3p	VIT_210s0116g01770.1	3.0	15267	1	24	3718	3741	GAGCUUUUGGCUUCUCAGAAGUCA	UGGUUUUUGAAAAGUCAAAAGUUU	Cleavage		1	three_prime_utr	1050529	1050552
vvi-miR3639-3p	VIT_214s0083g00960.4	2.5	11158	1	24	2040	2063	GAGCUUUUGGCUUCUCAGAAGUCA	UCAUUGUUGAGAAGACAAAAGCUC	Translation		1	CDS	23180318	23180341
vvi-miR3639-3p	VIT_214s0083g00960.1	2.5	11158	1	24	2156	2179	GAGCUUUUGGCUUCUCAGAAGUCA	UCAUUGUUGAGAAGACAAAAGCUC	Translation		1	CDS	23180318	23180341
vvi-miR3639-3p	VIT_214s0083g00960.2	2.5	11158	1	24	2163	2186	GAGCUUUUGGCUUCUCAGAAGUCA	UCAUUGUUGAGAAGACAAAAGCUC	Translation		1	CDS	23180318	23180341
vvi-miR3639-3p	VIT_214s0083g00960.3	2.5	11158	1	24	2756	2779	GAGCUUUUGGCUUCUCAGAAGUCA	UCAUUGUUGAGAAGACAAAAGCUC	Translation		1	CDS	23180318	23180341
vvi-miR3640-5p	VIT_213s0147g00200.1	2.5	20169	1	24	999	1022	ACCUGAUUGGUGAUGCUUUUUUGG	CCGAAAAGGUACCACCGAUCAGGU	Cleavage		1	three_prime_utr	11296064	11296087
vvi-miR3640-5p	VIT_213s0147g00200.2	2.5	20169	1	24	1083	1106	ACCUGAUUGGUGAUGCUUUUUUGG	CCGAAAAGGUACCACCGAUCAGGU	Cleavage		1	three_prime_utr	11296064	11296087
vvi-miR3640-5p	VIT_213s0147g00200.3	2.5	20169	1	24	1082	1105	ACCUGAUUGGUGAUGCUUUUUUGG	CCGAAAAGGUACCACCGAUCAGGU	Cleavage		1	three_prime_utr	11296064	11296087
vvi-miR3640-5p	VIT_213s0147g00200.4	2.5	20169	1	24	1181	1204	ACCUGAUUGGUGAUGCUUUUUUGG	CCGAAAAGGUACCACCGAUCAGGU	Cleavage		1	three_prime_utr	11296064	11296087
vvi-miR3640-5p	VIT_213s0147g00200.6	2.5	20169	1	24	1339	1362	ACCUGAUUGGUGAUGCUUUUUUGG	CCGAAAAGGUACCACCGAUCAGGU	Cleavage		1	three_prime_utr	11296064	11296087
vvi-miR3640-5p	VIT_213s0147g00200.5	2.5	20169	1	24	2186	2209	ACCUGAUUGGUGAUGCUUUUUUGG	CCGAAAAGGUACCACCGAUCAGGU	Cleavage		1	three_prime_utr	11296064	11296087
vvi-miR3640-5p	VIT_213s0064g00040.1	3.0	20852	1	24	1190	1213	ACCUGAUUGGUGAUGCUUUUUUGG	UUGAAAGGGCACCAUCAAUUAGGU	Cleavage		1	three_prime_utr	21471185	21471208
vvi-miR3640-3p	VIT_201s0010g00630.1	2.5	17455	1	22	2633	2654	AUCGAAAAGGCAUCAUCAAUCA	UUAUUGGUGAUGUGUUUUUGAU	Translation		1	three_prime_utr	15704639	15704660
vvi-miR156a	VIT_208s0007g06270.1	0.5	17477	1	20	1169	1188	UGACAGAAGAGAGGGAGCAC	GUGCUCUCUCUCUUCUGUCA	Cleavage		1	CDS	20046980	20046999
vvi-miR156a	VIT_219s0090g01180.4	2.5	13402	1	20	339	358	UGACAGAAGAGAGGGAGCAC	AUGCUCACUCUUUUCUGUCA	Cleavage		1	CDS	7232863	7232882
vvi-miR156a	VIT_219s0090g01180.7	2.5	13402	1	20	339	358	UGACAGAAGAGAGGGAGCAC	AUGCUCACUCUUUUCUGUCA	Cleavage		1	CDS	7232863	7232882
vvi-miR156b	VIT_219s0090g01180.4	1.5	13402	1	20	339	358	UGACAGAAGAGAGUGAGCAC	AUGCUCACUCUUUUCUGUCA	Cleavage		1	CDS	7232863	7232882
vvi-miR156b	VIT_219s0090g01180.7	1.5	13402	1	20	339	358	UGACAGAAGAGAGUGAGCAC	AUGCUCACUCUUUUCUGUCA	Cleavage		1	CDS	7232863	7232882
vvi-miR156b	VIT_208s0007g06270.1	1.0	17477	1	20	1169	1188	UGACAGAAGAGAGUGAGCAC	GUGCUCUCUCUCUUCUGUCA	Cleavage		1	CDS	20046980	20046999
vvi-miR156b	VIT_209s0002g04110.1	3.0	14039	1	20	1486	1505	UGACAGAAGAGAGUGAGCAC	GUGGUCACUCUUUGCUGUCA	Cleavage		1	three_prime_utr	3781264	3781283
vvi-miR156b	VIT_209s0002g04110.3	3.0	14039	1	20	1575	1594	UGACAGAAGAGAGUGAGCAC	GUGGUCACUCUUUGCUGUCA	Cleavage		1	three_prime_utr	3781264	3781283
vvi-miR156c	VIT_219s0090g01180.4	1.5	13402	1	20	339	358	UGACAGAAGAGAGUGAGCAC	AUGCUCACUCUUUUCUGUCA	Cleavage		1	CDS	7232863	7232882
vvi-miR156c	VIT_219s0090g01180.7	1.5	13402	1	20	339	358	UGACAGAAGAGAGUGAGCAC	AUGCUCACUCUUUUCUGUCA	Cleavage		1	CDS	7232863	7232882
vvi-miR156c	VIT_208s0007g06270.1	1.0	17477	1	20	1169	1188	UGACAGAAGAGAGUGAGCAC	GUGCUCUCUCUCUUCUGUCA	Cleavage		1	CDS	20046980	20046999
vvi-miR156c	VIT_209s0002g04110.1	3.0	14039	1	20	1486	1505	UGACAGAAGAGAGUGAGCAC	GUGGUCACUCUUUGCUGUCA	Cleavage		1	three_prime_utr	3781264	3781283
vvi-miR156c	VIT_209s0002g04110.3	3.0	14039	1	20	1575	1594	UGACAGAAGAGAGUGAGCAC	GUGGUCACUCUUUGCUGUCA	Cleavage		1	three_prime_utr	3781264	3781283
vvi-miR156d	VIT_219s0090g01180.4	1.5	13402	1	20	339	358	UGACAGAAGAGAGUGAGCAC	AUGCUCACUCUUUUCUGUCA	Cleavage		1	CDS	7232863	7232882
vvi-miR156d	VIT_219s0090g01180.7	1.5	13402	1	20	339	358	UGACAGAAGAGAGUGAGCAC	AUGCUCACUCUUUUCUGUCA	Cleavage		1	CDS	7232863	7232882
vvi-miR156d	VIT_208s0007g06270.1	1.0	17477	1	20	1169	1188	UGACAGAAGAGAGUGAGCAC	GUGCUCUCUCUCUUCUGUCA	Cleavage		1	CDS	20046980	20046999
vvi-miR156d	VIT_209s0002g04110.1	3.0	14039	1	20	1486	1505	UGACAGAAGAGAGUGAGCAC	GUGGUCACUCUUUGCUGUCA	Cleavage		1	three_prime_utr	3781264	3781283
vvi-miR156d	VIT_209s0002g04110.3	3.0	14039	1	20	1575	1594	UGACAGAAGAGAGUGAGCAC	GUGGUCACUCUUUGCUGUCA	Cleavage		1	three_prime_utr	3781264	3781283
vvi-miR156e	VIT_219s0090g01180.4	2.0	13402	1	20	339	358	UGACAGAGGAGAGUGAGCAC	AUGCUCACUCUUUUCUGUCA	Cleavage		1	CDS	7232863	7232882
vvi-miR156e	VIT_219s0090g01180.7	2.0	13402	1	20	339	358	UGACAGAGGAGAGUGAGCAC	AUGCUCACUCUUUUCUGUCA	Cleavage		1	CDS	7232863	7232882
vvi-miR156e	VIT_208s0007g06270.1	1.5	17477	1	20	1169	1188	UGACAGAGGAGAGUGAGCAC	GUGCUCUCUCUCUUCUGUCA	Cleavage		1	CDS	20046980	20046999
vvi-miR156e	VIT_205s0020g02110.1	3.0	15985	1	20	625	644	UGACAGAGGAGAGUGAGCAC	GAGCUCACUCUCCUUUGACA	Cleavage		1	CDS	3843775	3843794
vvi-miR156e	VIT_208s0007g00120.8	3.0	19766	1	20	306	325	UGACAGAGGAGAGUGAGCAC	GUGCUCUCUCUCCUCUGCUA	Cleavage		1	five_prime_utr	14517374	14517393
vvi-miR156e	VIT_208s0007g00120.3	3.0	19766	1	20	306	325	UGACAGAGGAGAGUGAGCAC	GUGCUCUCUCUCCUCUGCUA	Cleavage		1	five_prime_utr	14517374	14517393
vvi-miR156e	VIT_208s0007g00120.4	3.0	19766	1	20	306	325	UGACAGAGGAGAGUGAGCAC	GUGCUCUCUCUCCUCUGCUA	Cleavage		1	five_prime_utr	14517374	14517393
vvi-miR156e	VIT_208s0007g00120.6	3.0	19766	1	20	229	248	UGACAGAGGAGAGUGAGCAC	GUGCUCUCUCUCCUCUGCUA	Cleavage		1	five_prime_utr	14517374	14517393
vvi-miR156e	VIT_208s0007g00120.7	3.0	19766	1	20	229	248	UGACAGAGGAGAGUGAGCAC	GUGCUCUCUCUCCUCUGCUA	Cleavage		1	five_prime_utr	14517374	14517393
vvi-miR156e	VIT_208s0007g00120.1	3.0	19766	1	20	229	248	UGACAGAGGAGAGUGAGCAC	GUGCUCUCUCUCCUCUGCUA	Cleavage		1	five_prime_utr	14517374	14517393
vvi-miR156e	VIT_208s0007g00120.2	3.0	19766	1	20	229	248	UGACAGAGGAGAGUGAGCAC	GUGCUCUCUCUCCUCUGCUA	Cleavage		1	five_prime_utr	14517374	14517393
vvi-miR156e	VIT_208s0007g00120.5	3.0	19766	1	20	229	248	UGACAGAGGAGAGUGAGCAC	GUGCUCUCUCUCCUCUGCUA	Cleavage		1	five_prime_utr	14517374	14517393
vvi-miR156e	VIT_204s0008g02640.1	2.5	19348	1	20	155	173	UGACAGAGGAGAGUGAGCAC	GUGCUC-UUCUCCUCUGUCA	Cleavage		1	CDS	2169110	2169128
vvi-miR156e	VIT_204s0008g02640.2	2.5	19348	1	20	155	173	UGACAGAGGAGAGUGAGCAC	GUGCUC-UUCUCCUCUGUCA	Cleavage		1	CDS	2169110	2169128
vvi-miR156f	VIT_208s0007g06270.1	1.0	21.86	1	21	1169	1189	UUGACAGAAGAUAGAGAGCAC	GUGCUCUCUCUCUUCUGUCAA	Cleavage		1	CDS	20046979	20046999
vvi-miR156f	VIT_206s0004g00940.1	3.0	10663	1	20	383	402	UUGACAGAAGAUAGAGAGCA	ACCUCUCCAUCUUCUGUCAA	Cleavage		1	CDS	1035492	1035511
vvi-miR156f	VIT_206s0004g00940.2	3.0	10663	1	20	415	434	UUGACAGAAGAUAGAGAGCA	ACCUCUCCAUCUUCUGUCAA	Cleavage		1	CDS	1035492	1035511
vvi-miR156f	VIT_206s0004g00940.3	3.0	6558	1	20	423	442	UUGACAGAAGAUAGAGAGCA	ACCUCUCCAUCUUCUGUCAA	Cleavage		1	CDS	1035492	1035511
vvi-miR156f	VIT_206s0004g00940.4	3.0	6558	1	20	606	625	UUGACAGAAGAUAGAGAGCA	ACCUCUCCAUCUUCUGUCAA	Cleavage		1	CDS	1035492	1035511
vvi-miR156f	VIT_209s0002g03270.1	3.0	9902	1	20	3281	3300	UUGACAGAAGAUAGAGAGCA	UCCUCUCUAUUUUCUGACAA	Cleavage		1	three_prime_utr	2987878	2987897
vvi-miR156g	VIT_208s0007g06270.1	1.0	21.86	1	21	1169	1189	UUGACAGAAGAUAGAGAGCAC	GUGCUCUCUCUCUUCUGUCAA	Cleavage		1	CDS	20046979	20046999
vvi-miR156g	VIT_206s0004g00940.1	3.0	10663	1	20	383	402	UUGACAGAAGAUAGAGAGCA	ACCUCUCCAUCUUCUGUCAA	Cleavage		1	CDS	1035492	1035511
vvi-miR156g	VIT_206s0004g00940.2	3.0	10663	1	20	415	434	UUGACAGAAGAUAGAGAGCA	ACCUCUCCAUCUUCUGUCAA	Cleavage		1	CDS	1035492	1035511
vvi-miR156g	VIT_206s0004g00940.3	3.0	6558	1	20	423	442	UUGACAGAAGAUAGAGAGCA	ACCUCUCCAUCUUCUGUCAA	Cleavage		1	CDS	1035492	1035511
vvi-miR156g	VIT_206s0004g00940.4	3.0	6558	1	20	606	625	UUGACAGAAGAUAGAGAGCA	ACCUCUCCAUCUUCUGUCAA	Cleavage		1	CDS	1035492	1035511
vvi-miR156g	VIT_209s0002g03270.1	3.0	9902	1	20	3281	3300	UUGACAGAAGAUAGAGAGCA	UCCUCUCUAUUUUCUGACAA	Cleavage		1	three_prime_utr	2987878	2987897
vvi-miR156i	VIT_208s0007g06270.1	1.0	21.86	1	21	1169	1189	UUGACAGAAGAUAGAGAGCAC	GUGCUCUCUCUCUUCUGUCAA	Cleavage		1	CDS	20046979	20046999
vvi-miR156i	VIT_206s0004g00940.1	3.0	10663	1	20	383	402	UUGACAGAAGAUAGAGAGCA	ACCUCUCCAUCUUCUGUCAA	Cleavage		1	CDS	1035492	1035511
vvi-miR156i	VIT_206s0004g00940.2	3.0	10663	1	20	415	434	UUGACAGAAGAUAGAGAGCA	ACCUCUCCAUCUUCUGUCAA	Cleavage		1	CDS	1035492	1035511
vvi-miR156i	VIT_206s0004g00940.3	3.0	6558	1	20	423	442	UUGACAGAAGAUAGAGAGCA	ACCUCUCCAUCUUCUGUCAA	Cleavage		1	CDS	1035492	1035511
vvi-miR156i	VIT_206s0004g00940.4	3.0	6558	1	20	606	625	UUGACAGAAGAUAGAGAGCA	ACCUCUCCAUCUUCUGUCAA	Cleavage		1	CDS	1035492	1035511
vvi-miR156i	VIT_209s0002g03270.1	3.0	9902	1	20	3281	3300	UUGACAGAAGAUAGAGAGCA	UCCUCUCUAUUUUCUGACAA	Cleavage		1	three_prime_utr	2987878	2987897
vvi-miR159a	VIT_206s0080g00800.1	3.0	18521	1	21	574	594	CUUGGAGUGAAGGGAGCUCUC	GACAGUUCUUUUCACUUCAAG	Cleavage		1	CDS	20810017	20810037
vvi-miR159a	VIT_200s0226g00070.1	2.5	11801	1	20	7	26	CUUGGAGUGAAGGGAGCUCU	AGAACUCUCUUCACUCCAAA	Cleavage		1	CDS	14851620	14851639
vvi-miR159a	VIT_206s0009g02480.3	2.5	22.68	1	20	838	857	CUUGGAGUGAAGGGAGCUCU	GGAGCUCCCUUCUCUCCAAU	Cleavage		1	CDS	15017035	15017054
vvi-miR159a	VIT_206s0009g02480.1	2.5	22.68	1	20	1057	1076	CUUGGAGUGAAGGGAGCUCU	GGAGCUCCCUUCUCUCCAAU	Cleavage		1	CDS	15017035	15017054
vvi-miR159a	VIT_206s0009g02480.2	2.5	22.68	1	20	1339	1358	CUUGGAGUGAAGGGAGCUCU	GGAGCUCCCUUCUCUCCAAU	Cleavage		1	CDS	15017035	15017054
vvi-miR159a	VIT_206s0009g02480.4	2.5	22.68	1	20	1199	1218	CUUGGAGUGAAGGGAGCUCU	GGAGCUCCCUUCUCUCCAAU	Cleavage		1	CDS	15017035	15017054
vvi-miR159b	VIT_206s0080g00800.1	3.0	18521	1	21	574	594	CUUGGAGUGAAGGGAGCUCUC	GACAGUUCUUUUCACUUCAAG	Cleavage		1	CDS	20810017	20810037
vvi-miR159b	VIT_200s0226g00070.1	2.5	11801	1	20	7	26	CUUGGAGUGAAGGGAGCUCU	AGAACUCUCUUCACUCCAAA	Cleavage		1	CDS	14851620	14851639
vvi-miR159b	VIT_206s0009g02480.3	2.5	22.68	1	20	838	857	CUUGGAGUGAAGGGAGCUCU	GGAGCUCCCUUCUCUCCAAU	Cleavage		1	CDS	15017035	15017054
vvi-miR159b	VIT_206s0009g02480.1	2.5	22.68	1	20	1057	1076	CUUGGAGUGAAGGGAGCUCU	GGAGCUCCCUUCUCUCCAAU	Cleavage		1	CDS	15017035	15017054
vvi-miR159b	VIT_206s0009g02480.2	2.5	22.68	1	20	1339	1358	CUUGGAGUGAAGGGAGCUCU	GGAGCUCCCUUCUCUCCAAU	Cleavage		1	CDS	15017035	15017054
vvi-miR159b	VIT_206s0009g02480.4	2.5	22.68	1	20	1199	1218	CUUGGAGUGAAGGGAGCUCU	GGAGCUCCCUUCUCUCCAAU	Cleavage		1	CDS	15017035	15017054
vvi-miR159c	VIT_219s0090g00590.1	2.5	12037	1	20	1739	1758	UUUGGAUUGAAGGGAGCUCU	AGAGCUCCCUUCAAGCCAAU	Cleavage		1	CDS	6693724	6693743
vvi-miR159c	VIT_219s0085g00510.4	3.0	17543	1	21	152	172	UUUGGAUUGAAGGGAGCUCUA	UGAAGUUUCCUUUAAUCCAAA	Cleavage		1	five_prime_utr	22897051	22897071
vvi-miR159c	VIT_219s0085g00510.2	3.0	17543	1	21	152	172	UUUGGAUUGAAGGGAGCUCUA	UGAAGUUUCCUUUAAUCCAAA	Cleavage		1	five_prime_utr	22897051	22897071
vvi-miR159c	VIT_219s0085g00510.1	3.0	17543	1	21	152	172	UUUGGAUUGAAGGGAGCUCUA	UGAAGUUUCCUUUAAUCCAAA	Cleavage		1	five_prime_utr	22897051	22897071
vvi-miR159c	VIT_219s0085g00510.3	3.0	17543	1	21	152	172	UUUGGAUUGAAGGGAGCUCUA	UGAAGUUUCCUUUAAUCCAAA	Cleavage		1	five_prime_utr	22897051	22897071
vvi-miR159c	VIT_207s0104g01620.2	3.0	17019	1	20	1060	1079	UUUGGAUUGAAGGGAGCUCU	AGAGCUCUCUUCGAUUCGAC	Cleavage		1	CDS	2620028	2620047
vvi-miR159c	VIT_207s0104g01620.1	3.0	17019	1	20	1447	1466	UUUGGAUUGAAGGGAGCUCU	AGAGCUCUCUUCGAUUCGAC	Cleavage		1	CDS	2620028	2620047
vvi-miR159c	VIT_203s0063g01380.1	2.5	21513	1	20	259	278	UUUGGAUUGAAGGGAGCUCU	AGAGCCUCCUUUGAUCCAAA	Cleavage		1	CDS	4820119	4820138
vvi-miR159c	VIT_203s0063g01380.2	2.5	21513	1	20	269	288	UUUGGAUUGAAGGGAGCUCU	AGAGCCUCCUUUGAUCCAAA	Cleavage		1	CDS	4820119	4820138
vvi-miR159c	VIT_209s0002g01800.1	3.0	20174	1	21	2030	2050	UUUGGAUUGAAGGGAGCUCUA	UAAAGCUUCCUUCUAUCCAGA	Cleavage		1	three_prime_utr	1615891	1615911
vvi-miR159c	VIT_209s0002g01800.2	3.0	20174	1	21	2100	2120	UUUGGAUUGAAGGGAGCUCUA	UAAAGCUUCCUUCUAUCCAGA	Cleavage		1	three_prime_utr	1615891	1615911
vvi-miR160a	VIT_208s0040g01810.1	1.0	23188	1	23	2389	2411	UGCCUGGCUCCCUGAAUGCCAUC	GCUGGCAUGCAGGGAGCCAGGCA	Cleavage		1	CDS	12927679	12927701
vvi-miR160a	VIT_208s0040g01810.3	1.0	23188	1	23	2513	2535	UGCCUGGCUCCCUGAAUGCCAUC	GCUGGCAUGCAGGGAGCCAGGCA	Cleavage		1	CDS	12927679	12927701
vvi-miR160a	VIT_208s0040g01810.2	1.0	23188	1	23	2389	2411	UGCCUGGCUCCCUGAAUGCCAUC	GCUGGCAUGCAGGGAGCCAGGCA	Cleavage		1	CDS	12927679	12927701
vvi-miR160a	VIT_208s0040g01810.4	1.0	23188	1	23	2534	2556	UGCCUGGCUCCCUGAAUGCCAUC	GCUGGCAUGCAGGGAGCCAGGCA	Cleavage		1	CDS	12927679	12927701
vvi-miR160b	VIT_208s0040g01810.1	1.0	23188	1	23	2389	2411	UGCCUGGCUCCCUGAAUGCCAUC	GCUGGCAUGCAGGGAGCCAGGCA	Cleavage		1	CDS	12927679	12927701
vvi-miR160b	VIT_208s0040g01810.3	1.0	23188	1	23	2513	2535	UGCCUGGCUCCCUGAAUGCCAUC	GCUGGCAUGCAGGGAGCCAGGCA	Cleavage		1	CDS	12927679	12927701
vvi-miR160b	VIT_208s0040g01810.2	1.0	23188	1	23	2389	2411	UGCCUGGCUCCCUGAAUGCCAUC	GCUGGCAUGCAGGGAGCCAGGCA	Cleavage		1	CDS	12927679	12927701
vvi-miR160b	VIT_208s0040g01810.4	1.0	23188	1	23	2534	2556	UGCCUGGCUCCCUGAAUGCCAUC	GCUGGCAUGCAGGGAGCCAGGCA	Cleavage		1	CDS	12927679	12927701
vvi-miR160c	VIT_208s0040g01810.1	0.5	23188	1	21	2391	2411	UGCCUGGCUCCCUGUAUGCCA	UGGCAUGCAGGGAGCCAGGCA	Cleavage		1	CDS	12927681	12927701
vvi-miR160c	VIT_208s0040g01810.3	0.5	23188	1	21	2515	2535	UGCCUGGCUCCCUGUAUGCCA	UGGCAUGCAGGGAGCCAGGCA	Cleavage		1	CDS	12927681	12927701
vvi-miR160c	VIT_208s0040g01810.2	0.5	23188	1	21	2391	2411	UGCCUGGCUCCCUGUAUGCCA	UGGCAUGCAGGGAGCCAGGCA	Cleavage		1	CDS	12927681	12927701
vvi-miR160c	VIT_208s0040g01810.4	0.5	23188	1	21	2536	2556	UGCCUGGCUCCCUGUAUGCCA	UGGCAUGCAGGGAGCCAGGCA	Cleavage		1	CDS	12927681	12927701
vvi-miR160d	VIT_208s0040g01810.1	0.5	23188	1	21	2391	2411	UGCCUGGCUCCCUGUAUGCCA	UGGCAUGCAGGGAGCCAGGCA	Cleavage		1	CDS	12927681	12927701
vvi-miR160d	VIT_208s0040g01810.3	0.5	23188	1	21	2515	2535	UGCCUGGCUCCCUGUAUGCCA	UGGCAUGCAGGGAGCCAGGCA	Cleavage		1	CDS	12927681	12927701
vvi-miR160d	VIT_208s0040g01810.2	0.5	23188	1	21	2391	2411	UGCCUGGCUCCCUGUAUGCCA	UGGCAUGCAGGGAGCCAGGCA	Cleavage		1	CDS	12927681	12927701
vvi-miR160d	VIT_208s0040g01810.4	0.5	23188	1	21	2536	2556	UGCCUGGCUCCCUGUAUGCCA	UGGCAUGCAGGGAGCCAGGCA	Cleavage		1	CDS	12927681	12927701
vvi-miR160e	VIT_208s0040g01810.1	0.5	23188	1	21	2391	2411	UGCCUGGCUCCCUGUAUGCCA	UGGCAUGCAGGGAGCCAGGCA	Cleavage		1	CDS	12927681	12927701
vvi-miR160e	VIT_208s0040g01810.3	0.5	23188	1	21	2515	2535	UGCCUGGCUCCCUGUAUGCCA	UGGCAUGCAGGGAGCCAGGCA	Cleavage		1	CDS	12927681	12927701
vvi-miR160e	VIT_208s0040g01810.2	0.5	23188	1	21	2391	2411	UGCCUGGCUCCCUGUAUGCCA	UGGCAUGCAGGGAGCCAGGCA	Cleavage		1	CDS	12927681	12927701
vvi-miR160e	VIT_208s0040g01810.4	0.5	23188	1	21	2536	2556	UGCCUGGCUCCCUGUAUGCCA	UGGCAUGCAGGGAGCCAGGCA	Cleavage		1	CDS	12927681	12927701
vvi-miR162	VIT_207s0005g05620.1	3.0	15395	1	21	104	124	UCGAUAAACCUCUGCAUCCAG	UUUGAUGGAGAGGUUUAUCGU	Cleavage		1	five_prime_utr	9790403	9790423
vvi-miR162	VIT_202s0087g00650.6	3.0	20336	1	20	1589	1608	UCGAUAAACCUCUGCAUCCA	UGGAUACUGAGGUUUGUUGA	Cleavage		1	three_prime_utr	18148622	18148641
vvi-miR162	VIT_202s0087g00650.2	3.0	20336	1	20	1726	1745	UCGAUAAACCUCUGCAUCCA	UGGAUACUGAGGUUUGUUGA	Cleavage		1	CDS	18148622	18148641
vvi-miR162	VIT_202s0087g00650.4	3.0	20336	1	20	1875	1894	UCGAUAAACCUCUGCAUCCA	UGGAUACUGAGGUUUGUUGA	Cleavage		1	three_prime_utr	18148622	18148641
vvi-miR162	VIT_206s0009g03510.1	3.0	17565	1	21	480	499	UCGAUAAACCUCUGCAUCCAG	UUGGGU-CAGAGGUUUAUUGA	Cleavage		1	CDS	16765679	16765698
vvi-miR164a	VIT_219s0027g00230.2	1.5	15114	1	20	590	609	UGGAGAAGCAGGGCACGUGC	GCAAGUGCCCUGCUUCUCCG	Cleavage		1	CDS	18785769	18785788
vvi-miR164a	VIT_219s0027g00230.1	1.5	15114	1	20	940	959	UGGAGAAGCAGGGCACGUGC	GCAAGUGCCCUGCUUCUCCG	Cleavage		1	CDS	18785769	18785788
vvi-miR164a	VIT_200s0322g00020.3	3.0	14998	1	20	1361	1380	UGGAGAAGCAGGGCACGUGC	CCACACGCCCUGCUUCUCCA	Cleavage		1	three_prime_utr	23212665	23212684
vvi-miR164a	VIT_200s0322g00020.1	3.0	14998	1	20	2032	2051	UGGAGAAGCAGGGCACGUGC	CCACACGCCCUGCUUCUCCA	Cleavage		1	three_prime_utr	23212665	23212684
vvi-miR164a	VIT_200s0322g00020.2	3.0	14998	1	20	2358	2377	UGGAGAAGCAGGGCACGUGC	CCACACGCCCUGCUUCUCCA	Cleavage		1	three_prime_utr	23212665	23212684
vvi-miR164a	VIT_203s0063g02250.1	3.0	21122	1	20	1384	1403	UGGAGAAGCAGGGCACGUGC	GUACGUGGCUUUCUUCUCCA	Translation		1	CDS	5489303	5489322
vvi-miR164b	VIT_219s0027g00230.2	1.5	15114	1	21	589	609	UGGAGAAGCAGGGCACAUGCU	AGCAAGUGCCCUGCUUCUCCG	Cleavage		1	CDS	18785769	18785789
vvi-miR164b	VIT_219s0027g00230.1	1.5	15114	1	21	939	959	UGGAGAAGCAGGGCACAUGCU	AGCAAGUGCCCUGCUUCUCCG	Cleavage		1	CDS	18785769	18785789
vvi-miR164c	VIT_219s0027g00230.2	1.5	15114	1	20	590	609	UGGAGAAGCAGGGCACGUGC	GCAAGUGCCCUGCUUCUCCG	Cleavage		1	CDS	18785769	18785788
vvi-miR164c	VIT_219s0027g00230.1	1.5	15114	1	20	940	959	UGGAGAAGCAGGGCACGUGC	GCAAGUGCCCUGCUUCUCCG	Cleavage		1	CDS	18785769	18785788
vvi-miR164c	VIT_200s0322g00020.3	3.0	14998	1	20	1361	1380	UGGAGAAGCAGGGCACGUGC	CCACACGCCCUGCUUCUCCA	Cleavage		1	three_prime_utr	23212665	23212684
vvi-miR164c	VIT_200s0322g00020.1	3.0	14998	1	20	2032	2051	UGGAGAAGCAGGGCACGUGC	CCACACGCCCUGCUUCUCCA	Cleavage		1	three_prime_utr	23212665	23212684
vvi-miR164c	VIT_200s0322g00020.2	3.0	14998	1	20	2358	2377	UGGAGAAGCAGGGCACGUGC	CCACACGCCCUGCUUCUCCA	Cleavage		1	three_prime_utr	23212665	23212684
vvi-miR164c	VIT_203s0063g02250.1	3.0	21122	1	20	1384	1403	UGGAGAAGCAGGGCACGUGC	GUACGUGGCUUUCUUCUCCA	Translation		1	CDS	5489303	5489322
vvi-miR164d	VIT_219s0027g00230.2	1.5	15114	1	20	590	609	UGGAGAAGCAGGGCACGUGC	GCAAGUGCCCUGCUUCUCCG	Cleavage		1	CDS	18785769	18785788
vvi-miR164d	VIT_219s0027g00230.1	1.5	15114	1	20	940	959	UGGAGAAGCAGGGCACGUGC	GCAAGUGCCCUGCUUCUCCG	Cleavage		1	CDS	18785769	18785788
vvi-miR164d	VIT_200s0322g00020.3	3.0	14998	1	20	1361	1380	UGGAGAAGCAGGGCACGUGC	CCACACGCCCUGCUUCUCCA	Cleavage		1	three_prime_utr	23212665	23212684
vvi-miR164d	VIT_200s0322g00020.1	3.0	14998	1	20	2032	2051	UGGAGAAGCAGGGCACGUGC	CCACACGCCCUGCUUCUCCA	Cleavage		1	three_prime_utr	23212665	23212684
vvi-miR164d	VIT_200s0322g00020.2	3.0	14998	1	20	2358	2377	UGGAGAAGCAGGGCACGUGC	CCACACGCCCUGCUUCUCCA	Cleavage		1	three_prime_utr	23212665	23212684
vvi-miR164d	VIT_203s0063g02250.1	3.0	21122	1	20	1384	1403	UGGAGAAGCAGGGCACGUGC	GUACGUGGCUUUCUUCUCCA	Translation		1	CDS	5489303	5489322
vvi-miR166c	VIT_206s0004g02800.3	2.0	22.12	1	20	1745	1764	UCGGACCAGGCUUCAUUCCC	UGGGAUGAAGCCUGGUCCGG	Cleavage		1	CDS	3514872	3514891
vvi-miR166c	VIT_206s0004g02800.2	2.0	22.12	1	20	1729	1748	UCGGACCAGGCUUCAUUCCC	UGGGAUGAAGCCUGGUCCGG	Cleavage		1	CDS	3514872	3514891
vvi-miR166c	VIT_206s0004g02800.1	2.0	22.12	1	20	1321	1340	UCGGACCAGGCUUCAUUCCC	UGGGAUGAAGCCUGGUCCGG	Cleavage		1	CDS	3514872	3514891
vvi-miR166c	VIT_204s0008g03250.1	2.0	22742	1	20	1204	1223	UCGGACCAGGCUUCAUUCCC	UGGGAUGAAGCCUGGUCCGG	Cleavage		1	CDS	2707503	2707522
vvi-miR166c	VIT_204s0008g03250.2	2.0	22742	1	20	1204	1223	UCGGACCAGGCUUCAUUCCC	UGGGAUGAAGCCUGGUCCGG	Cleavage		1	CDS	2707503	2707522
vvi-miR166c	VIT_208s0007g03420.1	3.0	17375	1	20	364	383	UCGGACCAGGCUUCAUUCCC	GUGGAUGAGGUCUGGUCUGA	Cleavage		1	CDS	17377675	17377694
vvi-miR166d	VIT_206s0004g02800.3	2.0	22.12	1	20	1745	1764	UCGGACCAGGCUUCAUUCCC	UGGGAUGAAGCCUGGUCCGG	Cleavage		1	CDS	3514872	3514891
vvi-miR166d	VIT_206s0004g02800.2	2.0	22.12	1	20	1729	1748	UCGGACCAGGCUUCAUUCCC	UGGGAUGAAGCCUGGUCCGG	Cleavage		1	CDS	3514872	3514891
vvi-miR166d	VIT_206s0004g02800.1	2.0	22.12	1	20	1321	1340	UCGGACCAGGCUUCAUUCCC	UGGGAUGAAGCCUGGUCCGG	Cleavage		1	CDS	3514872	3514891
vvi-miR166d	VIT_204s0008g03250.1	2.0	22742	1	20	1204	1223	UCGGACCAGGCUUCAUUCCC	UGGGAUGAAGCCUGGUCCGG	Cleavage		1	CDS	2707503	2707522
vvi-miR166d	VIT_204s0008g03250.2	2.0	22742	1	20	1204	1223	UCGGACCAGGCUUCAUUCCC	UGGGAUGAAGCCUGGUCCGG	Cleavage		1	CDS	2707503	2707522
vvi-miR166d	VIT_208s0007g03420.1	3.0	17375	1	20	364	383	UCGGACCAGGCUUCAUUCCC	GUGGAUGAGGUCUGGUCUGA	Cleavage		1	CDS	17377675	17377694
vvi-miR166e	VIT_206s0004g02800.3	2.0	22.12	1	20	1745	1764	UCGGACCAGGCUUCAUUCCC	UGGGAUGAAGCCUGGUCCGG	Cleavage		1	CDS	3514872	3514891
vvi-miR166e	VIT_206s0004g02800.2	2.0	22.12	1	20	1729	1748	UCGGACCAGGCUUCAUUCCC	UGGGAUGAAGCCUGGUCCGG	Cleavage		1	CDS	3514872	3514891
vvi-miR166e	VIT_206s0004g02800.1	2.0	22.12	1	20	1321	1340	UCGGACCAGGCUUCAUUCCC	UGGGAUGAAGCCUGGUCCGG	Cleavage		1	CDS	3514872	3514891
vvi-miR166e	VIT_204s0008g03250.1	2.0	22742	1	20	1204	1223	UCGGACCAGGCUUCAUUCCC	UGGGAUGAAGCCUGGUCCGG	Cleavage		1	CDS	2707503	2707522
vvi-miR166e	VIT_204s0008g03250.2	2.0	22742	1	20	1204	1223	UCGGACCAGGCUUCAUUCCC	UGGGAUGAAGCCUGGUCCGG	Cleavage		1	CDS	2707503	2707522
vvi-miR166e	VIT_208s0007g03420.1	3.0	17375	1	20	364	383	UCGGACCAGGCUUCAUUCCC	GUGGAUGAGGUCUGGUCUGA	Cleavage		1	CDS	17377675	17377694
vvi-miR166f	VIT_206s0004g02800.3	2.0	22.12	1	20	1745	1764	UCGGACCAGGCUUCAUUCCC	UGGGAUGAAGCCUGGUCCGG	Cleavage		1	CDS	3514872	3514891
vvi-miR166f	VIT_206s0004g02800.2	2.0	22.12	1	20	1729	1748	UCGGACCAGGCUUCAUUCCC	UGGGAUGAAGCCUGGUCCGG	Cleavage		1	CDS	3514872	3514891
vvi-miR166f	VIT_206s0004g02800.1	2.0	22.12	1	20	1321	1340	UCGGACCAGGCUUCAUUCCC	UGGGAUGAAGCCUGGUCCGG	Cleavage		1	CDS	3514872	3514891
vvi-miR166f	VIT_204s0008g03250.1	2.0	22742	1	20	1204	1223	UCGGACCAGGCUUCAUUCCC	UGGGAUGAAGCCUGGUCCGG	Cleavage		1	CDS	2707503	2707522
vvi-miR166f	VIT_204s0008g03250.2	2.0	22742	1	20	1204	1223	UCGGACCAGGCUUCAUUCCC	UGGGAUGAAGCCUGGUCCGG	Cleavage		1	CDS	2707503	2707522
vvi-miR166f	VIT_208s0007g03420.1	3.0	17375	1	20	364	383	UCGGACCAGGCUUCAUUCCC	GUGGAUGAGGUCUGGUCUGA	Cleavage		1	CDS	17377675	17377694
vvi-miR166g	VIT_206s0004g02800.3	2.0	22.12	1	20	1745	1764	UCGGACCAGGCUUCAUUCCC	UGGGAUGAAGCCUGGUCCGG	Cleavage		1	CDS	3514872	3514891
vvi-miR166g	VIT_206s0004g02800.2	2.0	22.12	1	20	1729	1748	UCGGACCAGGCUUCAUUCCC	UGGGAUGAAGCCUGGUCCGG	Cleavage		1	CDS	3514872	3514891
vvi-miR166g	VIT_206s0004g02800.1	2.0	22.12	1	20	1321	1340	UCGGACCAGGCUUCAUUCCC	UGGGAUGAAGCCUGGUCCGG	Cleavage		1	CDS	3514872	3514891
vvi-miR166g	VIT_204s0008g03250.1	2.0	22742	1	20	1204	1223	UCGGACCAGGCUUCAUUCCC	UGGGAUGAAGCCUGGUCCGG	Cleavage		1	CDS	2707503	2707522
vvi-miR166g	VIT_204s0008g03250.2	2.0	22742	1	20	1204	1223	UCGGACCAGGCUUCAUUCCC	UGGGAUGAAGCCUGGUCCGG	Cleavage		1	CDS	2707503	2707522
vvi-miR166g	VIT_208s0007g03420.1	3.0	17375	1	20	364	383	UCGGACCAGGCUUCAUUCCC	GUGGAUGAGGUCUGGUCUGA	Cleavage		1	CDS	17377675	17377694
vvi-miR166h	VIT_206s0004g02800.3	2.0	22.12	1	20	1745	1764	UCGGACCAGGCUUCAUUCCC	UGGGAUGAAGCCUGGUCCGG	Cleavage		1	CDS	3514872	3514891
vvi-miR166h	VIT_206s0004g02800.2	2.0	22.12	1	20	1729	1748	UCGGACCAGGCUUCAUUCCC	UGGGAUGAAGCCUGGUCCGG	Cleavage		1	CDS	3514872	3514891
vvi-miR166h	VIT_206s0004g02800.1	2.0	22.12	1	20	1321	1340	UCGGACCAGGCUUCAUUCCC	UGGGAUGAAGCCUGGUCCGG	Cleavage		1	CDS	3514872	3514891
vvi-miR166h	VIT_204s0008g03250.1	2.0	22742	1	20	1204	1223	UCGGACCAGGCUUCAUUCCC	UGGGAUGAAGCCUGGUCCGG	Cleavage		1	CDS	2707503	2707522
vvi-miR166h	VIT_204s0008g03250.2	2.0	22742	1	20	1204	1223	UCGGACCAGGCUUCAUUCCC	UGGGAUGAAGCCUGGUCCGG	Cleavage		1	CDS	2707503	2707522
vvi-miR166h	VIT_208s0007g03420.1	3.0	17375	1	20	364	383	UCGGACCAGGCUUCAUUCCC	GUGGAUGAGGUCUGGUCUGA	Cleavage		1	CDS	17377675	17377694
vvi-miR167a	VIT_205s0124g00020.1	3.0	20025	1	20	238	257	UGAAGCUGCCAGCAUGAUCU	GGAUCAUGCUGAAGGCUUCA	Translation		1	CDS	20385262	20385281
vvi-miR167b	VIT_205s0124g00020.1	3.0	20025	1	20	238	257	UGAAGCUGCCAGCAUGAUCU	GGAUCAUGCUGAAGGCUUCA	Translation		1	CDS	20385262	20385281
vvi-miR167c	VIT_205s0124g00020.1	3.0	20025	1	20	238	257	UGAAGCUGCCAGCAUGAUCU	GGAUCAUGCUGAAGGCUUCA	Translation		1	CDS	20385262	20385281
vvi-miR167d	VIT_205s0124g00020.1	3.0	20025	1	20	238	257	UGAAGCUGCCAGCAUGAUCU	GGAUCAUGCUGAAGGCUUCA	Translation		1	CDS	20385262	20385281
vvi-miR167e	VIT_205s0124g00020.1	3.0	20025	1	20	238	257	UGAAGCUGCCAGCAUGAUCU	GGAUCAUGCUGAAGGCUUCA	Translation		1	CDS	20385262	20385281
vvi-miR169a	VIT_209s0002g01590.3	1.5	17463	1	21	1270	1290	CAGCCAAGGAUGACUUGCCGG	UUGGAAAGUCAUCCUUGGCUG	Cleavage		1	three_prime_utr	1390764	1390784
vvi-miR169a	VIT_209s0002g01590.2	1.5	17463	1	21	1423	1443	CAGCCAAGGAUGACUUGCCGG	UUGGAAAGUCAUCCUUGGCUG	Cleavage		1	three_prime_utr	1390764	1390784
vvi-miR169a	VIT_209s0002g01590.1	1.5	17463	1	21	1797	1817	CAGCCAAGGAUGACUUGCCGG	UUGGAAAGUCAUCCUUGGCUG	Cleavage		1	three_prime_utr	1390764	1390784
vvi-miR169a	VIT_200s0125g00290.1	2.5	22753	1	20	162	181	CAGCCAAGGAUGACUUGCCG	GGGUAAGUUGUCCUUGGCUG	Cleavage		1	five_prime_utr	1951375	1951394
vvi-miR169a	VIT_206s0061g01560.1	3.0	15359	1	21	1640	1660	CAGCCAAGGAUGACUUGCCGG	UUGGCAAGUCAUUGUUGGCUA	Cleavage		1	three_prime_utr	19467022	19467042
vvi-miR169a	VIT_208s0032g01190.2	3.0	23046	1	20	1513	1532	CAGCCAAGGAUGACUUGCCG	UGGUAAUUCAUCCUUGGCUC	Cleavage		1	three_prime_utr	5783314	5783333
vvi-miR169a	VIT_206s0009g02303.1	3.0	17525	1	21	389	409	CAGCCAAGGAUGACUUGCCGG	CCGGCAAACCAACCUUGGCUG	Translation		1	CDS	14634790	14634810
vvi-miR169c	VIT_209s0002g01590.3	1.5	17463	1	21	1270	1290	CAGCCAAGGAUGACUUGCCGG	UUGGAAAGUCAUCCUUGGCUG	Cleavage		1	three_prime_utr	1390764	1390784
vvi-miR169c	VIT_209s0002g01590.2	1.5	17463	1	21	1423	1443	CAGCCAAGGAUGACUUGCCGG	UUGGAAAGUCAUCCUUGGCUG	Cleavage		1	three_prime_utr	1390764	1390784
vvi-miR169c	VIT_209s0002g01590.1	1.5	17463	1	21	1797	1817	CAGCCAAGGAUGACUUGCCGG	UUGGAAAGUCAUCCUUGGCUG	Cleavage		1	three_prime_utr	1390764	1390784
vvi-miR169c	VIT_200s0125g00290.1	2.5	22753	1	20	162	181	CAGCCAAGGAUGACUUGCCG	GGGUAAGUUGUCCUUGGCUG	Cleavage		1	five_prime_utr	1951375	1951394
vvi-miR169c	VIT_206s0061g01560.1	3.0	15359	1	21	1640	1660	CAGCCAAGGAUGACUUGCCGG	UUGGCAAGUCAUUGUUGGCUA	Cleavage		1	three_prime_utr	19467022	19467042
vvi-miR169c	VIT_208s0032g01190.2	3.0	23046	1	20	1513	1532	CAGCCAAGGAUGACUUGCCG	UGGUAAUUCAUCCUUGGCUC	Cleavage		1	three_prime_utr	5783314	5783333
vvi-miR169c	VIT_206s0009g02303.1	3.0	17525	1	21	389	409	CAGCCAAGGAUGACUUGCCGG	CCGGCAAACCAACCUUGGCUG	Translation		1	CDS	14634790	14634810
vvi-miR169d	VIT_208s0007g08250.3	2.0	13974	1	21	1300	1320	CAGCCAAGAAUGAUUUGCCGG	CAGGCAAAUCAUUCUUGGCUU	Cleavage		1	three_prime_utr	21603049	21603069
vvi-miR169d	VIT_208s0007g08250.7	2.0	13974	1	21	1386	1406	CAGCCAAGAAUGAUUUGCCGG	CAGGCAAAUCAUUCUUGGCUU	Cleavage		1	three_prime_utr	21603049	21603069
vvi-miR169d	VIT_208s0007g08250.8	2.0	13974	1	21	1425	1445	CAGCCAAGAAUGAUUUGCCGG	CAGGCAAAUCAUUCUUGGCUU	Cleavage		1	three_prime_utr	21603049	21603069
vvi-miR169d	VIT_208s0007g08250.1	2.0	13974	1	21	1649	1669	CAGCCAAGAAUGAUUUGCCGG	CAGGCAAAUCAUUCUUGGCUU	Cleavage		1	three_prime_utr	21603049	21603069
vvi-miR169d	VIT_208s0007g08250.11	2.0	13974	1	21	1740	1760	CAGCCAAGAAUGAUUUGCCGG	CAGGCAAAUCAUUCUUGGCUU	Cleavage		1	three_prime_utr	21603049	21603069
vvi-miR169d	VIT_208s0007g08250.5	2.0	13974	1	21	1696	1716	CAGCCAAGAAUGAUUUGCCGG	CAGGCAAAUCAUUCUUGGCUU	Cleavage		1	three_prime_utr	21603049	21603069
vvi-miR169d	VIT_208s0007g08250.4	2.0	13974	1	21	1735	1755	CAGCCAAGAAUGAUUUGCCGG	CAGGCAAAUCAUUCUUGGCUU	Cleavage		1	three_prime_utr	21603049	21603069
vvi-miR169d	VIT_208s0007g08250.2	2.0	13974	1	21	1610	1630	CAGCCAAGAAUGAUUUGCCGG	CAGGCAAAUCAUUCUUGGCUU	Cleavage		1	three_prime_utr	21603049	21603069
vvi-miR169d	VIT_208s0007g08250.12	2.0	13974	1	21	1912	1932	CAGCCAAGAAUGAUUUGCCGG	CAGGCAAAUCAUUCUUGGCUU	Cleavage		1	three_prime_utr	21603049	21603069
vvi-miR169d	VIT_208s0007g08250.14	2.0	13974	1	21	1999	2019	CAGCCAAGAAUGAUUUGCCGG	CAGGCAAAUCAUUCUUGGCUU	Cleavage		1	three_prime_utr	21603049	21603069
vvi-miR169d	VIT_208s0007g08250.6	2.0	13974	1	21	2517	2537	CAGCCAAGAAUGAUUUGCCGG	CAGGCAAAUCAUUCUUGGCUU	Cleavage		1	three_prime_utr	21603049	21603069
vvi-miR169d	VIT_208s0007g08250.9	2.0	13974	1	21	2603	2623	CAGCCAAGAAUGAUUUGCCGG	CAGGCAAAUCAUUCUUGGCUU	Cleavage		1	three_prime_utr	21603049	21603069
vvi-miR169d	VIT_208s0007g08250.10	2.0	13974	1	21	2743	2763	CAGCCAAGAAUGAUUUGCCGG	CAGGCAAAUCAUUCUUGGCUU	Cleavage		1	three_prime_utr	21603049	21603069
vvi-miR169d	VIT_208s0007g08250.13	2.0	13974	1	21	2829	2849	CAGCCAAGAAUGAUUUGCCGG	CAGGCAAAUCAUUCUUGGCUU	Cleavage		1	three_prime_utr	21603049	21603069
vvi-miR169d	VIT_206s0061g01560.1	3.0	15359	1	21	1640	1660	CAGCCAAGAAUGAUUUGCCGG	UUGGCAAGUCAUUGUUGGCUA	Cleavage		1	three_prime_utr	19467022	19467042
vvi-miR169d	VIT_206s0009g02303.1	3.0	17525	1	21	389	409	CAGCCAAGAAUGAUUUGCCGG	CCGGCAAACCAACCUUGGCUG	Translation		1	CDS	14634790	14634810
vvi-miR169d	VIT_209s0002g01590.3	3.0	17463	1	21	1270	1290	CAGCCAAGAAUGAUUUGCCGG	UUGGAAAGUCAUCCUUGGCUG	Translation		1	three_prime_utr	1390764	1390784
vvi-miR169d	VIT_209s0002g01590.2	3.0	17463	1	21	1423	1443	CAGCCAAGAAUGAUUUGCCGG	UUGGAAAGUCAUCCUUGGCUG	Translation		1	three_prime_utr	1390764	1390784
vvi-miR169d	VIT_209s0002g01590.1	3.0	17463	1	21	1797	1817	CAGCCAAGAAUGAUUUGCCGG	UUGGAAAGUCAUCCUUGGCUG	Translation		1	three_prime_utr	1390764	1390784
vvi-miR169e	VIT_208s0007g08250.3	2.5	13974	1	21	1300	1320	UAGCCAAGGAUGACUUGCCUG	CAGGCAAAUCAUUCUUGGCUU	Cleavage		1	three_prime_utr	21603049	21603069
vvi-miR169e	VIT_208s0007g08250.7	2.5	13974	1	21	1386	1406	UAGCCAAGGAUGACUUGCCUG	CAGGCAAAUCAUUCUUGGCUU	Cleavage		1	three_prime_utr	21603049	21603069
vvi-miR169e	VIT_208s0007g08250.8	2.5	13974	1	21	1425	1445	UAGCCAAGGAUGACUUGCCUG	CAGGCAAAUCAUUCUUGGCUU	Cleavage		1	three_prime_utr	21603049	21603069
vvi-miR169e	VIT_208s0007g08250.1	2.5	13974	1	21	1649	1669	UAGCCAAGGAUGACUUGCCUG	CAGGCAAAUCAUUCUUGGCUU	Cleavage		1	three_prime_utr	21603049	21603069
vvi-miR169e	VIT_208s0007g08250.11	2.5	13974	1	21	1740	1760	UAGCCAAGGAUGACUUGCCUG	CAGGCAAAUCAUUCUUGGCUU	Cleavage		1	three_prime_utr	21603049	21603069
vvi-miR169e	VIT_208s0007g08250.5	2.5	13974	1	21	1696	1716	UAGCCAAGGAUGACUUGCCUG	CAGGCAAAUCAUUCUUGGCUU	Cleavage		1	three_prime_utr	21603049	21603069
vvi-miR169e	VIT_208s0007g08250.4	2.5	13974	1	21	1735	1755	UAGCCAAGGAUGACUUGCCUG	CAGGCAAAUCAUUCUUGGCUU	Cleavage		1	three_prime_utr	21603049	21603069
vvi-miR169e	VIT_208s0007g08250.2	2.5	13974	1	21	1610	1630	UAGCCAAGGAUGACUUGCCUG	CAGGCAAAUCAUUCUUGGCUU	Cleavage		1	three_prime_utr	21603049	21603069
vvi-miR169e	VIT_208s0007g08250.12	2.5	13974	1	21	1912	1932	UAGCCAAGGAUGACUUGCCUG	CAGGCAAAUCAUUCUUGGCUU	Cleavage		1	three_prime_utr	21603049	21603069
vvi-miR169e	VIT_208s0007g08250.14	2.5	13974	1	21	1999	2019	UAGCCAAGGAUGACUUGCCUG	CAGGCAAAUCAUUCUUGGCUU	Cleavage		1	three_prime_utr	21603049	21603069
vvi-miR169e	VIT_208s0007g08250.6	2.5	13974	1	21	2517	2537	UAGCCAAGGAUGACUUGCCUG	CAGGCAAAUCAUUCUUGGCUU	Cleavage		1	three_prime_utr	21603049	21603069
vvi-miR169e	VIT_208s0007g08250.9	2.5	13974	1	21	2603	2623	UAGCCAAGGAUGACUUGCCUG	CAGGCAAAUCAUUCUUGGCUU	Cleavage		1	three_prime_utr	21603049	21603069
vvi-miR169e	VIT_208s0007g08250.10	2.5	13974	1	21	2743	2763	UAGCCAAGGAUGACUUGCCUG	CAGGCAAAUCAUUCUUGGCUU	Cleavage		1	three_prime_utr	21603049	21603069
vvi-miR169e	VIT_208s0007g08250.13	2.5	13974	1	21	2829	2849	UAGCCAAGGAUGACUUGCCUG	CAGGCAAAUCAUUCUUGGCUU	Cleavage		1	three_prime_utr	21603049	21603069
vvi-miR169e	VIT_200s0125g00290.1	2.5	22753	1	20	162	181	UAGCCAAGGAUGACUUGCCU	GGGUAAGUUGUCCUUGGCUG	Cleavage		1	five_prime_utr	1951375	1951394
vvi-miR169e	VIT_209s0002g01590.3	2.5	17463	1	20	1271	1290	UAGCCAAGGAUGACUUGCCU	UGGAAAGUCAUCCUUGGCUG	Cleavage		1	three_prime_utr	1390765	1390784
vvi-miR169e	VIT_209s0002g01590.2	2.5	17463	1	20	1424	1443	UAGCCAAGGAUGACUUGCCU	UGGAAAGUCAUCCUUGGCUG	Cleavage		1	three_prime_utr	1390765	1390784
vvi-miR169e	VIT_209s0002g01590.1	2.5	17463	1	20	1798	1817	UAGCCAAGGAUGACUUGCCU	UGGAAAGUCAUCCUUGGCUG	Cleavage		1	three_prime_utr	1390765	1390784
vvi-miR169e	VIT_206s0061g01560.1	2.5	15359	1	20	1641	1660	UAGCCAAGGAUGACUUGCCU	UGGCAAGUCAUUGUUGGCUA	Cleavage		1	three_prime_utr	19467023	19467042
vvi-miR169e	VIT_201s0011g00220.1	3.0	15754	1	20	1757	1776	UAGCCAAGGAUGACUUGCCU	AUGCAAGUUAUCUUUGGUUG	Cleavage		1	three_prime_utr	311705	311724
vvi-miR169f	VIT_209s0002g01590.3	1.5	17463	1	21	1270	1290	CAGCCAAGGAUGACUUGCCGA	UUGGAAAGUCAUCCUUGGCUG	Cleavage		1	three_prime_utr	1390764	1390784
vvi-miR169f	VIT_209s0002g01590.2	1.5	17463	1	21	1423	1443	CAGCCAAGGAUGACUUGCCGA	UUGGAAAGUCAUCCUUGGCUG	Cleavage		1	three_prime_utr	1390764	1390784
vvi-miR169f	VIT_209s0002g01590.1	1.5	17463	1	21	1797	1817	CAGCCAAGGAUGACUUGCCGA	UUGGAAAGUCAUCCUUGGCUG	Cleavage		1	three_prime_utr	1390764	1390784
vvi-miR169f	VIT_200s0125g00290.1	2.5	22753	1	20	162	181	CAGCCAAGGAUGACUUGCCG	GGGUAAGUUGUCCUUGGCUG	Cleavage		1	five_prime_utr	1951375	1951394
vvi-miR169f	VIT_206s0061g01560.1	3.0	15359	1	21	1640	1660	CAGCCAAGGAUGACUUGCCGA	UUGGCAAGUCAUUGUUGGCUA	Cleavage		1	three_prime_utr	19467022	19467042
vvi-miR169f	VIT_208s0032g01190.2	3.0	23046	1	20	1513	1532	CAGCCAAGGAUGACUUGCCG	UGGUAAUUCAUCCUUGGCUC	Cleavage		1	three_prime_utr	5783314	5783333
vvi-miR169g	VIT_209s0002g01590.3	1.5	17463	1	21	1270	1290	CAGCCAAGGAUGACUUGCCGA	UUGGAAAGUCAUCCUUGGCUG	Cleavage		1	three_prime_utr	1390764	1390784
vvi-miR169g	VIT_209s0002g01590.2	1.5	17463	1	21	1423	1443	CAGCCAAGGAUGACUUGCCGA	UUGGAAAGUCAUCCUUGGCUG	Cleavage		1	three_prime_utr	1390764	1390784
vvi-miR169g	VIT_209s0002g01590.1	1.5	17463	1	21	1797	1817	CAGCCAAGGAUGACUUGCCGA	UUGGAAAGUCAUCCUUGGCUG	Cleavage		1	three_prime_utr	1390764	1390784
vvi-miR169g	VIT_200s0125g00290.1	2.5	22753	1	20	162	181	CAGCCAAGGAUGACUUGCCG	GGGUAAGUUGUCCUUGGCUG	Cleavage		1	five_prime_utr	1951375	1951394
vvi-miR169g	VIT_206s0061g01560.1	3.0	15359	1	21	1640	1660	CAGCCAAGGAUGACUUGCCGA	UUGGCAAGUCAUUGUUGGCUA	Cleavage		1	three_prime_utr	19467022	19467042
vvi-miR169g	VIT_208s0032g01190.2	3.0	23046	1	20	1513	1532	CAGCCAAGGAUGACUUGCCG	UGGUAAUUCAUCCUUGGCUC	Cleavage		1	three_prime_utr	5783314	5783333
vvi-miR169j	VIT_209s0002g01590.3	1.5	17463	1	21	1270	1290	CAGCCAAGGAUGACUUGCCGG	UUGGAAAGUCAUCCUUGGCUG	Cleavage		1	three_prime_utr	1390764	1390784
vvi-miR169j	VIT_209s0002g01590.2	1.5	17463	1	21	1423	1443	CAGCCAAGGAUGACUUGCCGG	UUGGAAAGUCAUCCUUGGCUG	Cleavage		1	three_prime_utr	1390764	1390784
vvi-miR169j	VIT_209s0002g01590.1	1.5	17463	1	21	1797	1817	CAGCCAAGGAUGACUUGCCGG	UUGGAAAGUCAUCCUUGGCUG	Cleavage		1	three_prime_utr	1390764	1390784
vvi-miR169j	VIT_200s0125g00290.1	2.5	22753	1	20	162	181	CAGCCAAGGAUGACUUGCCG	GGGUAAGUUGUCCUUGGCUG	Cleavage		1	five_prime_utr	1951375	1951394
vvi-miR169j	VIT_206s0061g01560.1	3.0	15359	1	21	1640	1660	CAGCCAAGGAUGACUUGCCGG	UUGGCAAGUCAUUGUUGGCUA	Cleavage		1	three_prime_utr	19467022	19467042
vvi-miR169j	VIT_208s0032g01190.2	3.0	23046	1	20	1513	1532	CAGCCAAGGAUGACUUGCCG	UGGUAAUUCAUCCUUGGCUC	Cleavage		1	three_prime_utr	5783314	5783333
vvi-miR169j	VIT_206s0009g02303.1	3.0	17525	1	21	389	409	CAGCCAAGGAUGACUUGCCGG	CCGGCAAACCAACCUUGGCUG	Translation		1	CDS	14634790	14634810
vvi-miR169k	VIT_209s0002g01590.3	1.5	17463	1	21	1270	1290	CAGCCAAGGAUGACUUGCCGG	UUGGAAAGUCAUCCUUGGCUG	Cleavage		1	three_prime_utr	1390764	1390784
vvi-miR169k	VIT_209s0002g01590.2	1.5	17463	1	21	1423	1443	CAGCCAAGGAUGACUUGCCGG	UUGGAAAGUCAUCCUUGGCUG	Cleavage		1	three_prime_utr	1390764	1390784
vvi-miR169k	VIT_209s0002g01590.1	1.5	17463	1	21	1797	1817	CAGCCAAGGAUGACUUGCCGG	UUGGAAAGUCAUCCUUGGCUG	Cleavage		1	three_prime_utr	1390764	1390784
vvi-miR169k	VIT_200s0125g00290.1	2.5	22753	1	20	162	181	CAGCCAAGGAUGACUUGCCG	GGGUAAGUUGUCCUUGGCUG	Cleavage		1	five_prime_utr	1951375	1951394
vvi-miR169k	VIT_206s0061g01560.1	3.0	15359	1	21	1640	1660	CAGCCAAGGAUGACUUGCCGG	UUGGCAAGUCAUUGUUGGCUA	Cleavage		1	three_prime_utr	19467022	19467042
vvi-miR169k	VIT_208s0032g01190.2	3.0	23046	1	20	1513	1532	CAGCCAAGGAUGACUUGCCG	UGGUAAUUCAUCCUUGGCUC	Cleavage		1	three_prime_utr	5783314	5783333
vvi-miR169k	VIT_206s0009g02303.1	3.0	17525	1	21	389	409	CAGCCAAGGAUGACUUGCCGG	CCGGCAAACCAACCUUGGCUG	Translation		1	CDS	14634790	14634810
vvi-miR169m	VIT_209s0002g01590.3	2.5	17463	1	21	1270	1290	GAGCCAAGGAUGACUUGCCGG	UUGGAAAGUCAUCCUUGGCUG	Cleavage		1	three_prime_utr	1390764	1390784
vvi-miR169m	VIT_209s0002g01590.2	2.5	17463	1	21	1423	1443	GAGCCAAGGAUGACUUGCCGG	UUGGAAAGUCAUCCUUGGCUG	Cleavage		1	three_prime_utr	1390764	1390784
vvi-miR169m	VIT_209s0002g01590.1	2.5	17463	1	21	1797	1817	GAGCCAAGGAUGACUUGCCGG	UUGGAAAGUCAUCCUUGGCUG	Cleavage		1	three_prime_utr	1390764	1390784
vvi-miR169m	VIT_208s0032g01190.2	2.0	23046	1	20	1513	1532	GAGCCAAGGAUGACUUGCCG	UGGUAAUUCAUCCUUGGCUC	Cleavage		1	three_prime_utr	5783314	5783333
vvi-miR169m	VIT_206s0061g01560.1	3.0	15359	1	21	1640	1660	GAGCCAAGGAUGACUUGCCGG	UUGGCAAGUCAUUGUUGGCUA	Cleavage		1	three_prime_utr	19467022	19467042
vvi-miR169m	VIT_208s0007g08250.3	3.0	13974	1	21	1300	1320	GAGCCAAGGAUGACUUGCCGG	CAGGCAAAUCAUUCUUGGCUU	Cleavage		1	three_prime_utr	21603049	21603069
vvi-miR169m	VIT_208s0007g08250.7	3.0	13974	1	21	1386	1406	GAGCCAAGGAUGACUUGCCGG	CAGGCAAAUCAUUCUUGGCUU	Cleavage		1	three_prime_utr	21603049	21603069
vvi-miR169m	VIT_208s0007g08250.8	3.0	13974	1	21	1425	1445	GAGCCAAGGAUGACUUGCCGG	CAGGCAAAUCAUUCUUGGCUU	Cleavage		1	three_prime_utr	21603049	21603069
vvi-miR169m	VIT_208s0007g08250.1	3.0	13974	1	21	1649	1669	GAGCCAAGGAUGACUUGCCGG	CAGGCAAAUCAUUCUUGGCUU	Cleavage		1	three_prime_utr	21603049	21603069
vvi-miR169m	VIT_208s0007g08250.11	3.0	13974	1	21	1740	1760	GAGCCAAGGAUGACUUGCCGG	CAGGCAAAUCAUUCUUGGCUU	Cleavage		1	three_prime_utr	21603049	21603069
vvi-miR169m	VIT_208s0007g08250.5	3.0	13974	1	21	1696	1716	GAGCCAAGGAUGACUUGCCGG	CAGGCAAAUCAUUCUUGGCUU	Cleavage		1	three_prime_utr	21603049	21603069
vvi-miR169m	VIT_208s0007g08250.4	3.0	13974	1	21	1735	1755	GAGCCAAGGAUGACUUGCCGG	CAGGCAAAUCAUUCUUGGCUU	Cleavage		1	three_prime_utr	21603049	21603069
vvi-miR169m	VIT_208s0007g08250.2	3.0	13974	1	21	1610	1630	GAGCCAAGGAUGACUUGCCGG	CAGGCAAAUCAUUCUUGGCUU	Cleavage		1	three_prime_utr	21603049	21603069
vvi-miR169m	VIT_208s0007g08250.12	3.0	13974	1	21	1912	1932	GAGCCAAGGAUGACUUGCCGG	CAGGCAAAUCAUUCUUGGCUU	Cleavage		1	three_prime_utr	21603049	21603069
vvi-miR169m	VIT_208s0007g08250.14	3.0	13974	1	21	1999	2019	GAGCCAAGGAUGACUUGCCGG	CAGGCAAAUCAUUCUUGGCUU	Cleavage		1	three_prime_utr	21603049	21603069
vvi-miR169m	VIT_208s0007g08250.6	3.0	13974	1	21	2517	2537	GAGCCAAGGAUGACUUGCCGG	CAGGCAAAUCAUUCUUGGCUU	Cleavage		1	three_prime_utr	21603049	21603069
vvi-miR169m	VIT_208s0007g08250.9	3.0	13974	1	21	2603	2623	GAGCCAAGGAUGACUUGCCGG	CAGGCAAAUCAUUCUUGGCUU	Cleavage		1	three_prime_utr	21603049	21603069
vvi-miR169m	VIT_208s0007g08250.10	3.0	13974	1	21	2743	2763	GAGCCAAGGAUGACUUGCCGG	CAGGCAAAUCAUUCUUGGCUU	Cleavage		1	three_prime_utr	21603049	21603069
vvi-miR169m	VIT_208s0007g08250.13	3.0	13974	1	21	2829	2849	GAGCCAAGGAUGACUUGCCGG	CAGGCAAAUCAUUCUUGGCUU	Cleavage		1	three_prime_utr	21603049	21603069
vvi-miR169m	VIT_206s0009g01630.1	3.0	15.77	1	21	713	733	GAGCCAAGGAUGACUUGCCGG	UUGGUAAGACAACCUUGGCUC	Translation		1	CDS	13595202	13595222
vvi-miR169m	VIT_206s0009g01630.2	3.0	15.77	1	21	713	733	GAGCCAAGGAUGACUUGCCGG	UUGGUAAGACAACCUUGGCUC	Translation		1	CDS	13595202	13595222
vvi-miR169m	VIT_206s0009g01630.3	3.0	15.77	1	21	713	733	GAGCCAAGGAUGACUUGCCGG	UUGGUAAGACAACCUUGGCUC	Translation		1	CDS	13595202	13595222
vvi-miR169p	VIT_209s0002g01590.3	2.5	17463	1	21	1270	1290	GAGCCAAGGAUGACUUGCCGG	UUGGAAAGUCAUCCUUGGCUG	Cleavage		1	three_prime_utr	1390764	1390784
vvi-miR169p	VIT_209s0002g01590.2	2.5	17463	1	21	1423	1443	GAGCCAAGGAUGACUUGCCGG	UUGGAAAGUCAUCCUUGGCUG	Cleavage		1	three_prime_utr	1390764	1390784
vvi-miR169p	VIT_209s0002g01590.1	2.5	17463	1	21	1797	1817	GAGCCAAGGAUGACUUGCCGG	UUGGAAAGUCAUCCUUGGCUG	Cleavage		1	three_prime_utr	1390764	1390784
vvi-miR169p	VIT_208s0032g01190.2	2.0	23046	1	20	1513	1532	GAGCCAAGGAUGACUUGCCG	UGGUAAUUCAUCCUUGGCUC	Cleavage		1	three_prime_utr	5783314	5783333
vvi-miR169p	VIT_206s0061g01560.1	3.0	15359	1	21	1640	1660	GAGCCAAGGAUGACUUGCCGG	UUGGCAAGUCAUUGUUGGCUA	Cleavage		1	three_prime_utr	19467022	19467042
vvi-miR169p	VIT_208s0007g08250.3	3.0	13974	1	21	1300	1320	GAGCCAAGGAUGACUUGCCGG	CAGGCAAAUCAUUCUUGGCUU	Cleavage		1	three_prime_utr	21603049	21603069
vvi-miR169p	VIT_208s0007g08250.7	3.0	13974	1	21	1386	1406	GAGCCAAGGAUGACUUGCCGG	CAGGCAAAUCAUUCUUGGCUU	Cleavage		1	three_prime_utr	21603049	21603069
vvi-miR169p	VIT_208s0007g08250.8	3.0	13974	1	21	1425	1445	GAGCCAAGGAUGACUUGCCGG	CAGGCAAAUCAUUCUUGGCUU	Cleavage		1	three_prime_utr	21603049	21603069
vvi-miR169p	VIT_208s0007g08250.1	3.0	13974	1	21	1649	1669	GAGCCAAGGAUGACUUGCCGG	CAGGCAAAUCAUUCUUGGCUU	Cleavage		1	three_prime_utr	21603049	21603069
vvi-miR169p	VIT_208s0007g08250.11	3.0	13974	1	21	1740	1760	GAGCCAAGGAUGACUUGCCGG	CAGGCAAAUCAUUCUUGGCUU	Cleavage		1	three_prime_utr	21603049	21603069
vvi-miR169p	VIT_208s0007g08250.5	3.0	13974	1	21	1696	1716	GAGCCAAGGAUGACUUGCCGG	CAGGCAAAUCAUUCUUGGCUU	Cleavage		1	three_prime_utr	21603049	21603069
vvi-miR169p	VIT_208s0007g08250.4	3.0	13974	1	21	1735	1755	GAGCCAAGGAUGACUUGCCGG	CAGGCAAAUCAUUCUUGGCUU	Cleavage		1	three_prime_utr	21603049	21603069
vvi-miR169p	VIT_208s0007g08250.2	3.0	13974	1	21	1610	1630	GAGCCAAGGAUGACUUGCCGG	CAGGCAAAUCAUUCUUGGCUU	Cleavage		1	three_prime_utr	21603049	21603069
vvi-miR169p	VIT_208s0007g08250.12	3.0	13974	1	21	1912	1932	GAGCCAAGGAUGACUUGCCGG	CAGGCAAAUCAUUCUUGGCUU	Cleavage		1	three_prime_utr	21603049	21603069
vvi-miR169p	VIT_208s0007g08250.14	3.0	13974	1	21	1999	2019	GAGCCAAGGAUGACUUGCCGG	CAGGCAAAUCAUUCUUGGCUU	Cleavage		1	three_prime_utr	21603049	21603069
vvi-miR169p	VIT_208s0007g08250.6	3.0	13974	1	21	2517	2537	GAGCCAAGGAUGACUUGCCGG	CAGGCAAAUCAUUCUUGGCUU	Cleavage		1	three_prime_utr	21603049	21603069
vvi-miR169p	VIT_208s0007g08250.9	3.0	13974	1	21	2603	2623	GAGCCAAGGAUGACUUGCCGG	CAGGCAAAUCAUUCUUGGCUU	Cleavage		1	three_prime_utr	21603049	21603069
vvi-miR169p	VIT_208s0007g08250.10	3.0	13974	1	21	2743	2763	GAGCCAAGGAUGACUUGCCGG	CAGGCAAAUCAUUCUUGGCUU	Cleavage		1	three_prime_utr	21603049	21603069
vvi-miR169p	VIT_208s0007g08250.13	3.0	13974	1	21	2829	2849	GAGCCAAGGAUGACUUGCCGG	CAGGCAAAUCAUUCUUGGCUU	Cleavage		1	three_prime_utr	21603049	21603069
vvi-miR169p	VIT_206s0009g01630.1	3.0	15.77	1	21	713	733	GAGCCAAGGAUGACUUGCCGG	UUGGUAAGACAACCUUGGCUC	Translation		1	CDS	13595202	13595222
vvi-miR169p	VIT_206s0009g01630.2	3.0	15.77	1	21	713	733	GAGCCAAGGAUGACUUGCCGG	UUGGUAAGACAACCUUGGCUC	Translation		1	CDS	13595202	13595222
vvi-miR169p	VIT_206s0009g01630.3	3.0	15.77	1	21	713	733	GAGCCAAGGAUGACUUGCCGG	UUGGUAAGACAACCUUGGCUC	Translation		1	CDS	13595202	13595222
vvi-miR169r	VIT_208s0032g01190.2	2.0	22937	1	21	1513	1533	UGAGUCAAGGAUGACUUGCCG	UGGUAAUUCAUCCUUGGCUCA	Cleavage		1	three_prime_utr	5783313	5783333
vvi-miR169r	VIT_208s0007g08250.3	3.0	14007	1	20	1302	1321	UGAGUCAAGGAUGACUUGCC	GGCAAAUCAUUCUUGGCUUG	Cleavage		1	three_prime_utr	21603051	21603070
vvi-miR169r	VIT_208s0007g08250.7	3.0	14007	1	20	1388	1407	UGAGUCAAGGAUGACUUGCC	GGCAAAUCAUUCUUGGCUUG	Cleavage		1	three_prime_utr	21603051	21603070
vvi-miR169r	VIT_208s0007g08250.8	3.0	14007	1	20	1427	1446	UGAGUCAAGGAUGACUUGCC	GGCAAAUCAUUCUUGGCUUG	Cleavage		1	three_prime_utr	21603051	21603070
vvi-miR169r	VIT_208s0007g08250.1	3.0	14007	1	20	1651	1670	UGAGUCAAGGAUGACUUGCC	GGCAAAUCAUUCUUGGCUUG	Cleavage		1	three_prime_utr	21603051	21603070
vvi-miR169r	VIT_208s0007g08250.11	3.0	14007	1	20	1742	1761	UGAGUCAAGGAUGACUUGCC	GGCAAAUCAUUCUUGGCUUG	Cleavage		1	three_prime_utr	21603051	21603070
vvi-miR169r	VIT_208s0007g08250.5	3.0	14007	1	20	1698	1717	UGAGUCAAGGAUGACUUGCC	GGCAAAUCAUUCUUGGCUUG	Cleavage		1	three_prime_utr	21603051	21603070
vvi-miR169r	VIT_208s0007g08250.4	3.0	14007	1	20	1737	1756	UGAGUCAAGGAUGACUUGCC	GGCAAAUCAUUCUUGGCUUG	Cleavage		1	three_prime_utr	21603051	21603070
vvi-miR169r	VIT_208s0007g08250.2	3.0	14007	1	20	1612	1631	UGAGUCAAGGAUGACUUGCC	GGCAAAUCAUUCUUGGCUUG	Cleavage		1	three_prime_utr	21603051	21603070
vvi-miR169r	VIT_208s0007g08250.12	3.0	14007	1	20	1914	1933	UGAGUCAAGGAUGACUUGCC	GGCAAAUCAUUCUUGGCUUG	Cleavage		1	three_prime_utr	21603051	21603070
vvi-miR169r	VIT_208s0007g08250.14	3.0	14007	1	20	2001	2020	UGAGUCAAGGAUGACUUGCC	GGCAAAUCAUUCUUGGCUUG	Cleavage		1	three_prime_utr	21603051	21603070
vvi-miR169r	VIT_208s0007g08250.6	3.0	14007	1	20	2519	2538	UGAGUCAAGGAUGACUUGCC	GGCAAAUCAUUCUUGGCUUG	Cleavage		1	three_prime_utr	21603051	21603070
vvi-miR169r	VIT_208s0007g08250.9	3.0	14007	1	20	2605	2624	UGAGUCAAGGAUGACUUGCC	GGCAAAUCAUUCUUGGCUUG	Cleavage		1	three_prime_utr	21603051	21603070
vvi-miR169r	VIT_208s0007g08250.10	3.0	14007	1	20	2745	2764	UGAGUCAAGGAUGACUUGCC	GGCAAAUCAUUCUUGGCUUG	Cleavage		1	three_prime_utr	21603051	21603070
vvi-miR169r	VIT_208s0007g08250.13	3.0	14007	1	20	2831	2850	UGAGUCAAGGAUGACUUGCC	GGCAAAUCAUUCUUGGCUUG	Cleavage		1	three_prime_utr	21603051	21603070
vvi-miR169r	VIT_206s0004g05030.5	3.0	16325	1	20	2066	2085	UGAGUCAAGGAUGACUUGCC	GGUAACUCAUUUUUGACUUA	Cleavage		1	CDS	5959870	5959889
vvi-miR169r	VIT_206s0009g01630.1	3.0	15827	1	21	714	734	UGAGUCAAGGAUGACUUGCCG	UGGUAAGACAACCUUGGCUCA	Translation		1	CDS	13595201	13595221
vvi-miR169r	VIT_206s0009g01630.2	3.0	15827	1	21	714	734	UGAGUCAAGGAUGACUUGCCG	UGGUAAGACAACCUUGGCUCA	Translation		1	CDS	13595201	13595221
vvi-miR169s	VIT_209s0002g01590.3	1.5	17463	1	21	1270	1290	CAGCCAAGGAUGACUUGCCGG	UUGGAAAGUCAUCCUUGGCUG	Cleavage		1	three_prime_utr	1390764	1390784
vvi-miR169s	VIT_209s0002g01590.2	1.5	17463	1	21	1423	1443	CAGCCAAGGAUGACUUGCCGG	UUGGAAAGUCAUCCUUGGCUG	Cleavage		1	three_prime_utr	1390764	1390784
vvi-miR169s	VIT_209s0002g01590.1	1.5	17463	1	21	1797	1817	CAGCCAAGGAUGACUUGCCGG	UUGGAAAGUCAUCCUUGGCUG	Cleavage		1	three_prime_utr	1390764	1390784
vvi-miR169s	VIT_200s0125g00290.1	2.5	22753	1	20	162	181	CAGCCAAGGAUGACUUGCCG	GGGUAAGUUGUCCUUGGCUG	Cleavage		1	five_prime_utr	1951375	1951394
vvi-miR169s	VIT_206s0061g01560.1	3.0	15359	1	21	1640	1660	CAGCCAAGGAUGACUUGCCGG	UUGGCAAGUCAUUGUUGGCUA	Cleavage		1	three_prime_utr	19467022	19467042
vvi-miR169s	VIT_208s0032g01190.2	3.0	23046	1	20	1513	1532	CAGCCAAGGAUGACUUGCCG	UGGUAAUUCAUCCUUGGCUC	Cleavage		1	three_prime_utr	5783314	5783333
vvi-miR169s	VIT_206s0009g02303.1	3.0	17525	1	21	389	409	CAGCCAAGGAUGACUUGCCGG	CCGGCAAACCAACCUUGGCUG	Translation		1	CDS	14634790	14634810
vvi-miR169t	VIT_208s0007g08250.3	2.5	14007	1	20	1302	1321	CGAGUCAAGGAUGACUUGCC	GGCAAAUCAUUCUUGGCUUG	Cleavage		1	three_prime_utr	21603051	21603070
vvi-miR169t	VIT_208s0007g08250.7	2.5	14007	1	20	1388	1407	CGAGUCAAGGAUGACUUGCC	GGCAAAUCAUUCUUGGCUUG	Cleavage		1	three_prime_utr	21603051	21603070
vvi-miR169t	VIT_208s0007g08250.8	2.5	14007	1	20	1427	1446	CGAGUCAAGGAUGACUUGCC	GGCAAAUCAUUCUUGGCUUG	Cleavage		1	three_prime_utr	21603051	21603070
vvi-miR169t	VIT_208s0007g08250.1	2.5	14007	1	20	1651	1670	CGAGUCAAGGAUGACUUGCC	GGCAAAUCAUUCUUGGCUUG	Cleavage		1	three_prime_utr	21603051	21603070
vvi-miR169t	VIT_208s0007g08250.11	2.5	14007	1	20	1742	1761	CGAGUCAAGGAUGACUUGCC	GGCAAAUCAUUCUUGGCUUG	Cleavage		1	three_prime_utr	21603051	21603070
vvi-miR169t	VIT_208s0007g08250.5	2.5	14007	1	20	1698	1717	CGAGUCAAGGAUGACUUGCC	GGCAAAUCAUUCUUGGCUUG	Cleavage		1	three_prime_utr	21603051	21603070
vvi-miR169t	VIT_208s0007g08250.4	2.5	14007	1	20	1737	1756	CGAGUCAAGGAUGACUUGCC	GGCAAAUCAUUCUUGGCUUG	Cleavage		1	three_prime_utr	21603051	21603070
vvi-miR169t	VIT_208s0007g08250.2	2.5	14007	1	20	1612	1631	CGAGUCAAGGAUGACUUGCC	GGCAAAUCAUUCUUGGCUUG	Cleavage		1	three_prime_utr	21603051	21603070
vvi-miR169t	VIT_208s0032g01190.2	3.0	22937	1	21	1513	1533	CGAGUCAAGGAUGACUUGCCG	UGGUAAUUCAUCCUUGGCUCA	Cleavage		1	three_prime_utr	5783313	5783333
vvi-miR169t	VIT_208s0007g08250.12	2.5	14007	1	20	1914	1933	CGAGUCAAGGAUGACUUGCC	GGCAAAUCAUUCUUGGCUUG	Cleavage		1	three_prime_utr	21603051	21603070
vvi-miR169t	VIT_208s0007g08250.14	2.5	14007	1	20	2001	2020	CGAGUCAAGGAUGACUUGCC	GGCAAAUCAUUCUUGGCUUG	Cleavage		1	three_prime_utr	21603051	21603070
vvi-miR169t	VIT_208s0007g08250.6	2.5	14007	1	20	2519	2538	CGAGUCAAGGAUGACUUGCC	GGCAAAUCAUUCUUGGCUUG	Cleavage		1	three_prime_utr	21603051	21603070
vvi-miR169t	VIT_208s0007g08250.9	2.5	14007	1	20	2605	2624	CGAGUCAAGGAUGACUUGCC	GGCAAAUCAUUCUUGGCUUG	Cleavage		1	three_prime_utr	21603051	21603070
vvi-miR169t	VIT_208s0007g08250.10	2.5	14007	1	20	2745	2764	CGAGUCAAGGAUGACUUGCC	GGCAAAUCAUUCUUGGCUUG	Cleavage		1	three_prime_utr	21603051	21603070
vvi-miR169t	VIT_208s0007g08250.13	2.5	14007	1	20	2831	2850	CGAGUCAAGGAUGACUUGCC	GGCAAAUCAUUCUUGGCUUG	Cleavage		1	three_prime_utr	21603051	21603070
vvi-miR169t	VIT_208s0032g00320.4	3.0	21658	1	20	952	971	CGAGUCAAGGAUGACUUGCC	GGGAAGUCAUCAUUGGUUCG	Translation		1	CDS	3409167	3409186
vvi-miR169t	VIT_208s0032g00320.5	3.0	21658	1	20	457	476	CGAGUCAAGGAUGACUUGCC	GGGAAGUCAUCAUUGGUUCG	Translation		1	CDS	3409167	3409186
vvi-miR169u	VIT_208s0032g01190.2	2.0	22937	1	21	1513	1533	UGAGUCAAGGAUGACUUGCCG	UGGUAAUUCAUCCUUGGCUCA	Cleavage		1	three_prime_utr	5783313	5783333
vvi-miR169u	VIT_208s0007g08250.3	3.0	14007	1	20	1302	1321	UGAGUCAAGGAUGACUUGCC	GGCAAAUCAUUCUUGGCUUG	Cleavage		1	three_prime_utr	21603051	21603070
vvi-miR169u	VIT_208s0007g08250.7	3.0	14007	1	20	1388	1407	UGAGUCAAGGAUGACUUGCC	GGCAAAUCAUUCUUGGCUUG	Cleavage		1	three_prime_utr	21603051	21603070
vvi-miR169u	VIT_208s0007g08250.8	3.0	14007	1	20	1427	1446	UGAGUCAAGGAUGACUUGCC	GGCAAAUCAUUCUUGGCUUG	Cleavage		1	three_prime_utr	21603051	21603070
vvi-miR169u	VIT_208s0007g08250.1	3.0	14007	1	20	1651	1670	UGAGUCAAGGAUGACUUGCC	GGCAAAUCAUUCUUGGCUUG	Cleavage		1	three_prime_utr	21603051	21603070
vvi-miR169u	VIT_208s0007g08250.11	3.0	14007	1	20	1742	1761	UGAGUCAAGGAUGACUUGCC	GGCAAAUCAUUCUUGGCUUG	Cleavage		1	three_prime_utr	21603051	21603070
vvi-miR169u	VIT_208s0007g08250.5	3.0	14007	1	20	1698	1717	UGAGUCAAGGAUGACUUGCC	GGCAAAUCAUUCUUGGCUUG	Cleavage		1	three_prime_utr	21603051	21603070
vvi-miR169u	VIT_208s0007g08250.4	3.0	14007	1	20	1737	1756	UGAGUCAAGGAUGACUUGCC	GGCAAAUCAUUCUUGGCUUG	Cleavage		1	three_prime_utr	21603051	21603070
vvi-miR169u	VIT_208s0007g08250.2	3.0	14007	1	20	1612	1631	UGAGUCAAGGAUGACUUGCC	GGCAAAUCAUUCUUGGCUUG	Cleavage		1	three_prime_utr	21603051	21603070
vvi-miR169u	VIT_208s0007g08250.12	3.0	14007	1	20	1914	1933	UGAGUCAAGGAUGACUUGCC	GGCAAAUCAUUCUUGGCUUG	Cleavage		1	three_prime_utr	21603051	21603070
vvi-miR169u	VIT_208s0007g08250.14	3.0	14007	1	20	2001	2020	UGAGUCAAGGAUGACUUGCC	GGCAAAUCAUUCUUGGCUUG	Cleavage		1	three_prime_utr	21603051	21603070
vvi-miR169u	VIT_208s0007g08250.6	3.0	14007	1	20	2519	2538	UGAGUCAAGGAUGACUUGCC	GGCAAAUCAUUCUUGGCUUG	Cleavage		1	three_prime_utr	21603051	21603070
vvi-miR169u	VIT_208s0007g08250.9	3.0	14007	1	20	2605	2624	UGAGUCAAGGAUGACUUGCC	GGCAAAUCAUUCUUGGCUUG	Cleavage		1	three_prime_utr	21603051	21603070
vvi-miR169u	VIT_208s0007g08250.10	3.0	14007	1	20	2745	2764	UGAGUCAAGGAUGACUUGCC	GGCAAAUCAUUCUUGGCUUG	Cleavage		1	three_prime_utr	21603051	21603070
vvi-miR169u	VIT_208s0007g08250.13	3.0	14007	1	20	2831	2850	UGAGUCAAGGAUGACUUGCC	GGCAAAUCAUUCUUGGCUUG	Cleavage		1	three_prime_utr	21603051	21603070
vvi-miR169u	VIT_206s0004g05030.5	3.0	16325	1	20	2066	2085	UGAGUCAAGGAUGACUUGCC	GGUAACUCAUUUUUGACUUA	Cleavage		1	CDS	5959870	5959889
vvi-miR169u	VIT_206s0009g01630.1	3.0	15827	1	21	714	734	UGAGUCAAGGAUGACUUGCCG	UGGUAAGACAACCUUGGCUCA	Translation		1	CDS	13595201	13595221
vvi-miR169u	VIT_206s0009g01630.2	3.0	15827	1	21	714	734	UGAGUCAAGGAUGACUUGCCG	UGGUAAGACAACCUUGGCUCA	Translation		1	CDS	13595201	13595221
vvi-miR171a	VIT_204s0023g01380.1	0.5	24895	1	21	656	676	UGAUUGAGCCGUGCCAAUAUC	GAUAUUGGCGCGGCUCAAUCA	Cleavage		1	CDS	17878905	17878925
vvi-miR171a	VIT_202s0154g00400.1	0.5	22064	1	21	1724	1744	UGAUUGAGCCGUGCCAAUAUC	GAUAUUGGCGCGGCUCAAUCA	Cleavage		1	CDS	5203480	5203500
vvi-miR171a	VIT_205s0020g01180.3	3.0	16133	1	20	603	622	UGAUUGAGCCGUGCCAAUAU	AUGUUGGAAUUGCUCAAUCA	Translation		1	CDS	2945534	2945553
vvi-miR171a	VIT_205s0020g01180.1	3.0	16133	1	20	1054	1073	UGAUUGAGCCGUGCCAAUAU	AUGUUGGAAUUGCUCAAUCA	Translation		1	CDS	2945534	2945553
vvi-miR171a	VIT_205s0020g01180.2	3.0	16133	1	20	1151	1170	UGAUUGAGCCGUGCCAAUAU	AUGUUGGAAUUGCUCAAUCA	Translation		1	CDS	2945534	2945553
vvi-miR171b	VIT_204s0023g01380.1	0.5	24895	1	21	656	676	UGAUUGAGCCGCGUCAAUAUC	GAUAUUGGCGCGGCUCAAUCA	Cleavage		1	CDS	17878905	17878925
vvi-miR171b	VIT_202s0154g00400.1	0.5	22064	1	21	1724	1744	UGAUUGAGCCGCGUCAAUAUC	GAUAUUGGCGCGGCUCAAUCA	Cleavage		1	CDS	5203480	5203500
vvi-miR171b	VIT_205s0049g01620.1	2.5	19547	1	20	2112	2131	UGAUUGAGCCGCGUCAAUAU	UUAUUGACGCUGUUCAAUCA	Translation		1	three_prime_utr	9048051	9048070
vvi-miR171b	VIT_205s0049g01650.1	3.0	19776	1	20	2634	2653	UGAUUGAGCCGCGUCAAUAU	UUAUUGACGCUACUCAAUCA	Translation		1	three_prime_utr	9109868	9109887
vvi-miR171c	VIT_204s0023g01380.1	0.5	24895	1	21	656	676	UGAUUGAGCCGUGCCAAUAUC	GAUAUUGGCGCGGCUCAAUCA	Cleavage		1	CDS	17878905	17878925
vvi-miR171c	VIT_202s0154g00400.1	0.5	22064	1	21	1724	1744	UGAUUGAGCCGUGCCAAUAUC	GAUAUUGGCGCGGCUCAAUCA	Cleavage		1	CDS	5203480	5203500
vvi-miR171c	VIT_205s0020g01180.3	3.0	16133	1	20	603	622	UGAUUGAGCCGUGCCAAUAU	AUGUUGGAAUUGCUCAAUCA	Translation		1	CDS	2945534	2945553
vvi-miR171c	VIT_205s0020g01180.1	3.0	16133	1	20	1054	1073	UGAUUGAGCCGUGCCAAUAU	AUGUUGGAAUUGCUCAAUCA	Translation		1	CDS	2945534	2945553
vvi-miR171c	VIT_205s0020g01180.2	3.0	16133	1	20	1151	1170	UGAUUGAGCCGUGCCAAUAU	AUGUUGGAAUUGCUCAAUCA	Translation		1	CDS	2945534	2945553
vvi-miR171d	VIT_204s0023g01380.1	0.5	24895	1	21	656	676	UGAUUGAGCCGUGCCAAUAUC	GAUAUUGGCGCGGCUCAAUCA	Cleavage		1	CDS	17878905	17878925
vvi-miR171d	VIT_202s0154g00400.1	0.5	22064	1	21	1724	1744	UGAUUGAGCCGUGCCAAUAUC	GAUAUUGGCGCGGCUCAAUCA	Cleavage		1	CDS	5203480	5203500
vvi-miR171d	VIT_205s0020g01180.3	3.0	16133	1	20	603	622	UGAUUGAGCCGUGCCAAUAU	AUGUUGGAAUUGCUCAAUCA	Translation		1	CDS	2945534	2945553
vvi-miR171d	VIT_205s0020g01180.1	3.0	16133	1	20	1054	1073	UGAUUGAGCCGUGCCAAUAU	AUGUUGGAAUUGCUCAAUCA	Translation		1	CDS	2945534	2945553
vvi-miR171d	VIT_205s0020g01180.2	3.0	16133	1	20	1151	1170	UGAUUGAGCCGUGCCAAUAU	AUGUUGGAAUUGCUCAAUCA	Translation		1	CDS	2945534	2945553
vvi-miR171e	VIT_204s0023g01380.1	0.0	24895	1	21	656	676	UGAUUGAGCCGCGCCAAUAUC	GAUAUUGGCGCGGCUCAAUCA	Cleavage		1	CDS	17878905	17878925
vvi-miR171e	VIT_202s0154g00400.1	0.0	22064	1	21	1724	1744	UGAUUGAGCCGCGCCAAUAUC	GAUAUUGGCGCGGCUCAAUCA	Cleavage		1	CDS	5203480	5203500
vvi-miR171e	VIT_219s0027g00042.1	3.0	20702	1	20	610	628	UGAUUGAGCCGCGCCAAUAU	AUAUUGGCGCG-UUCAAUCG	Translation		1	CDS	18221133	18221151
vvi-miR171f	VIT_202s0154g00400.1	1.0	16397	1	21	1721	1741	UUGAGCCGCGCCAAUAUCACU	AGGGAUAUUGGCGCGGCUCAA	Cleavage		1	CDS	5203477	5203497
vvi-miR171f	VIT_204s0023g01380.1	1.0	23.17	1	21	653	673	UUGAGCCGCGCCAAUAUCACU	GGCGAUAUUGGCGCGGCUCAA	Cleavage		1	CDS	17878908	17878928
vvi-miR171h	VIT_204s0023g01380.1	0.5	24895	1	21	656	676	UGGUUGAGCCGCGCCAAUAUC	GAUAUUGGCGCGGCUCAAUCA	Cleavage		1	CDS	17878905	17878925
vvi-miR171h	VIT_202s0154g00400.1	0.5	22064	1	21	1724	1744	UGGUUGAGCCGCGCCAAUAUC	GAUAUUGGCGCGGCUCAAUCA	Cleavage		1	CDS	5203480	5203500
vvi-miR171i	VIT_204s0023g01380.1	0.5	24895	1	21	656	676	UGAUUGAGCCGUGCCAAUAUC	GAUAUUGGCGCGGCUCAAUCA	Cleavage		1	CDS	17878905	17878925
vvi-miR171i	VIT_202s0154g00400.1	0.5	22064	1	21	1724	1744	UGAUUGAGCCGUGCCAAUAUC	GAUAUUGGCGCGGCUCAAUCA	Cleavage		1	CDS	5203480	5203500
vvi-miR171i	VIT_205s0020g01180.3	3.0	16133	1	20	603	622	UGAUUGAGCCGUGCCAAUAU	AUGUUGGAAUUGCUCAAUCA	Translation		1	CDS	2945534	2945553
vvi-miR171i	VIT_205s0020g01180.1	3.0	16133	1	20	1054	1073	UGAUUGAGCCGUGCCAAUAU	AUGUUGGAAUUGCUCAAUCA	Translation		1	CDS	2945534	2945553
vvi-miR171i	VIT_205s0020g01180.2	3.0	16133	1	20	1151	1170	UGAUUGAGCCGUGCCAAUAU	AUGUUGGAAUUGCUCAAUCA	Translation		1	CDS	2945534	2945553
vvi-miR172a	VIT_208s0040g03180.1	2.5	11489	1	20	1332	1351	UGAAUCUUGAUGAUGCUACA	UGCAGCAUCAUCAGGAUUCU	Cleavage		1	CDS	14133720	14133739
vvi-miR172a	VIT_206s0004g03590.3	2.5	14.04	1	20	1865	1884	UGAAUCUUGAUGAUGCUACA	UGCAGCAUCAUCAGGAUUCU	Cleavage		1	CDS	4494746	4494765
vvi-miR172a	VIT_206s0004g03590.1	2.5	14.04	1	20	1910	1929	UGAAUCUUGAUGAUGCUACA	UGCAGCAUCAUCAGGAUUCU	Cleavage		1	CDS	4494746	4494765
vvi-miR172a	VIT_206s0004g03590.2	2.5	14.04	1	20	2643	2662	UGAAUCUUGAUGAUGCUACA	UGCAGCAUCAUCAGGAUUCU	Cleavage		1	three_prime_utr	4494746	4494765
vvi-miR172a	VIT_207s0031g00220.1	2.5	15.55	1	20	2600	2619	UGAAUCUUGAUGAUGCUACA	UGCAGCAUCAUCAGGAUUCC	Cleavage		1	CDS	16440007	16440026
vvi-miR172a	VIT_207s0031g00220.2	2.5	15.55	1	20	2612	2631	UGAAUCUUGAUGAUGCUACA	UGCAGCAUCAUCAGGAUUCC	Cleavage		1	CDS	16440007	16440026
vvi-miR172a	VIT_207s0031g00220.3	2.5	15.55	1	20	2714	2733	UGAAUCUUGAUGAUGCUACA	UGCAGCAUCAUCAGGAUUCC	Cleavage		1	three_prime_utr	16440007	16440026
vvi-miR172a	VIT_200s0193g00150.1	3.0	18474	1	21	347	367	UGAAUCUUGAUGAUGCUACAU	GUGUUCCAUCAUUGAGAUUCA	Cleavage		1	five_prime_utr	10492344	10492364
vvi-miR172b	VIT_208s0040g03180.1	2.5	11489	1	20	1332	1351	UGAAUCUUGAUGAUGCUACA	UGCAGCAUCAUCAGGAUUCU	Cleavage		1	CDS	14133720	14133739
vvi-miR172b	VIT_206s0004g03590.3	2.5	14.04	1	20	1865	1884	UGAAUCUUGAUGAUGCUACA	UGCAGCAUCAUCAGGAUUCU	Cleavage		1	CDS	4494746	4494765
vvi-miR172b	VIT_206s0004g03590.1	2.5	14.04	1	20	1910	1929	UGAAUCUUGAUGAUGCUACA	UGCAGCAUCAUCAGGAUUCU	Cleavage		1	CDS	4494746	4494765
vvi-miR172b	VIT_206s0004g03590.2	2.5	14.04	1	20	2643	2662	UGAAUCUUGAUGAUGCUACA	UGCAGCAUCAUCAGGAUUCU	Cleavage		1	three_prime_utr	4494746	4494765
vvi-miR172b	VIT_207s0031g00220.1	2.5	15.55	1	20	2600	2619	UGAAUCUUGAUGAUGCUACA	UGCAGCAUCAUCAGGAUUCC	Cleavage		1	CDS	16440007	16440026
vvi-miR172b	VIT_207s0031g00220.2	2.5	15.55	1	20	2612	2631	UGAAUCUUGAUGAUGCUACA	UGCAGCAUCAUCAGGAUUCC	Cleavage		1	CDS	16440007	16440026
vvi-miR172b	VIT_207s0031g00220.3	2.5	15.55	1	20	2714	2733	UGAAUCUUGAUGAUGCUACA	UGCAGCAUCAUCAGGAUUCC	Cleavage		1	three_prime_utr	16440007	16440026
[truncated: 1,040 more rows]
